# Supplementary material for: N-glycosylation in non-invasive and invasive intraductal papillary mucinous neoplasm
Source: Sci Rep. 2023 Aug 14;13:13191. doi: 10.1038/s41598-023-39220-4 (PMC10425445; doi:10.1038/s41598-023-39220-4)
Supplement: Supplementary file 1 — Supplementary Table S1. [file 41598_2023_39220_MOESM1_ESM.xlsx]

## Sheet: Neutral-Peak table
Supplementary Table S1. MS data of neutral N-glycans.																			*Not included in the comparisons
Neutral N-glycans			AH18-5-1-1	AH18-5-2-1	AH18-5-3-1	AH18-5-4-1	AH18-5-5-1	AH18-5-6-1	AH18-5-7-1	AH18-5-8-1	AH18-5-9-1	AH18-5-10-1	AH18-5-11-1	AH18-5-12-1	AH18-5-13-1	AH18-5-14-1	AH18-5-15-1	AH18-5-16-1	AH18-5-17-1	AH18-5-18-1	AH18-5-19-1	AH18-5-20-1	AH18-5-21-1	AH18-5-22-1	AH18-5-23-1	AH18-5-24-1	AH18-5-25-1	AH18-5-26-1	AVERAGES
			Non-invasive	Invasive	Non-invasive	Invasive	Non-invasive	Invasive	Non-invasive	Invasive	Non-invasive	Invasive	Non-invasive	Invasive	Non-invasive	Invasive	Non-invasive	Invasive	Metastasis (lymph node)*	Non-invasive	Invasive	Non-invasive	Invasive	Ctrl	Ctrl	Ctrl	Ctrl	Ctrl	Control (n=5)	SEM	Non-invasive (n=10)	SEM	Invasive (n=10)	SEM
			1.1	1.2	3.1	3.2	4.1	4.2	5.1	5.2	6.1	6.2	7.1	7.2	8.1	8.2	9.1	9.2	9.3	10.1	10.2	11.1	11.2	TK1	TK2	TK3	TK4	TK5
Composition	Short	m\z	%	%	%	%	%	%	%	%	%	%	%	%	%	%	%	%	%	%	%	%	%	%	%	%	%	%
HexHexNAc2	H1N2	609.21	0	0	0.323285	0	0.599735	0.363565	0	0	0.497407	0.531343	0	0	0.375018	0.539416	0.293435	0.490007	0.569029	0.4712	0.520799	0.53832	0	0	0.147493	0.109831	0.317357	0.36663	0.188262	0.0677262	0.30984	0.0737986	0.244513	0.0829288
HexHexNAc2dHex	H1N2F1	755.27	0	0.435274	0.33935	0	0	0.292654	0.616146	0	0	0	0.401365	0	0.380788	0.531952	0.294983	0.504613	0.502858	0.679516	0.732448	0.924383	0	0.0938112	0.232789	0.165584	0.228102	0	0.144057	0.0439757	0.363653	0.0989777	0.249694	0.0897976
Hex2HexNAc2	H2N2	771.26	2.89007	3.04232	3.80993	3.75939	5.26696	4.09246	1.89499	2.43862	4.45624	5.03993	4.4789	4.75731	4.62167	4.47721	6.67091	5.07562	6.39376	3.60357	5.14149	5.92506	2.75802	3.93778	4.70675	3.41272	5.25992	4.51792	4.36702	0.318623	4.36183	0.444921	4.05824	0.320984
Hex2HexNAc2dHex	H2N2F1	917.32	1.52074	3.01264	2.76439	5.10231	2.76338	3.21134	2.58188	2.02799	2.71685	4.48249	3.56785	3.44606	2.7707	4.96946	3.91235	4.11383	5.46395	4.84974	6.35674	6.83645	2.8721	1.48449	3.10959	1.98964	4.13607	3.27226	2.79841	0.473877	3.42843	0.472188	3.9595	0.408291
Hex3HexNAc2	H3N2	933.31	2.88649	3.20531	6.28596	4.68306	5.79046	5.82235	3.51302	3.05481	4.08548	6.97598	6.07969	7.57825	5.32434	4.5051	6.67228	6.06552	5.75396	3.73435	4.88971	5.15679	3.3927	4.15502	5.03257	3.7232	4.70238	4.14826	4.35229	0.230395	4.95289	0.414523	5.01728	0.497841
Hex3HexNAc2dHex	H3N2F1	1079.38	1.28902	1.60429	2.443	4.45528	2.92325	2.93957	3.35395	1.8697	1.98554	2.67446	2.94676	2.88715	1.9927	2.56826	2.43354	1.72222	2.66549	2.20092	2.2285	2.49483	2.70591	1.30304	1.97926	1.31699	2.36093	2.21695	1.83544	0.223004	2.40635	0.185768	2.56553	0.259893
Hex4HexNAc2	H4N2	1095.37	1.86035	1.64877	3.23461	2.30227	3.88918	2.94744	1.79897	2.16502	3.01917	2.26346	2.58656	3.46048	2.81024	2.3916	3.29236	3.08268	3.11361	2.48522	3.14356	2.46881	2.6613	2.43735	1.97053	2.41912	2.86523	2.29724	2.39789	0.143732	2.74455	0.204786	2.60666	0.174237
Hex3HexNAc3	H3N3	1136.4	0.685943	0.488156	1.02559	0	0.484343	1.46423	0.226892	0.370588	1.2042	1.31218	0.666082	1.35826	0.751368	0.809884	1.34716	0.503297	0.307861	0.442959	0.668645	0.529258	1.17676	1.14799	1.10782	0.888863	0.690703	0.805399	0.928155	0.0876365	0.736379	0.112316	0.815199	0.1557
Hex4HexNAc2dHex	H4N2F1	1241.43	0	0.274474	0.2616	0.746728	0.337748	0.236138	0.401495	0.171966	0.305916	0.492719	0.304489	0	0.253153	0.225136	0.247775	0.238267	0.393638	0.338688	0.353107	0.21016	0.264028	0.126428	0.223301	0.147262	0.393097	0.216612	0.22134	0.0469162	0.266102	0.0343601	0.300256	0.0633647
Hex5HexNAc2	H5N2	1257.42	19.568	11.4018	17.0406	10.8549	19.9887	19.2641	8.84023	14.3898	18.5736	16.3405	17.8645	16.7871	18.6331	15.1295	15.066	15.0969	13.5497	11.0615	14.1921	15.7007	20.5444	15.2139	11.4324	15.231	12.6578	12.4929	13.4056	0.770973	16.2337	1.1682	15.4001	0.963171
Hex3HexNAc3dHex	H3N3F1	1282.45	0.396828	0.522672	0.751782	1.16796	0.33324	0.804947	0.362373	0.332917	0.51968	0.571011	0.439006	0.431267	0.598836	0.681373	0.741935	0.361834	0.450025	0.561607	0.575406	0.635615	0.758871	0.761044	1.48174	1.08982	0.900741	1.31256	1.10918	0.131375	0.53409	0.0475819	0.620826	0.0786029
Hex4HexNAc3	H4N3	1298.45	0.942946	0.961388	1.70087	1.54621	0.675007	1.93193	0.414807	0.678577	1.13679	1.63441	1.4772	1.4033	1.88105	1.46069	1.02009	1.11312	0.490876	0.574918	1.40611	0.706898	1.52203	0.567433	0.517233	0.388111	0.905315	0.640418	0.603702	0.0859042	1.05306	0.156492	1.36578	0.113594
Hex3HexNAc4	H3N4	1339.48	0.791827	1.14759	0.673783	1.21087	0.397746	1.00349	0.156232	0.371519	0.534177	0.912365	0.872554	0.718716	0.624438	0.810523	0.417487	0.573389	0.468123	0.349589	0.728419	0.501607	0.573197	0.596569	0.532218	0.588425	0.724297	0.645818	0.617465	0.0322211	0.531944	0.0682052	0.805009	0.0844361
Hex5HexNAc2dHex	H5N2F1	1403.48	0.418544	0.257839	0.349887	0.546357	0.314088	0.321703	0.340916	0.477886	0.310656	0.776942	0.253341	0.413818	0.264698	0.373076	0.226901	0.232741	0.256151	0.280229	0.361115	0.237075	0.500612	0.250405	0.151172	0.127837	0.230364	0.235313	0.199018	0.0247957	0.299633	0.0187509	0.426209	0.0505051
Hex6HexNAc2	H6N2	1419.48	19.3234	13.9047	16.266	11.6176	15.6418	15.1667	13.2114	20.4175	19.9566	17.0409	17.0516	16.5482	17.5852	17.4366	16.6564	17.7075	18.0921	19.999	13.8706	17.688	15.4167	19.5918	14.8415	16.7786	15.3389	15.6604	16.4422	0.849232	17.3379	0.66387	15.9127	0.781493
Hex4HexNAc3dHex	H4N3F1	1444.51	0.609216	0.327415	0.415703	0.713716	0.498452	0.575453	0.412694	0.109877	0.366672	0.653479	0.330951	0.53989	0.423365	0.356448	0.199879	0.278266	0.286909	0.560476	0.512567	0.341512	0.342644	0.251884	0.395205	0.215519	0.455362	0.541355	0.371865	0.0612711	0.415892	0.0375636	0.440975	0.0594745
Hex5HexNAc3	H5N3	1460.5	0.967365	0.931129	1.16699	0.823462	0.873198	1.58947	0.371393	1.18532	0.960088	1.74407	1.51204	1.22857	1.6646	1.63772	1.16216	1.15265	0.661177	0.467513	1.21536	1.00271	1.221	0.436598	0.515244	0.456679	0.708162	0.713678	0.566072	0.0605355	1.01481	0.127074	1.27288	0.0945285
Hex3HexNAc4dHex	H3N4F1	1485.53	1.96883	5.27527	2.54529	12.4745	0.965893	1.54664	0.732646	0.820322	0.975409	2.2569	1.89892	1.0948	3.37472	3.57253	0.999896	1.79152	0.808037	1.15916	2.01802	0.778398	2.406	0.615287	1.02993	1.02335	1.10792	1.30881	1.01706	0.112916	1.53992	0.279016	3.32565	1.09561
Hex4HexNAc4	H4N4	1501.53	0.861234	0.890053	0.762662	0.832897	0.798068	1.44108	0.384186	0.326868	0.979494	0.865784	1.22407	1.79577	0.835895	0.961943	0.406072	0.514436	0.491155	0.41011	1.26099	0.431293	0.986694	0.137244	0.159461	0.238102	0.386971	0.333896	0.251135	0.0483972	0.709309	0.0914258	0.987651	0.13511
Hex3HexNAc5	H3N5	1542.56	0.563691	0.470589	0.257241	1.03591	0.344034	0.370973	0.0642642	0.286787	0.353394	0	0.646103	0	0.359522	0.481798	0.145153	0.127892	0	0.163133	0.293719	0.260697	1.85905	0.628753	0.393123	0.326077	0.492281	0.612619	0.490571	0.0593915	0.315723	0.0574297	0.492672	0.178823
Hex7HexNAc2	H7N2	1581.53	9.31793	8.73408	8.82147	4.14166	6.61806	6.56002	7.8902	10.4352	12.3116	8.27496	8.79566	10.8285	7.15641	8.5821	10.2635	7.91549	9.66637	8.19347	7.47401	7.78026	6.46974	9.40588	11.2425	9.43382	7.15749	7.17052	8.88205	0.776346	8.71486	0.520333	7.94158	0.618564
Hex4HexNAc3dHex2	H4N3F2	1590.57	0.466503	0.209354	0	0	0.417945	0.225958	0.31055	0.216021	0	0	0	0	0	0	0.115273	0	0	0.428093	0.32844	0	0.284537	0.241195	0.165885	0	0.218032	0.489048	0.222832	0.0787808	0.173836	0.0652435	0.126431	0.04353
Hex5HexNAc3dHex	H5N3F1	1606.56	0.305613	0.604932	0.301894	0	0.288063	0.290592	0.366379	0.138061	0.305781	0	0.269391	0.239167	0.18699	0.22639	0.195636	0.191729	0.239763	0.719293	0.465082	0.378449	0.312535	0.299541	0.406735	0.251051	0.263904	0.188281	0.281903	0.0360103	0.331749	0.0472697	0.246849	0.0595629
Hex6HexNAc3	H6N3	1622.56	1.14761	1.06178	1.39443	0.832558	1.02455	1.39117	0.781446	0.953634	1.14393	1.76105	1.66168	1.48794	1.44267	1.44055	1.38529	1.23969	0.793304	0.561626	1.25616	0.760112	1.55464	0.417094	0.613421	0.458245	0.52862	0.509855	0.505447	0.0333534	1.13033	0.110982	1.29792	0.0907706
Hex3HexNAc4dHex2	H3N4F2	1631.59	0.490544	0.380436	0	0	0.518939	0.330409	0.903876	0.444147	0	0	0	0	0	0	0.117	0	0	0.822661	0.394892	0.218215	0.319487	0	0	0	0	0	0	0	0.307123	0.111642	0.186937	0.0632214
Hex4HexNAc4dHex	H4N4F1	1647.59	0.81752	2.35047	1.31904	6.537	1.08001	1.74019	1.14428	0.875897	0	1.14515	1.35693	0.83543	2.1143	2.20153	0.510166	1.01688	0.605434	1.04869	1.58869	0.682805	1.46205	0.396019	0.583121	0.324441	0.669976	1.23324	0.641359	0.160493	1.00737	0.178691	1.97533	0.533176
Hex5HexNAc4	H5N4	1663.58	2.1796	3.68465	2.83226	3.21663	1.85998	1.9693	1.48502	2.59851	1.29203	3.14754	2.69351	2.92605	2.4675	2.37297	1.6376	2.01769	1.11445	0.93319	3.29928	1.22543	2.63618	0.596005	0.730841	0.712952	1.36648	0.854272	0.85211	0.134952	1.86061	0.20778	2.78688	0.179266
Hex3HexNAc5dHex	H3N5F1	1688.61	0.303329	0.241057	0.304268	1.1059	0.301909	0.349958	0.145135	0.254198	0	0	0	0	0.268948	0.289314	0.21155	0.216919	0	0.220968	0	0.452106	0.488099	0.943654	1.52758	1.68592	2.10253	2.08361	1.66866	0.212868	0.220821	0.0446584	0.294544	0.103797
Hex4HexNAc5	H4N5	1704.61	0.329227	0.343559	0.434355	0.950293	0.492341	0.378894	0.123344	0.544664	0.356458	0.536563	0.552243	0.497572	0.466907	0.462133	0.189284	0.25935	0.318545	0.201753	0.463886	0.263	1.07281	0.153116	0.212866	0.126399	0	0.229262	0.144329	0.0407066	0.340891	0.0457455	0.550973	0.0821939
Hex8HexNAc2	H8N2	1743.58	9.14335	10.6759	10.0097	5.27859	6.78123	6.4838	8.0553	10.1018	11.6273	8.00773	9.02193	8.94129	8.32496	8.54309	10.6866	10.0618	10.7819	9.09299	7.70357	9.99996	6.35466	15.0626	16.051	14.2997	12.3196	11.6372	13.874	0.829236	9.27433	0.438618	8.21523	0.568106
Hex6HexNAc3dHex	H6N3F1	1768.61	0.659215	0.4685	0.155933	0	0.774284	0.404456	1.35767	0.434338	0	0.168844	0.289898	0	0	0.360438	0.155328	0.155468	0.0764792	1.32289	0.460896	0.270188	0.227967	0.404375	0.805297	0.328787	0.379771	0.43743	0.471132	0.0854012	0.498541	0.161501	0.268091	0.0577339
Hex4HexNAc4dHex2	H4N4F2	1793.64	0.358061	0.384166	0	0	0.434705	0.240907	1.39146	0.557745	0	0	0	0	0	0	0.124627	0	0.278579	0.673594	0.550368	0	0.408623	0.263122	0.16913	0.123977	0.263522	0.521838	0.268318	0.0689184	0.298244	0.142715	0.214181	0.0765827
Hex5HexNAc4dHex	H5N4F1	1809.64	0.789657	1.9494	1.10068	6.14482	1.1448	1.32187	2.22646	1.58435	0.522942	1.50843	1.49657	1.7241	1.67715	1.2921	0.914789	0.899955	0.69823	0.871061	2.15514	0.840274	2.11622	0.589429	1.00785	0.662841	1.68258	1.14907	1.01835	0.196056	1.15844	0.16023	2.06964	0.46943
Hex6HexNAc4	H6N4	1825.63	0	0.440033	0.308832	0	0.517594	0.261515	2.69228	1.16677	0	0.343812	0.356303	0.398604	0	0.227458	0.175969	0.202214	0.213902	0.337418	0.203251	0.116196	0.433741	0.160713	0.0994416	0.131574	0.132399	0.301856	0.165197	0.0355146	0.45046	0.255339	0.36774	0.0983309
Hex4HexNAc5dHex	H4N5F1	1850.67	0.346808	0.294752	0.238365	0.985073	1.17712	0.649128	0.378681	0.307272	0	0	0	0	0.41718	0.210781	0.123188	0.149834	0.275018	0.6969	0.614276	0	0.64555	0.343074	0.157591	0.160998	0.399186	0.573679	0.326906	0.0782866	0.337824	0.117366	0.385667	0.102556
Hex9HexNAc2	H9N2	1905.63	10.9608	8.11112	7.769	4.63552	6.48513	6.37229	7.29445	7.77397	8.57236	7.6027	6.88034	6.18519	7.73957	7.97299	8.83562	11.8576	10.8709	11.9687	7.62852	9.66583	6.08961	10.0473	12.122	14.9506	10.9379	10.9321	11.798	0.854352	8.61717	0.564463	7.42295	0.60391
Hex6HexNAc3dHex2	H6N3F2	1914.67	0.52635	0	0	0	0.169112	0.172871	0.850211	0.452527	0	0	0	0	0	0	0.104192	0.139233	0	0.259519	0.269302	0	0.233927	0.372488	0.241975	0.174197	0.211841	0.323846	0.264869	0.0364812	0.190938	0.0908071	0.126786	0.0495031
Hex5HexNAc4dHex2	H5N4F2	1955.7	0.539138	0.495253	0.254759	0	0.286867	0.281921	0.805213	0.556814	0	0	0	0	0	0	0.146214	0.182269	0.208538	0.667987	0.399343	0.294941	0.46898	0.882687	0.484492	0.393859	0.603221	0.945617	0.661975	0.108629	0.299512	0.0909049	0.238458	0.0729393
Hex6HexNAc4dHex	H6N4F1	1971.69	0.288786	0.544917	0.225755	0	0.271202	0.206045	1.99449	1.292	0	0	0.199218	0	0	0	0.098787	0	0.160616	0.185087	0	0.320272	0.253047	0.192285	0.113344	0.690682	0.301577	0.223874	0.304352	0.101187	0.35836	0.185232	0.2296	0.131043
Hex7HexNAc4	H7N4	1987.69	0	0.246646	0	0	0	0	2.15706	0.684544	0	0	0	0	0	0	0	0	0	0	0	0.129496	0	0	0	0	0	0	0	0	0.228655	0.214653	0.093119	0.0701366
Hex4HexNAc5dHex2	H4N5F2	1996.72	0.487986	0.580651	0	0	0.625735	0.450192	0.430334	0.211856	0	0	0	0	0	0	0.118151	0.140183	0	0.544097	0.439086	0.205015	0.465606	0.405913	0.0805984	0.100542	0.2218	0.642695	0.29031	0.10541	0.241132	0.0806535	0.228757	0.0738353
Hex5HexNAc5dHex	H5N5F1	2012.72	0	0.419045	0.181315	0.429814	0.416375	0.430852	0.606524	0.35569	0	0	0	0	0	0.185591	0.127982	0.188358	0.255232	0.27739	0.215648	0.240491	0.432241	0.16886	0.148114	0.236485	0.472205	0.348884	0.274909	0.0604971	0.185008	0.0652344	0.265724	0.0547372
Hex10HexNAc2	H10N2	2067.69	0.503332	0.426991	0.425909	0.505081	0.364869	0.316035	0.418926	0.594059	0.397313	0.60546	0.496091	0.470953	0.66305	0.648641	0.537221	0.901537	0.91844	0.741935	0.713476	0.475619	0.268042	0.348689	0.70483	0.92411	0.606451	0.880973	0.693011	0.103664	0.502426	0.0377024	0.545027	0.0598553
Hex5HexNAc4dHex3	H5N4F3	2101.76	0.461899	0.329597	0.255742	0	0.159012	0.198935	0.575469	0.337068	0	0	0	0	0	0	0.0874981	0.110754	0	0.65572	0.275661	0.190578	0.27329	0.889907	0.369454	0.16002	0.356388	0.938747	0.542903	0.156297	0.238592	0.0774517	0.152531	0.0462014
Hex6HexNAc4dHex2	H6N4F2	2117.75	0	0.381282	0	0	0.147799	0.184644	1.69915	0.691827	0	0	0	0	0	0	0.0947805	0	0.208538	0.180315	0	0.282179	0.192315	0.249965	0.132652	0.584391	0.262053	0.262415	0.298295	0.0755729	0.240423	0.165061	0.145007	0.0733946
Hex4HexNAc5dHex3	H4N5F3	2142.78	0.467526	0.986507	0	0	0.506906	0.367015	0.504803	0	0	0	0	0	0.216135	0	0	0.112969	0	0.55356	0.375179	0	0.426618	0.117923	0	0	0	0.279501	0.0794848	0.0549715	0.224893	0.0801203	0.226829	0.101593
Hex5HexNAc5dHex2	H5N5F2	2158.78	0.245528	1.30983	0.161314	0	0.539475	0.480368	1.22034	0.830565	0	0	0	0	0.216111	0	0	0.133809	0.309444	0.464785	0.260055	0.274729	0.464856	0.376019	0.105481	0.146821	0.501742	0.658346	0.357682	0.104775	0.312228	0.1169	0.347948	0.138532
Hex6HexNAc5dHex	H6N5F1	2174.77	0	0.321435	0.277932	0.722959	0.314477	0.236806	0.318473	0	0	0	0.146972	0.351509	0.30443	0.282275	0.158159	0.187333	0	0.25986	0.229504	0	0.25867	0	0.120509	0.100726	0.263845	0.248031	0.146622	0.0491484	0.17803	0.0431327	0.259049	0.064024
Hex5HexNAc5dHex3	H5N5F3	2304.84	0.331974	1.39979	0	0	0.395597	0.396146	1.33252	0.811011	0	0	0	0	0	0	0	0.107748	0.255628	0.44071	0.466748	0	0.632054	0.810489	0.106202	0.126126	0.400263	0.994335	0.487483	0.179554	0.25008	0.133796	0.38135	0.147149
Hex5HexNAc5dHex4	H5N5F4	2450.89	0	0	0	0.261454	0	0	0.571666	0.27282	0	0	0	0	0	0	0.0643284	0	0.134541	0	0	0	0.254546	0.779738	0	0.0941872	0.375768	0.96779	0.443497	0.188578	0.0635995	0.0568127	0.078882	0.0401883
Hex6HexNAc5	H6N5	2028.71	0	0.280467	0.349236	0.379254	0.246447	0.218285	0.138288	0	0	0	0.371092	0.382223	0.280487	0	0.169996	0.255133	0.171461	0.172895	0.298493	0	0.235427	0.103751	0.116743	0.0842633	0.179242	0.195471	0.135894	0.0217877	0.172844	0.0445032	0.204928	0.0478306
Hex5HexNAc5	H5N5	1866.66	0	0.216292	0.367807	0	0.224056	0.273013	0.291854	0.269543	0	0	0.331053	0	0.266859	0.269981	0.120853	0.129691	0.222354	0	0.211148	0	0.374509	0	0.0874578	0.0917715	0	0	0.0358459	0.0219616	0.160248	0.048222	0.174418	0.0427273
Hex7HexNAc4dHex	H7N4F1	2133.75	0	0.34031	0	0	0	0	1.63546	0.59389	0	0.328827	0	0	0	0	0	0	0	0	0	0.103415	0.181808	0	0	0.0881105	0	0	0.0176221	0.0176221	0.173888	0.162722	0.144483	0.0667452
Hex6HexNAc2dHex	H6N2F1	1565.53	0.342204	0.192217	0	0	0.242565	0.183666	0.254236	0.21193	0.299078	0	0.183423	0.176474	0	0.248195	0.116782	0.214068	0	0.245225	0	0	0.341698	0.114722	0.0823293	0.108781	0.148423	0	0.0908511	0.0250323	0.168351	0.0413684	0.156825	0.037265
Hex5HexNAc3dHex2	H5N3F2	1752.62	0.437858	0.219922	0	0	0.208435	0	0.325127	0.329619	0	0	0	0	0.264954	0	0	0	0	0.314542	0.359281	0	0	0.217664	0.241254	0.208581	0.156121	0	0.164724	0.0434689	0.155092	0.054719	0.0908822	0.0475513
Hex5HexNAc4dHex4	H5N4F4	2247.81	0	0	0	0	0	0	0.216752	0	0	0	0	0	0	0	0	0	0	0	0	0.153452	0	0.211246	0.205192	0	0	0.217042	0.126696	0.0517574	0.0370204	0.0251272	0	0
Hex7HexNAc3dHex	H7N3F1	1930.67	0	0	0	0	0	0	0.132459	0	0	0	0	0	0	0	0	0	0	0	0	0	0	0	0.173695	0.303141	0.15231	0	0.125829	0.0574881	0.0132459	0.0132459	0	0
Hex5HexNAc6dHex4	H5N6F4	2653.97	0	0.152803	0	0	0	0	0.250342	0	0	0	0	0	0	0	0	0	0	0	0	0	0.360638	0.165253	0	0	0.152622	0.274504	0.118476	0.0528071	0.0250342	0.0250342	0.0513441	0.0375716
Hex6HexNAc5dHex3	H6N5F3	2466.89	0.207164	0.231918	0	0	0.119904	0.124766	0.364105	0.244361	0.233894	0	0	0	0	0	0	0	0	0.191529	0	0	0	0	0.0609446	0.0662679	0	0.13133	0.0517084	0.0244789	0.11166	0.0417103	0.0601044	0.032135
Hex7HexNAc3	H7N3	1784.61	0	0	0	0	0	0	0	0	0	0	0	0	0	0	0	0	0.192629	0	0	0.157806	0	0	0.141624	0.185424	0.17954	0	0.101317	0.0420403	0.0157806	0.0157806	0	0
Hex7HexNAc6	H7N6	2393.85	0	0	0	0	0	0	0.11915	0	0	0	0.125488	0	0	0	0	0	0	0	0	0.134477	0	0	0.104039	0.0643667	0.15343	0.13897	0.0921609	0.0277057	0.0379114	0.0193377	0	0
Hex2HexNAc3dHex	H2N3F1	1120.4	0	0.192149	0	0	0	0	0.272189	0	0	0	0.170238	0	0	0.263319	0.0929684	0	0	0.130564	0	0.232616	0.25792	0.0700342	0	0.0639349	0	0	0.0267938	0.0164361	0.0898575	0.0336855	0.0713388	0.0368011
Hex6HexNAc5dHex2	H6N5F2	2320.83	0	0.212041	0	0	0.234542	0.140888	0.464241	0	0	0	0	0	0	0	0	0	0	0.142893	0	0	0	0.0866454	0.0530671	0.0968792	0.117905	0	0.0708994	0.0205878	0.0841676	0.0494533	0.0352929	0.0241189
Hex3HexNAc3dHex2	H3N3F2	1428.51	0	0	0	0	0.221328	0	0.250025	0	0	0	0	0	0	0	0	0	0	0.144917	0	0.202128	0	0	0	0	0	0	0	0	0.0818398	0.0343798	0	0
Hex8HexNAc2dHex	H8N2F1	1889.64	0	0	0	0	0	0.214268	0.134595	0	0	0	0	0.106048	0	0	0.0349253	0.025445	0	0.087442	0.249987	0	0.0824279	0	0	0.0830371	0.196211	0.0312406	0.0620978	0.036803	0.0256962	0.0150476	0.0678176	0.0300185
Hex6HexNAc6dHex2	H6N6F2	2523.91	0	0.311318	0	0	0.202418	0.158688	0.376463	0.193674	0	0	0	0	0	0	0	0	0	0.0800813	0	0	0	0	0.0627477	0	0.125974	0.148963	0.0675369	0.0309762	0.0658963	0.0402337	0.0663681	0.0358335
Hex6HexNAc4dHex3	H6N4F3	2263.81	0	0	0	0	0	0	0.673071	0.392004	0	0	0	0	0	0	0	0	0	0	0	0	0	0	0	0.283539	0	0	0.0567078	0.0567078	0.0673071	0.0673071	0.0392004	0.0392004
Hex4HexNAc6dHex2	H4N6F2	2199.8	0	0	0	0	0	0	0.192034	0	0	0	0	0	0	0	0	0.108222	0.184796	0	0.18123	0	0.198688	0.116854	0.0596825	0	0	0.154896	0.0662865	0.0310163	0.0192034	0.0192034	0.0488141	0.0258641
Hex5HexNac6dHex	H5N6F1	2215.8	0	0.158515	0	0	0.327694	0.272722	0.15686	0	0	0	0	0	0	0	0	0	0	0.138434	0	0	0	0	0	0	0	0	0	0	0.0622988	0.0353304	0.0431237	0.0299829
Hex5HexNAc6dHex2	H5N6F2	2361.87	0	0.155088	0	0	0.293099	0.187245	0.165416	0	0	0	0	0	0	0	0	0	0	0.136506	0	0	0	0	0	0	0	0	0	0	0.059502	0.0327445	0.0342332	0.0229477
Hex2HexNAc4dHex	H2N4F1	1323.48	0	0	0	0	0	0	0.146402	0	0	0	0	0	0	0	0	0	0	0	0	0	0	0	0.0750088	0	0.177655	0	0.0505329	0.0349428	0.0146402	0.0146402	0	0
Hex6HexNAc5dHex4	H6N5F4	2612.95	0	0.159086	0	0	0	0	0.269672	0.137807	0	0	0	0	0	0	0	0	0	0.138083	0	0	0	0.0780808	0	0	0	0.159581	0.0475323	0.0318324	0.0407755	0.028899	0.0296893	0.0198563
Hex4HexNAc6dHex	H4N6F1	2053.75	0	0	0	0	0.199625	0.147956	0.137846	0	0	0	0	0	0	0	0	0	0	0.116004	0	0	0	0	0	0	0	0	0	0	0.0453475	0.0239779	0.0147956	0.0147956
Hex7HexNAc6dHex	H7N6F1	2539.9	0	0	0	0	0	0	0	0	0	0	0	0	0	0	0	0	0	0.0690405	0	0	0	0	0.0739269	0	0.124028	0	0.0395909	0.0255057	0.00690405	0.00690405	0	0
Hex6HexNAc6	H6N6	2231.79	0	0	0	0	0.148697	0	0.202836	0	0	0	0	0	0	0	0	0	0	0	0	0	0	0	0	0	0	0	0	0	0.0351532	0.0237804	0	0
Hex6HexNAc6dHex	H6N6F1	2377.85	0	0	0	0	0.1348	0	0.211998	0.200192	0	0	0	0	0	0	0	0	0	0	0	0	0	0	0	0	0.152353	0	0.0304706	0.0304706	0.0346798	0.0238251	0.0200192	0.0200192
Hex2HexNAc3dHex2	H2N3F2	1266.46	0	0	0	0	0	0	0.345725	0.25606	0	0	0	0	0	0	0	0	0	0	0	0	0	0	0	0	0	0	0	0	0.0345725	0.0345725	0.025606	0.025606
Hex4HexNAc2dHex3	H4N2F3	1533.54	0	0	0	0	0.197046	0	0.127072	0	0	0	0	0	0	0	0	0	0	0	0	0	0	0	0	0	0	0	0	0	0.0324119	0.0222284	0	0
Hex8HexNAc9	H8N9	3165.16	0	0	0	0	0	0	0.148621	0	0	0	0	0	0	0	0	0	0	0	0	0	0	0.0593628	0	0	0	0.0993086	0.0317343	0.0204338	0.0148621	0.0148621	0	0
Hex7HexNAc2dHex3	H7N2F3	2019.7	0	0	0	0	0	0	0	0	0	0	0	0	0	0	0	0.132272	0	0	0	0	0.176945	0	0	0	0	0	0	0	0	0	0.0309217	0.0208817
Hex8HexNAc9dHex	H8N9F1	3311.19	0	0	0	0	0	0	0.0868274	0	0	0	0	0	0	0	0	0	0	0	0	0	0	0.0556192	0	0	0	0.0833817	0.0278002	0.0175809	0.00868274	0.00868274	0	0
Hex9HexNAc8	H9N8	3124.11	0	0	0.0914771	0	0	0	0.0887287	0	0	0	0	0	0	0	0	0	0	0.0891934	0	0	0	0	0	0	0	0	0	0	0.0269399	0.0137189	0	0
Hex9HexNAc4	H9N4	2311.79	0	0	0	0	0	0	0.120734	0	0	0	0	0	0	0	0	0	0	0	0	0.141902	0	0	0	0	0	0	0	0	0.0262636	0.01758	0	0
Hex5HexNAc3dHex4	H5N3F4	2044.73	0	0	0	0	0	0	0	0	0	0	0	0	0	0	0	0	0	0	0	0	0	0	0	0	0.123204	0	0.0246409	0.0246409	0	0	0	0
Hex6HexNAc4dHex4	H6N4F4	2409.87	0	0	0	0	0	0	0.243687	0	0	0	0	0	0	0	0	0	0	0	0	0	0	0	0	0.0995646	0	0	0.0199129	0.0199129	0.0243687	0.0243687	0	0
Hex11HexNAc2	H11N2	2229.74	0	0	0	0	0	0	0.156543	0	0	0	0	0	0	0	0.0790073	0	0	0	0	0	0	0	0	0	0	0	0	0	0.023555	0.016733	0	0
Hex2HexNAc3	H2N3	974.34	0	0	0	0	0	0	0	0	0	0	0	0	0	0	0	0	0	0	0	0	0.22568	0	0	0	0	0	0	0	0	0	0.022568	0.022568
Hex2HexNAc4	H2N4	1177.42	0	0	0	0	0	0	0	0	0	0	0	0	0	0	0	0	0	0	0	0.220278	0	0	0	0	0	0	0	0	0.0220278	0.0220278	0	0
Hex2HexNAcdHex2	H2N1F2	860.3	0	0	0	0	0	0	0.207245	0	0	0	0	0	0	0	0	0	0	0	0	0	0	0	0	0	0	0	0	0	0.0207245	0.0207245	0	0
HexHexNAc2dHex2	H1N2F2	901.33	0	0	0	0	0	0	0.198689	0	0	0	0	0	0	0	0	0	0	0	0	0	0	0	0	0	0	0	0	0	0.0198689	0.0198689	0	0
Hex3HexNAc5dHex3	H3N5F3	1980.73	0	0	0	0	0	0	0.137213	0.197399	0	0	0	0	0	0	0	0	0	0	0	0	0	0	0	0	0	0	0	0	0.0137213	0.0137213	0.0197399	0.0197399
Hex7HexNAc6dHex4	H7N6F4	2978.08	0	0	0	0	0	0	0.109643	0	0	0	0	0	0	0	0	0	0	0.0849878	0	0	0	0	0	0	0	0	0	0	0.0194631	0.0131049	0	0
Hex7HexNAc5dHex	H7N5F1	2336.82	0	0	0	0	0	0	0	0	0	0	0	0	0	0	0	0	0	0	0	0	0	0	0	0.0911703	0	0	0.0182341	0.0182341	0	0	0	0
Hex8HexNAc7	H8N7	2758.98	0	0	0	0	0	0	0.158761	0	0	0	0	0	0	0	0	0	0	0	0	0	0	0	0	0.0611076	0	0	0.0122215	0.0122215	0.0158761	0.0158761	0	0
Hex7HexNac6dHex3	H7N6F3	2832.02	0	0	0	0	0	0	0.145769	0	0	0	0	0	0	0	0	0	0	0	0	0	0.101594	0.0657804	0	0	0	0	0.0131561	0.0131561	0.0145769	0.0145769	0.0101594	0.0101594
HexHexNAc3dHex	H1N3F1	958.35	0	0	0	0	0	0	0.139114	0	0	0	0	0	0	0	0	0	0	0	0	0	0	0	0	0	0	0	0	0	0.0139114	0.0139114	0	0
Hex2HexNac2dHex3	H2N2F3	1209.44	0	0	0	0	0	0	0.12834	0	0	0	0	0	0	0	0	0	0	0	0	0	0	0	0	0	0	0	0	0	0.012834	0.012834	0	0
Hex4HexNAc3dHex4	H4N3F4	1882.68	0	0	0	0	0	0	0.128023	0	0	0	0	0	0	0	0	0	0	0	0	0	0	0	0	0	0	0	0	0	0.0128023	0.0128023	0	0
Hex7HexNAc6dHex2	H7N6F2	2685.96	0	0	0	0	0	0	0.119467	0	0	0	0	0	0	0	0	0	0	0	0	0	0	0	0	0	0	0	0	0	0.0119467	0.0119467	0	0
Hex3HexNAc2dHex2	H3N2F2	1225.43	0	0	0	0	0	0	0.118199	0	0	0	0	0	0	0	0	0	0	0	0	0	0	0	0	0	0	0	0	0	0.0118199	0.0118199	0	0
Hex8HexNAc7dHex	H8N7F1	2905.04	0	0	0	0	0	0	0	0	0	0	0	0	0	0	0	0	0	0	0	0.113439	0	0	0	0	0	0	0	0	0.0113439	0.0113439	0	0
Hex3HexNAc2dHex4	H3N2F4	1517.55	0	0	0	0	0	0	0	0	0	0	0	0	0	0	0	0	0.0290841	0	0	0.105724	0	0	0	0	0	0	0	0	0.0105724	0.0105724	0	0
Hex2HexNAc2dHex4	H2N2F4	1355.5	0	0	0	0	0	0	0	0	0	0	0	0	0	0	0	0	0.097444	0	0	0	0	0	0	0	0	0	0	0	0	0	0	0
Hex2HexNAcdHex	H2N1F1	714.24	0	0	0	0	0	0	0	0	0	0	0	0	0	0	0	0	0	0	0	0	0	0	0	0	0	0	0	0	0	0	0	0
Hex3HexNAc2dHex3	H3N2F3	1371.49	0	0	0	0	0	0	0	0	0	0	0	0	0	0	0	0	0	0	0	0	0	0	0	0	0	0	0	0	0	0	0	0
Hex5HexNAc2dHex2	H5N2F2	1549.54	0	0	0	0	0	0	0	0	0	0	0	0	0	0	0	0	0	0	0	0	0	0	0	0	0	0	0	0	0	0	0	0
Hex8HexNAc3	H8N3	1946.66	0	0	0	0	0	0	0	0	0	0	0	0	0	0	0	0	0	0	0	0	0	0	0	0	0	0	0	0	0	0	0	0
Hex8HexNAc4	H8N4	2149.74	0	0	0	0	0	0	0	0	0	0	0	0	0	0	0	0	0	0	0	0	0	0	0	0	0	0	0	0	0	0	0	0
Hex4HexNAc7dHex	H4N7F1	2256.83	0	0	0	0	0	0	0	0	0	0	0	0	0	0	0	0	0	0	0	0	0	0	0	0	0	0	0	0	0	0	0	0
Hex12HexNAc2	H12N2	2391.79	0	0	0	0	0	0	0	0	0	0	0	0	0	0	0	0	0	0	0	0	0	0	0	0	0	0	0	0	0	0	0	0
Hex8HexNAc6	H8N6	2555.9	0	0	0	0	0	0	0	0	0	0	0	0	0	0	0	0	0	0	0	0	0	0	0	0	0	0	0	0	0	0	0	0
Hex7HexNAc7dHex	H7N7F1	2742.98	0	0	0	0	0	0	0	0	0	0	0	0	0	0	0	0	0	0	0	0	0	0	0	0	0	0	0	0	0	0	0	0

## Sheet: Neutral-Peak data
Neutral N-glycans			AH17-24-1-1
Composition	Short	Theoretical m\z	Observed m\z	Intens.	%
HexHexNAc2	H1N2	609.21	609.228	986	0.298074
Hex2HexNAcdHex	H2N1F1	714.24	0	0	0
HexHexNAc2dHex	H1N2F1	755.27	755.293	348.908	0.105477
Hex2HexNAc2	H2N2	771.26	771.266	15033.6	4.54476
Hex2HexNAcdHex2	H2N1F2	860.3	0	0	0
HexHexNAc2dHex2	H1N2F2	901.33	0	0	0
Hex2HexNAc2dHex	H2N2F1	917.32	917.325	7465.56	2.25689
Hex3HexNAc2	H3N2	933.31	933.318	12876.2	3.89257
HexHexNAc3dHex	H1N3F1	958.35	0	0	0
Hex2HexNAc3	H2N3	974.34	0	0	0
Hex3HexNAc2dHex	H3N2F1	1079.38	1079.38	8864	2.67964
Hex4HexNAc2	H4N2	1095.37	1095.37	9321.75	2.81802
Hex2HexNAc3dHex	H2N3F1	1120.4	1120.31	0	0
Hex3HexNAc3	H3N3	1136.4	1136.4	803	0.242752
Hex2HexNAc4	H2N4	1177.42	1177.39	241.513	0.0730109
Hex2HexNac2dHex3	H2N2F3	1209.44	0	0	0
Hex3HexNAc2dHex2	H3N2F2	1225.43	0	0	0
Hex4HexNAc2dHex	H4N2F1	1241.43	1241.41	1815.28	0.548771
Hex5HexNAc2	H5N2	1257.42	1257.42	68696.1	20.7673
Hex2HexNAc3dHex2	H2N3F2	1266.46	0	0	0
Hex3HexNAc3dHex	H3N3F1	1282.45	1282.47	630.04	0.190465
Hex4HexNAc3	H4N3	1298.45	1298.43	978.316	0.295751
Hex2HexNAc4dHex	H2N4F1	1323.48	0	0	0
Hex3HexNAc4	H3N4	1339.48	1339.44	402	0.121527
Hex2HexNAc2dHex4	H2N2F4	1355.5	0	0	0
Hex3HexNAc2dHex3	H3N2F3	1371.49	0	0	0
Hex5HexNAc2dHex	H5N2F1	1403.48	1403.45	1097.45	0.331766
Hex6HexNAc2	H6N2	1419.48	1419.48	50629.1	15.3055
Hex3HexNAc3dHex2	H3N3F2	1428.51	1428.49	329	0.0994588
Hex4HexNAc3dHex	H4N3F1	1444.51	1444.5	1175.23	0.355279
Hex5HexNAc3	H5N3	1460.5	1460.48	1564.94	0.47309
Hex3HexNAc4dHex	H3N4F1	1485.53	1485.55	2441	0.73793
Hex4HexNAc4	H4N4	1501.53	1501.53	282.991	0.0855499
Hex3HexNAc2dHex4	H3N2F4	1517.55	0	0	0
Hex4HexNAc2dHex3	H4N2F3	1533.54	0	0	0
Hex3HexNAc5	H3N5	1542.56	0	0	0
Hex5HexNAc2dHex2	H5N2F2	1549.54	0	0	0
Hex6HexNAc2dHex	H6N2F1	1565.53	1565.5	570.975	0.172609
Hex7HexNAc2	H7N2	1581.53	1581.53	28510.2	8.61882
Hex4HexNAc3dHex2	H4N3F2	1590.57	1590.56	1247	0.376976
Hex5HexNAc3dHex	H5N3F1	1606.56	1606.54	2357.18	0.712591
Hex6HexNAc3	H6N3	1622.56	1622.55	1174.77	0.35514
Hex3HexNAc4dHex2	H3N4F2	1631.59	0	0	0
Hex4HexNAc4dHex	H4N4F1	1647.59	1647.58	2247	0.679282
Hex5HexNAc4	H5N4	1663.58	1663.57	1122.46	0.339327
Hex3HexNAc5dHex	H3N5F1	1688.61	1688.61	761	0.230055
Hex4HexNAc5	H4N5	1704.61	1704.6	340.759	0.103014
Hex8HexNAc2	H8N2	1743.58	1743.58	31503	9.52356
Hex5HexNAc3dHex2	H5N3F2	1752.62	1752.62	1414	0.427461
Hex6HexNAc3dHex	H6N3F1	1768.61	1768.61	2422.79	0.732426
Hex7HexNAc3	H7N3	1784.61	1784.65	370.759	0.112083
Hex4HexNAc4dHex2	H4N4F2	1793.64	1793.64	2594.03	0.784191
Hex5HexNAc4dHex	H5N4F1	1809.64	1809.63	2840.13	0.858588
Hex6HexNAc4	H6N4	1825.63	1825.69	263.344	0.0796107
Hex4HexNAc5dHex	H4N5F1	1850.67	1850.69	683	0.206475
Hex5HexNAc5	H5N5	1866.66	1866.65	522.502	0.157956
Hex4HexNAc3dHex4	H4N3F4	1882.68	0	0	0
Hex8HexNAc2dHex	H8N2F1	1889.64	1889.57	0	0
Hex9HexNAc2	H9N2	1905.63	1905.64	38750	11.7144
Hex6HexNAc3dHex2	H6N3F2	1914.67	1914.63	692	0.209196
Hex7HexNAc3dHex	H7N3F1	1930.67	0	0	0
Hex8HexNAc3	H8N3	1946.66	0	0	0
Hex5HexNAc4dHex2	H5N4F2	1955.7	1955.69	4988	1.5079
Hex6HexNAc4dHex	H6N4F1	1971.69	0	0	0
Hex3HexNAc5dHex3	H3N5F3	1980.73	0	0	0
Hex7HexNAc4	H7N4	1987.69	0	0	0
Hex4HexNAc5dHex2	H4N5F2	1996.72	1996.76	368	0.111249
Hex5HexNAc5dHex	H5N5F1	2012.72	2012.73	456.343	0.137956
Hex7HexNAc2dHex3	H7N2F3	2019.7	0	0	0
Hex6HexNAc5	H6N5	2028.71	0	0	0
Hex5HexNAc3dHex4	H5N3F4	2044.73	0	0	0
Hex4HexNAc6dHex	H4N6F1	2053.75	2053.77	302	0.0912965
Hex10HexNAc2	H10N2	2067.69	2067.69	2080	0.628797
Hex5HexNAc4dHex3	H5N4F3	2101.76	2101.75	9712	2.936
Hex6HexNAc4dHex2	H6N4F2	2117.75	2117.74	186.717	0.0564456
Hex7HexNAc4dHex	H7N4F1	2133.75	2133.68	374.13	0.113102
Hex4HexNAc5dHex3	H4N5F3	2142.78	2142.76	381	0.115179
Hex8HexNAc4	H8N4	2149.74	0	0	0
Hex5HexNAc5dHex2	H5N5F2	2158.78	2158.76	449.144	0.135779
Hex6HexNAc5dHex	H6N5F1	2174.77	2174.74	637.096	0.192598
Hex4HexNAc6dHex2	H4N6F2	2199.8	0	0	0
Hex5HexNac6dHex	H5N6F1	2215.8	0	0	0
Hex11HexNAc2	H11N2	2229.74	0	0	0
Hex6HexNAc6	H6N6	2231.79	0	0	0
Hex5HexNAc4dHex4	H5N4F4	2247.81	0	0	0
Hex4HexNAc7dHex	H4N7F1	2256.83	2256.79	218	0.0659028
Hex6HexNAc4dHex3	H6N4F3	2263.81	0	0	0
Hex5HexNAc5dHex3	H5N5F3	2304.84	2304.86	373	0.11276
Hex9HexNAc4	H9N4	2311.79	0	0	0
Hex6HexNAc5dHex2	H6N5F2	2320.83	2320.85	728.267	0.22016
Hex7HexNAc5dHex	H7N5F1	2336.82	0	0	0
Hex5HexNAc6dHex2	H5N6F2	2361.87	0	0	0
Hex6HexNAc6dHex	H6N6F1	2377.85	0	0	0
Hex12HexNAc2	H12N2	2391.79	0	0	0
Hex7HexNAc6	H7N6	2393.85	0	0	0
Hex6HexNAc4dHex4	H6N4F4	2409.87	0	0	0
Hex5HexNAc5dHex4	H5N5F4	2450.89	0	0	0
Hex6HexNAc5dHex3	H6N5F3	2466.89	2466.92	920	0.278122
Hex6HexNAc6dHex2	H6N6F2	2523.91	2523.93	221	0.0668097
Hex7HexNAc6dHex	H7N6F1	2539.9	2539.91	317.603	0.0960134
Hex8HexNAc6	H8N6	2555.9	0	0	0
Hex6HexNAc5dHex4	H6N5F4	2612.95	2612.96	931	0.281447
Hex5HexNAc6dHex4	H5N6F4	2653.97	0	0	0
Hex7HexNAc6dHex2	H7N6F2	2685.96	2685.97	317	0.0958311
Hex7HexNAc7dHex	H7N7F1	2742.98	0	0	0
Hex8HexNAc7	H8N7	2758.98	0	0	0
Hex7HexNac6dHex3	H7N6F3	2832.02	2832.05	241	0.0728558
Hex8HexNAc7dHex	H8N7F1	2905.04	0	0	0
Hex7HexNAc6dHex4	H7N6F4	2978.08	2978.1	220	0.0665074
Hex9HexNAc8	H9N8	3124.11	0	0	0
Hex8HexNAc9	H8N9	3165.16	0	0	0
Hex8HexNAc9dHex	H8N9F1	3311.19	0	0	0
			AH17-24-3-1
Composition	Short	Theoretical m\z	Observed m\z	Intens.	%
HexHexNAc2	H1N2	609.21	609.209	567	0.108715
Hex2HexNAcdHex	H2N1F1	714.24	0	0	0
HexHexNAc2dHex	H1N2F1	755.27	755.24	375.034	0.0719081
Hex2HexNAc2	H2N2	771.26	771.254	13075.4	2.50706
Hex2HexNAcdHex2	H2N1F2	860.3	0	0	0
HexHexNAc2dHex2	H1N2F2	901.33	0	0	0
Hex2HexNAc2dHex	H2N2F1	917.32	917.313	7771.82	1.49015
Hex3HexNAc2	H3N2	933.31	933.318	24044.4	4.61022
HexHexNAc3dHex	H1N3F1	958.35	0	0	0
Hex2HexNAc3	H2N3	974.34	974.352	330	0.0632735
Hex3HexNAc2dHex	H3N2F1	1079.38	1079.37	22773	4.36644
Hex4HexNAc2	H4N2	1095.37	1095.37	14710.9	2.82063
Hex2HexNAc3dHex	H2N3F1	1120.4	1120.34	325.591	0.0624282
Hex3HexNAc3	H3N3	1136.4	1136.39	1892.04	0.362775
Hex2HexNAc4	H2N4	1177.42	0	0	0
Hex2HexNac2dHex3	H2N2F3	1209.44	0	0	0
Hex3HexNAc2dHex2	H3N2F2	1225.43	0	0	0
Hex4HexNAc2dHex	H4N2F1	1241.43	1241.41	2452.82	0.470299
Hex5HexNAc2	H5N2	1257.42	1257.42	84314.2	16.1662
Hex2HexNAc3dHex2	H2N3F2	1266.46	0	0	0
Hex3HexNAc3dHex	H3N3F1	1282.45	1282.46	1659.86	0.318257
Hex4HexNAc3	H4N3	1298.45	1298.46	3610.8	0.692327
Hex2HexNAc4dHex	H2N4F1	1323.48	0	0	0
Hex3HexNAc4	H3N4	1339.48	1339.47	4024	0.771553
Hex2HexNAc2dHex4	H2N2F4	1355.5	0	0	0
Hex3HexNAc2dHex3	H3N2F3	1371.49	0	0	0
Hex5HexNAc2dHex	H5N2F1	1403.48	1403.48	2446.97	0.469177
Hex6HexNAc2	H6N2	1419.48	1419.48	72150.2	13.8339
Hex3HexNAc3dHex2	H3N3F2	1428.51	0	0	0
Hex4HexNAc3dHex	H4N3F1	1444.51	1444.5	2468.08	0.473225
Hex5HexNAc3	H5N3	1460.5	1460.5	3500.96	0.671267
Hex3HexNAc4dHex	H3N4F1	1485.53	1485.53	18693	3.58415
Hex4HexNAc4	H4N4	1501.53	1501.54	3691.71	0.70784
Hex3HexNAc2dHex4	H3N2F4	1517.55	0	0	0
Hex4HexNAc2dHex3	H4N2F3	1533.54	0	0	0
Hex3HexNAc5	H3N5	1542.56	1542.55	2533.75	0.485816
Hex5HexNAc2dHex2	H5N2F2	1549.54	0	0	0
Hex6HexNAc2dHex	H6N2F1	1565.53	1565.53	1516.65	0.290799
Hex7HexNAc2	H7N2	1581.53	1581.53	55291.5	10.6015
Hex4HexNAc3dHex2	H4N3F2	1590.57	1590.54	1029	0.197298
Hex5HexNAc3dHex	H5N3F1	1606.56	1606.57	2413.9	0.462835
Hex6HexNAc3	H6N3	1622.56	1622.55	4061.62	0.778767
Hex3HexNAc4dHex2	H3N4F2	1631.59	1631.57	625	0.119836
Hex4HexNAc4dHex	H4N4F1	1647.59	1647.59	9303.39	1.78381
Hex5HexNAc4	H5N4	1663.58	1663.58	8410.78	1.61266
Hex3HexNAc5dHex	H3N5F1	1688.61	1688.59	2259	0.433136
Hex4HexNAc5	H4N5	1704.61	1704.62	3947.71	0.756926
Hex8HexNAc2	H8N2	1743.58	1743.59	57632	11.0502
Hex5HexNAc3dHex2	H5N3F2	1752.62	1752.6	1019	0.195381
Hex6HexNAc3dHex	H6N3F1	1768.61	1768.59	2775.14	0.532099
Hex7HexNAc3	H7N3	1784.61	1784.62	771.228	0.147873
Hex4HexNAc4dHex2	H4N4F2	1793.64	1793.65	1231.95	0.236211
Hex5HexNAc4dHex	H5N4F1	1809.64	1809.64	8295.01	1.59047
Hex6HexNAc4	H6N4	1825.63	1825.64	880.053	0.168739
Hex4HexNAc5dHex	H4N5F1	1850.67	1850.66	3125	0.599181
Hex5HexNAc5	H5N5	1866.66	1866.66	2411.97	0.462466
Hex4HexNAc3dHex4	H4N3F4	1882.68	0	0	0
Hex8HexNAc2dHex	H8N2F1	1889.64	1889.64	194.956	0.0373804
Hex9HexNAc2	H9N2	1905.63	1905.64	42134.6	8.0788
Hex6HexNAc3dHex2	H6N3F2	1914.67	1914.7	898	0.172181
Hex7HexNAc3dHex	H7N3F1	1930.67	0	0	0
Hex8HexNAc3	H8N3	1946.66	0	0	0
Hex5HexNAc4dHex2	H5N4F2	1955.7	1955.7	2374	0.455186
Hex6HexNAc4dHex	H6N4F1	1971.69	0	0	0
Hex3HexNAc5dHex3	H3N5F3	1980.73	0	0	0
Hex7HexNAc4	H7N4	1987.69	1987.7	619	0.118686
Hex4HexNAc5dHex2	H4N5F2	1996.72	1996.73	1369	0.262489
Hex5HexNAc5dHex	H5N5F1	2012.72	2012.72	2367.34	0.453909
Hex7HexNAc2dHex3	H7N2F3	2019.7	0	0	0
Hex6HexNAc5	H6N5	2028.71	2028.72	1861.19	0.356861
Hex5HexNAc3dHex4	H5N3F4	2044.73	0	0	0
Hex4HexNAc6dHex	H4N6F1	2053.75	0	0	0
Hex10HexNAc2	H10N2	2067.69	2067.68	2884	0.552972
Hex5HexNAc4dHex3	H5N4F3	2101.76	2101.74	3180	0.609726
Hex6HexNAc4dHex2	H6N4F2	2117.75	0	0	0
Hex7HexNAc4dHex	H7N4F1	2133.75	0	0	0
Hex4HexNAc5dHex3	H4N5F3	2142.78	2142.79	1252	0.240056
Hex8HexNAc4	H8N4	2149.74	2149.73	421	0.0807216
Hex5HexNAc5dHex2	H5N5F2	2158.78	2158.84	333.764	0.0639951
Hex6HexNAc5dHex	H6N5F1	2174.77	2174.77	1943.94	0.372726
Hex4HexNAc6dHex2	H4N6F2	2199.8	0	0	0
Hex5HexNac6dHex	H5N6F1	2215.8	2215.8	958	0.183685
Hex11HexNAc2	H11N2	2229.74	2229.77	388	0.0743943
Hex6HexNAc6	H6N6	2231.79	0	0	0
Hex5HexNAc4dHex4	H5N4F4	2247.81	0	0	0
Hex4HexNAc7dHex	H4N7F1	2256.83	0	0	0
Hex6HexNAc4dHex3	H6N4F3	2263.81	0	0	0
Hex5HexNAc5dHex3	H5N5F3	2304.84	2304.84	344	0.0659578
Hex9HexNAc4	H9N4	2311.79	2311.81	399	0.0765034
Hex6HexNAc5dHex2	H6N5F2	2320.83	2320.82	576.814	0.110597
Hex7HexNAc5dHex	H7N5F1	2336.82	0	0	0
Hex5HexNAc6dHex2	H5N6F2	2361.87	0	0	0
Hex6HexNAc6dHex	H6N6F1	2377.85	2377.84	757	0.145146
Hex12HexNAc2	H12N2	2391.79	2391.86	307	0.0588635
Hex7HexNAc6	H7N6	2393.85	2393.83	124.487	0.0238688
Hex6HexNAc4dHex4	H6N4F4	2409.87	0	0	0
Hex5HexNAc5dHex4	H5N5F4	2450.89	0	0	0
Hex6HexNAc5dHex3	H6N5F3	2466.89	2466.87	444	0.0851316
Hex6HexNAc6dHex2	H6N6F2	2523.91	0	0	0
Hex7HexNAc6dHex	H7N6F1	2539.9	2539.91	476	0.0912672
Hex8HexNAc6	H8N6	2555.9	0	0	0
Hex6HexNAc5dHex4	H6N5F4	2612.95	2612.91	527	0.101046
Hex5HexNAc6dHex4	H5N6F4	2653.97	0	0	0
Hex7HexNAc6dHex2	H7N6F2	2685.96	0	0	0
Hex7HexNAc7dHex	H7N7F1	2742.98	0	0	0
Hex8HexNAc7	H8N7	2758.98	0	0	0
Hex7HexNac6dHex3	H7N6F3	2832.02	0	0	0
Hex8HexNAc7dHex	H8N7F1	2905.04	0	0	0
Hex7HexNAc6dHex4	H7N6F4	2978.08	0	0	0
Hex9HexNAc8	H9N8	3124.11	0	0	0
Hex8HexNAc9	H8N9	3165.16	0	0	0
Hex8HexNAc9dHex	H8N9F1	3311.19	0	0	0
			AH17-24-4-1
Composition	Short	Theoretical m\z	Observed m\z	Intens.	%
HexHexNAc2	H1N2	609.21	609.234	735	0.185463
Hex2HexNAcdHex	H2N1F1	714.24	0	0	0
HexHexNAc2dHex	H1N2F1	755.27	755.26	554	0.139791
Hex2HexNAc2	H2N2	771.26	771.26	20301.9	5.12279
Hex2HexNAcdHex2	H2N1F2	860.3	0	0	0
HexHexNAc2dHex2	H1N2F2	901.33	0	0	0
Hex2HexNAc2dHex	H2N2F1	917.32	917.321	9327.73	2.35367
Hex3HexNAc2	H3N2	933.31	933.318	13391.6	3.37911
HexHexNAc3dHex	H1N3F1	958.35	0	0	0
Hex2HexNAc3	H2N3	974.34	0	0	0
Hex3HexNAc2dHex	H3N2F1	1079.38	1079.38	13321	3.3613
Hex4HexNAc2	H4N2	1095.37	1095.37	8707.33	2.19713
Hex2HexNAc3dHex	H2N3F1	1120.4	1120.44	174.342	0.0439919
Hex3HexNAc3	H3N3	1136.4	1136.37	903.067	0.227872
Hex2HexNAc4	H2N4	1177.42	1177.4	80.5674	0.0203296
Hex2HexNac2dHex3	H2N2F3	1209.44	0	0	0
Hex3HexNAc2dHex2	H3N2F2	1225.43	0	0	0
Hex4HexNAc2dHex	H4N2F1	1241.43	1241.43	1807.48	0.456083
Hex5HexNAc2	H5N2	1257.42	1257.42	75145	18.9614
Hex2HexNAc3dHex2	H2N3F2	1266.46	0	0	0
Hex3HexNAc3dHex	H3N3F1	1282.45	1282.44	2090.34	0.527458
Hex4HexNAc3	H4N3	1298.45	1298.47	2442.83	0.616401
Hex2HexNAc4dHex	H2N4F1	1323.48	0	0	0
Hex3HexNAc4	H3N4	1339.48	1339.5	1045.67	0.263855
Hex2HexNAc2dHex4	H2N2F4	1355.5	0	0	0
Hex3HexNAc2dHex3	H3N2F3	1371.49	1371.47	393	0.099166
Hex5HexNAc2dHex	H5N2F1	1403.48	1403.5	1378.26	0.347778
Hex6HexNAc2	H6N2	1419.48	1419.48	68041.7	17.169
Hex3HexNAc3dHex2	H3N3F2	1428.51	0	0	0
Hex4HexNAc3dHex	H4N3F1	1444.51	1444.5	1761.76	0.444545
Hex5HexNAc3	H5N3	1460.5	1460.5	1788.47	0.451286
Hex3HexNAc4dHex	H3N4F1	1485.53	1485.53	4397	1.1095
Hex4HexNAc4	H4N4	1501.53	1501.51	760.874	0.191992
Hex3HexNAc2dHex4	H3N2F4	1517.55	0	0	0
Hex4HexNAc2dHex3	H4N2F3	1533.54	1533.49	468	0.118091
Hex3HexNAc5	H3N5	1542.56	1542.55	0	0
Hex5HexNAc2dHex2	H5N2F2	1549.54	0	0	0
Hex6HexNAc2dHex	H6N2F1	1565.53	1565.51	607.184	0.153211
Hex7HexNAc2	H7N2	1581.53	1581.53	40427.3	10.201
Hex4HexNAc3dHex2	H4N3F2	1590.57	1590.58	904	0.228107
Hex5HexNAc3dHex	H5N3F1	1606.56	1606.54	2123.88	0.53592
Hex6HexNAc3	H6N3	1622.56	1622.55	2675.46	0.6751
Hex3HexNAc4dHex2	H3N4F2	1631.59	1631.55	327.638	0.0826732
Hex4HexNAc4dHex	H4N4F1	1647.59	1647.6	5628.37	1.42021
Hex5HexNAc4	H5N4	1663.58	1663.58	3858.96	0.973734
Hex3HexNAc5dHex	H3N5F1	1688.61	1688.61	701	0.176884
Hex4HexNAc5	H4N5	1704.61	1704.58	1039.23	0.26223
Hex8HexNAc2	H8N2	1743.58	1743.58	43826	11.0587
Hex5HexNAc3dHex2	H5N3F2	1752.62	1752.6	1397	0.352506
Hex6HexNAc3dHex	H6N3F1	1768.61	1768.59	1878.23	0.473935
Hex7HexNAc3	H7N3	1784.61	1784.59	275.597	0.0695416
Hex4HexNAc4dHex2	H4N4F2	1793.64	1793.65	896.597	0.226239
Hex5HexNAc4dHex	H5N4F1	1809.64	1809.63	6964.06	1.75725
Hex6HexNAc4	H6N4	1825.63	1825.6	357.801	0.0902842
Hex4HexNAc5dHex	H4N5F1	1850.67	1850.66	1126	0.284125
Hex5HexNAc5	H5N5	1866.66	1866.65	845.518	0.21335
Hex4HexNAc3dHex4	H4N3F4	1882.68	0	0	0
Hex8HexNAc2dHex	H8N2F1	1889.64	1889.64	447	0.112792
Hex9HexNAc2	H9N2	1905.63	1905.64	32571	8.21868
Hex6HexNAc3dHex2	H6N3F2	1914.67	1914.67	707	0.178398
Hex7HexNAc3dHex	H7N3F1	1930.67	0	0	0
Hex8HexNAc3	H8N3	1946.66	0	0	0
Hex5HexNAc4dHex2	H5N4F2	1955.7	1955.7	3230	0.815029
Hex6HexNAc4dHex	H6N4F1	1971.69	0	0	0
Hex3HexNAc5dHex3	H3N5F3	1980.73	0	0	0
Hex7HexNAc4	H7N4	1987.69	0	0	0
Hex4HexNAc5dHex2	H4N5F2	1996.72	1996.66	618	0.15594
Hex5HexNAc5dHex	H5N5F1	2012.72	2012.69	757.149	0.191052
Hex7HexNAc2dHex3	H7N2F3	2019.7	0	0	0
Hex6HexNAc5	H6N5	2028.71	2028.71	451.607	0.113954
Hex5HexNAc3dHex4	H5N3F4	2044.73	0	0	0
Hex4HexNAc6dHex	H4N6F1	2053.75	0	0	0
Hex10HexNAc2	H10N2	2067.69	2067.69	1615	0.407514
Hex5HexNAc4dHex3	H5N4F3	2101.76	2101.76	6497	1.63939
Hex6HexNAc4dHex2	H6N4F2	2117.75	0	0	0
Hex7HexNAc4dHex	H7N4F1	2133.75	0	0	0
Hex4HexNAc5dHex3	H4N5F3	2142.78	2142.76	723	0.182435
Hex8HexNAc4	H8N4	2149.74	0	0	0
Hex5HexNAc5dHex2	H5N5F2	2158.78	2158.75	396.985	0.100172
Hex6HexNAc5dHex	H6N5F1	2174.77	2174.79	834.599	0.210595
Hex4HexNAc6dHex2	H4N6F2	2199.8	0	0	0
Hex5HexNac6dHex	H5N6F1	2215.8	0	0	0
Hex11HexNAc2	H11N2	2229.74	0	0	0
Hex6HexNAc6	H6N6	2231.79	0	0	0
Hex5HexNAc4dHex4	H5N4F4	2247.81	0	0	0
Hex4HexNAc7dHex	H4N7F1	2256.83	0	0	0
Hex6HexNAc4dHex3	H6N4F3	2263.81	2263.82	298	0.0751946
Hex5HexNAc5dHex3	H5N5F3	2304.84	0	0	0
Hex9HexNAc4	H9N4	2311.79	0	0	0
Hex6HexNAc5dHex2	H6N5F2	2320.83	2320.84	610	0.153922
Hex7HexNAc5dHex	H7N5F1	2336.82	0	0	0
Hex5HexNAc6dHex2	H5N6F2	2361.87	0	0	0
Hex6HexNAc6dHex	H6N6F1	2377.85	2377.86	320	0.0807459
Hex12HexNAc2	H12N2	2391.79	0	0	0
Hex7HexNAc6	H7N6	2393.85	0	0	0
Hex6HexNAc4dHex4	H6N4F4	2409.87	0	0	0
Hex5HexNAc5dHex4	H5N5F4	2450.89	0	0	0
Hex6HexNAc5dHex3	H6N5F3	2466.89	2466.9	586	0.147866
Hex6HexNAc6dHex2	H6N6F2	2523.91	0	0	0
Hex7HexNAc6dHex	H7N6F1	2539.9	2539.85	226	0.0570268
Hex8HexNAc6	H8N6	2555.9	0	0	0
Hex6HexNAc5dHex4	H6N5F4	2612.95	2612.94	540	0.136259
Hex5HexNAc6dHex4	H5N6F4	2653.97	0	0	0
Hex7HexNAc6dHex2	H7N6F2	2685.96	0	0	0
Hex7HexNAc7dHex	H7N7F1	2742.98	0	0	0
Hex8HexNAc7	H8N7	2758.98	0	0	0
Hex7HexNac6dHex3	H7N6F3	2832.02	0	0	0
Hex8HexNAc7dHex	H8N7F1	2905.04	0	0	0
Hex7HexNAc6dHex4	H7N6F4	2978.08	0	0	0
Hex9HexNAc8	H9N8	3124.11	0	0	0
Hex8HexNAc9	H8N9	3165.16	0	0	0
Hex8HexNAc9dHex	H8N9F1	3311.19	0	0	0
			AH17-24-5-1
Composition	Short	Theoretical m\z	Observed m\z	Intens.	%
HexHexNAc2	H1N2	609.21	609.209	464	0.11175
Hex2HexNAcdHex	H2N1F1	714.24	0	0	0
HexHexNAc2dHex	H1N2F1	755.27	755.253	385.162	0.0927623
Hex2HexNAc2	H2N2	771.26	771.263	9406.33	2.26542
Hex2HexNAcdHex2	H2N1F2	860.3	0	0	0
HexHexNAc2dHex2	H1N2F2	901.33	0	0	0
Hex2HexNAc2dHex	H2N2F1	917.32	917.31	7654.31	1.84346
Hex3HexNAc2	H3N2	933.31	933.318	13288.2	3.20033
HexHexNAc3dHex	H1N3F1	958.35	0	0	0
Hex2HexNAc3	H2N3	974.34	0	0	0
Hex3HexNAc2dHex	H3N2F1	1079.38	1079.37	10676	2.5712
Hex4HexNAc2	H4N2	1095.37	1095.37	9708.57	2.33821
Hex2HexNAc3dHex	H2N3F1	1120.4	0	0	0
Hex3HexNAc3	H3N3	1136.4	1136.39	2229	0.536832
Hex2HexNAc4	H2N4	1177.42	1177.4	139.633	0.0336293
Hex2HexNac2dHex3	H2N2F3	1209.44	0	0	0
Hex3HexNAc2dHex2	H3N2F2	1225.43	0	0	0
Hex4HexNAc2dHex	H4N2F1	1241.43	1241.42	1449.11	0.349003
Hex5HexNAc2	H5N2	1257.42	1257.42	69623.4	16.7681
Hex2HexNAc3dHex2	H2N3F2	1266.46	0	0	0
Hex3HexNAc3dHex	H3N3F1	1282.45	1282.46	2344.64	0.564683
Hex4HexNAc3	H4N3	1298.45	1298.44	3263.58	0.785998
Hex2HexNAc4dHex	H2N4F1	1323.48	0	0	0
Hex3HexNAc4	H3N4	1339.48	1339.47	1175.17	0.283028
Hex2HexNAc2dHex4	H2N2F4	1355.5	0	0	0
Hex3HexNAc2dHex3	H3N2F3	1371.49	0	0	0
Hex5HexNAc2dHex	H5N2F1	1403.48	1403.47	1599.3	0.385175
Hex6HexNAc2	H6N2	1419.48	1419.48	72618.6	17.4894
Hex3HexNAc3dHex2	H3N3F2	1428.51	0	0	0
Hex4HexNAc3dHex	H4N3F1	1444.51	1444.49	1347.55	0.324543
Hex5HexNAc3	H5N3	1460.5	1460.5	2923.66	0.704134
Hex3HexNAc4dHex	H3N4F1	1485.53	1485.53	4469	1.07631
Hex4HexNAc4	H4N4	1501.53	1501.51	1545.19	0.372144
Hex3HexNAc2dHex4	H3N2F4	1517.55	0	0	0
Hex4HexNAc2dHex3	H4N2F3	1533.54	1533.5	331	0.0797179
Hex3HexNAc5	H3N5	1542.56	1542.55	366.786	0.0883367
Hex5HexNAc2dHex2	H5N2F2	1549.54	0	0	0
Hex6HexNAc2dHex	H6N2F1	1565.53	1565.53	1078.23	0.259681
Hex7HexNAc2	H7N2	1581.53	1581.53	50778.9	12.2296
Hex4HexNAc3dHex2	H4N3F2	1590.57	1590.56	637	0.153415
Hex5HexNAc3dHex	H5N3F1	1606.56	1606.54	761.027	0.183285
Hex6HexNAc3	H6N3	1622.56	1622.55	3985.77	0.959932
Hex3HexNAc4dHex2	H3N4F2	1631.59	1631.53	381	0.0917599
Hex4HexNAc4dHex	H4N4F1	1647.59	1647.6	5101.38	1.22861
Hex5HexNAc4	H5N4	1663.58	1663.58	5475.7	1.31877
Hex3HexNAc5dHex	H3N5F1	1688.61	1688.61	946	0.227834
Hex4HexNAc5	H4N5	1704.61	1704.61	1408.53	0.33923
Hex8HexNAc2	H8N2	1743.58	1743.58	60500	14.5708
Hex5HexNAc3dHex2	H5N3F2	1752.62	1752.64	626	0.150766
Hex6HexNAc3dHex	H6N3F1	1768.61	1768.61	1060.68	0.255453
Hex7HexNAc3	H7N3	1784.61	1784.61	451.141	0.108653
Hex4HexNAc4dHex2	H4N4F2	1793.64	1793.65	645.137	0.155375
Hex5HexNAc4dHex	H5N4F1	1809.64	1809.63	7809.18	1.88076
Hex6HexNAc4	H6N4	1825.63	1825.59	632.327	0.15229
Hex4HexNAc5dHex	H4N5F1	1850.67	1850.66	1361	0.327783
Hex5HexNAc5	H5N5	1866.66	1866.65	1294.5	0.311767
Hex4HexNAc3dHex4	H4N3F4	1882.68	0	0	0
Hex8HexNAc2dHex	H8N2F1	1889.64	1889.6	339.72	0.081818
Hex9HexNAc2	H9N2	1905.63	1905.63	38726.9	9.32697
Hex6HexNAc3dHex2	H6N3F2	1914.67	1914.66	566	0.136315
Hex7HexNAc3dHex	H7N3F1	1930.67	1930.67	335.138	0.0807146
Hex8HexNAc3	H8N3	1946.66	0	0	0
Hex5HexNAc4dHex2	H5N4F2	1955.7	1955.69	1496	0.360296
Hex6HexNAc4dHex	H6N4F1	1971.69	1971.68	465.864	0.112198
Hex3HexNAc5dHex3	H3N5F3	1980.73	0	0	0
Hex7HexNAc4	H7N4	1987.69	1987.67	281.352	0.0677608
Hex4HexNAc5dHex2	H4N5F2	1996.72	1996.75	567	0.136556
Hex5HexNAc5dHex	H5N5F1	2012.72	2012.72	1258.13	0.303007
Hex7HexNAc2dHex3	H7N2F3	2019.7	0	0	0
Hex6HexNAc5	H6N5	2028.71	2028.69	783.866	0.188786
Hex5HexNAc3dHex4	H5N3F4	2044.73	0	0	0
Hex4HexNAc6dHex	H4N6F1	2053.75	0	0	0
Hex10HexNAc2	H10N2	2067.69	2067.69	1733	0.417375
Hex5HexNAc4dHex3	H5N4F3	2101.76	2101.72	1713	0.412558
Hex6HexNAc4dHex2	H6N4F2	2117.75	2117.76	308.233	0.0742347
Hex7HexNAc4dHex	H7N4F1	2133.75	0	0	0
Hex4HexNAc5dHex3	H4N5F3	2142.78	2142.79	459	0.110545
Hex8HexNAc4	H8N4	2149.74	0	0	0
Hex5HexNAc5dHex2	H5N5F2	2158.78	2158.76	393.435	0.0947549
Hex6HexNAc5dHex	H6N5F1	2174.77	2174.76	1558.23	0.375284
Hex4HexNAc6dHex2	H4N6F2	2199.8	0	0	0
Hex5HexNac6dHex	H5N6F1	2215.8	2215.77	502	0.120902
Hex11HexNAc2	H11N2	2229.74	0	0	0
Hex6HexNAc6	H6N6	2231.79	0	0	0
Hex5HexNAc4dHex4	H5N4F4	2247.81	0	0	0
Hex4HexNAc7dHex	H4N7F1	2256.83	0	0	0
Hex6HexNAc4dHex3	H6N4F3	2263.81	0	0	0
Hex5HexNAc5dHex3	H5N5F3	2304.84	0	0	0
Hex9HexNAc4	H9N4	2311.79	0	0	0
Hex6HexNAc5dHex2	H6N5F2	2320.83	2320.84	370	0.0891107
Hex7HexNAc5dHex	H7N5F1	2336.82	0	0	0
Hex5HexNAc6dHex2	H5N6F2	2361.87	0	0	0
Hex6HexNAc6dHex	H6N6F1	2377.85	2377.81	380	0.0915191
Hex12HexNAc2	H12N2	2391.79	0	0	0
Hex7HexNAc6	H7N6	2393.85	2393.83	298.393	0.0718649
Hex6HexNAc4dHex4	H6N4F4	2409.87	0	0	0
Hex5HexNAc5dHex4	H5N5F4	2450.89	0	0	0
Hex6HexNAc5dHex3	H6N5F3	2466.89	2466.83	277	0.0667126
Hex6HexNAc6dHex2	H6N6F2	2523.91	0	0	0
Hex7HexNAc6dHex	H7N6F1	2539.9	2539.92	289	0.0696027
Hex8HexNAc6	H8N6	2555.9	0	0	0
Hex6HexNAc5dHex4	H6N5F4	2612.95	0	0	0
Hex5HexNAc6dHex4	H5N6F4	2653.97	0	0	0
Hex7HexNAc6dHex2	H7N6F2	2685.96	0	0	0
Hex7HexNAc7dHex	H7N7F1	2742.98	0	0	0
Hex8HexNAc7	H8N7	2758.98	2759	171	0.0411836
Hex7HexNac6dHex3	H7N6F3	2832.02	0	0	0
Hex8HexNAc7dHex	H8N7F1	2905.04	0	0	0
Hex7HexNAc6dHex4	H7N6F4	2978.08	0	0	0
Hex9HexNAc8	H9N8	3124.11	0	0	0
Hex8HexNAc9	H8N9	3165.16	0	0	0
Hex8HexNAc9dHex	H8N9F1	3311.19	0	0	0
			AH17-24-6-1
Composition	Short	Theoretical m\z	Observed m\z	Intens.	%
HexHexNAc2	H1N2	609.21	609.189	503	0.171355
Hex2HexNAcdHex	H2N1F1	714.24	0	0	0
HexHexNAc2dHex	H1N2F1	755.27	0	0	0
Hex2HexNAc2	H2N2	771.26	771.264	14979	5.10283
Hex2HexNAcdHex2	H2N1F2	860.3	0	0	0
HexHexNAc2dHex2	H1N2F2	901.33	0	0	0
Hex2HexNAc2dHex	H2N2F1	917.32	917.315	8774	2.989
Hex3HexNAc2	H3N2	933.31	933.313	11711.5	3.9897
HexHexNAc3dHex	H1N3F1	958.35	0	0	0
Hex2HexNAc3	H2N3	974.34	0	0	0
Hex3HexNAc2dHex	H3N2F1	1079.38	1079.37	5445	1.85492
Hex4HexNAc2	H4N2	1095.37	1095.38	8823	3.00569
Hex2HexNAc3dHex	H2N3F1	1120.4	1120.41	205.245	0.0699198
Hex3HexNAc3	H3N3	1136.4	1136.39	1728.63	0.588883
Hex2HexNAc4	H2N4	1177.42	0	0	0
Hex2HexNac2dHex3	H2N2F3	1209.44	0	0	0
Hex3HexNAc2dHex2	H3N2F2	1225.43	0	0	0
Hex4HexNAc2dHex	H4N2F1	1241.43	1241.43	771.255	0.26274
Hex5HexNAc2	H5N2	1257.42	1257.43	72004.1	24.5293
Hex2HexNAc3dHex2	H2N3F2	1266.46	0	0	0
Hex3HexNAc3dHex	H3N3F1	1282.45	1282.46	1610.05	0.548488
Hex4HexNAc3	H4N3	1298.45	1298.49	1352.37	0.460706
Hex2HexNAc4dHex	H2N4F1	1323.48	0	0	0
Hex3HexNAc4	H3N4	1339.48	1339.5	1142	0.38904
Hex2HexNAc2dHex4	H2N2F4	1355.5	0	0	0
Hex3HexNAc2dHex3	H3N2F3	1371.49	0	0	0
Hex5HexNAc2dHex	H5N2F1	1403.48	1403.48	1551.83	0.528654
Hex6HexNAc2	H6N2	1419.48	1419.49	45750	15.5855
Hex3HexNAc3dHex2	H3N3F2	1428.51	1428.53	610	0.207806
Hex4HexNAc3dHex	H4N3F1	1444.51	1444.51	1672.42	0.569735
Hex5HexNAc3	H5N3	1460.5	1460.52	1403.65	0.478175
Hex3HexNAc4dHex	H3N4F1	1485.53	1485.53	3804	1.29589
Hex4HexNAc4	H4N4	1501.53	1501.54	859.706	0.292872
Hex3HexNAc2dHex4	H3N2F4	1517.55	0	0	0
Hex4HexNAc2dHex3	H4N2F3	1533.54	1533.55	444	0.151255
Hex3HexNAc5	H3N5	1542.56	1542.56	275.857	0.0939749
Hex5HexNAc2dHex2	H5N2F2	1549.54	0	0	0
Hex6HexNAc2dHex	H6N2F1	1565.53	1565.61	392.413	0.133682
Hex7HexNAc2	H7N2	1581.53	1581.53	23487.5	8.00136
Hex4HexNAc3dHex2	H4N3F2	1590.57	1590.58	1423	0.484767
Hex5HexNAc3dHex	H5N3F1	1606.56	1606.58	1291.08	0.439825
Hex6HexNAc3	H6N3	1622.56	1622.55	1357.06	0.462304
Hex3HexNAc4dHex2	H3N4F2	1631.59	1631.62	630	0.214619
Hex4HexNAc4dHex	H4N4F1	1647.59	1647.59	3046.71	1.03791
Hex5HexNAc4	H5N4	1663.58	1663.58	3148.75	1.07267
Hex3HexNAc5dHex	H3N5F1	1688.61	1688.62	1104	0.376095
Hex4HexNAc5	H4N5	1704.61	1704.59	882.226	0.300544
Hex8HexNAc2	H8N2	1743.58	1743.59	23844	8.12283
Hex5HexNAc3dHex2	H5N3F2	1752.62	1752.63	629	0.214279
Hex6HexNAc3dHex	H6N3F1	1768.61	1768.61	1689.7	0.575624
Hex7HexNAc3	H7N3	1784.61	0	0	0
Hex4HexNAc4dHex2	H4N4F2	1793.64	1793.65	1759	0.59923
Hex5HexNAc4dHex	H5N4F1	1809.64	1809.63	3345.65	1.13975
Hex6HexNAc4	H6N4	1825.63	1825.61	246.289	0.083902
Hex4HexNAc5dHex	H4N5F1	1850.67	1850.66	927	0.315797
Hex5HexNAc5	H5N5	1866.66	1866.68	849.274	0.289318
Hex4HexNAc3dHex4	H4N3F4	1882.68	0	0	0
Hex8HexNAc2dHex	H8N2F1	1889.64	0	0	0
Hex9HexNAc2	H9N2	1905.63	1905.64	21303	7.25719
Hex6HexNAc3dHex2	H6N3F2	1914.67	1914.66	801	0.272873
Hex7HexNAc3dHex	H7N3F1	1930.67	1930.64	333.732	0.113691
Hex8HexNAc3	H8N3	1946.66	0	0	0
Hex5HexNAc4dHex2	H5N4F2	1955.7	1955.7	1303	0.443887
Hex6HexNAc4dHex	H6N4F1	1971.69	0	0	0
Hex3HexNAc5dHex3	H3N5F3	1980.73	0	0	0
Hex7HexNAc4	H7N4	1987.69	0	0	0
Hex4HexNAc5dHex2	H4N5F2	1996.72	1996.71	1753	0.597186
Hex5HexNAc5dHex	H5N5F1	2012.72	2012.73	869.717	0.296282
Hex7HexNAc2dHex3	H7N2F3	2019.7	0	0	0
Hex6HexNAc5	H6N5	2028.71	2028.69	597.937	0.203696
Hex5HexNAc3dHex4	H5N3F4	2044.73	0	0	0
Hex4HexNAc6dHex	H4N6F1	2053.75	0	0	0
Hex10HexNAc2	H10N2	2067.69	2067.69	856	0.29161
Hex5HexNAc4dHex3	H5N4F3	2101.76	2101.74	2437	0.830202
Hex6HexNAc4dHex2	H6N4F2	2117.75	0	0	0
Hex7HexNAc4dHex	H7N4F1	2133.75	0	0	0
Hex4HexNAc5dHex3	H4N5F3	2142.78	2142.76	1829	0.623077
Hex8HexNAc4	H8N4	2149.74	0	0	0
Hex5HexNAc5dHex2	H5N5F2	2158.78	2158.75	733.837	0.249993
Hex6HexNAc5dHex	H6N5F1	2174.77	2174.74	663.509	0.226035
Hex4HexNAc6dHex2	H4N6F2	2199.8	0	0	0
Hex5HexNac6dHex	H5N6F1	2215.8	2215.75	244	0.0831224
Hex11HexNAc2	H11N2	2229.74	0	0	0
Hex6HexNAc6	H6N6	2231.79	2231.75	290.177	0.0988532
Hex5HexNAc4dHex4	H5N4F4	2247.81	0	0	0
Hex4HexNAc7dHex	H4N7F1	2256.83	0	0	0
Hex6HexNAc4dHex3	H6N4F3	2263.81	0	0	0
Hex5HexNAc5dHex3	H5N5F3	2304.84	2304.8	1325	0.451382
Hex9HexNAc4	H9N4	2311.79	0	0	0
Hex6HexNAc5dHex2	H6N5F2	2320.83	2320.79	468.669	0.159659
Hex7HexNAc5dHex	H7N5F1	2336.82	0	0	0
Hex5HexNAc6dHex2	H5N6F2	2361.87	2361.79	399	0.135925
Hex6HexNAc6dHex	H6N6F1	2377.85	2377.83	282.383	0.0961982
Hex12HexNAc2	H12N2	2391.79	0	0	0
Hex7HexNAc6	H7N6	2393.85	0	0	0
Hex6HexNAc4dHex4	H6N4F4	2409.87	0	0	0
Hex5HexNAc5dHex4	H5N5F4	2450.89	0	0	0
Hex6HexNAc5dHex3	H6N5F3	2466.89	2466.84	531	0.180893
Hex6HexNAc6dHex2	H6N6F2	2523.91	2523.82	228	0.0776717
Hex7HexNAc6dHex	H7N6F1	2539.9	0	0	0
Hex8HexNAc6	H8N6	2555.9	0	0	0
Hex6HexNAc5dHex4	H6N5F4	2612.95	2612.87	821	0.279686
Hex5HexNAc6dHex4	H5N6F4	2653.97	0	0	0
Hex7HexNAc6dHex2	H7N6F2	2685.96	0	0	0
Hex7HexNAc7dHex	H7N7F1	2742.98	0	0	0
Hex8HexNAc7	H8N7	2758.98	0	0	0
Hex7HexNac6dHex3	H7N6F3	2832.02	0	0	0
Hex8HexNAc7dHex	H8N7F1	2905.04	0	0	0
Hex7HexNAc6dHex4	H7N6F4	2978.08	0	0	0
Hex9HexNAc8	H9N8	3124.11	0	0	0
Hex8HexNAc9	H8N9	3165.16	0	0	0
Hex8HexNAc9dHex	H8N9F1	3311.19	0	0	0
			AH17-24-7-1
Composition	Short	Theoretical m\z	Observed m\z	Intens.	%
HexHexNAc2	H1N2	609.21	609.261	210	0.129683
Hex2HexNAcdHex	H2N1F1	714.24	714.253	198	0.122272
HexHexNAc2dHex	H1N2F1	755.27	755.303	144.777	0.0894052
Hex2HexNAc2	H2N2	771.26	771.261	3340.8	2.06307
Hex2HexNAcdHex2	H2N1F2	860.3	0	0	0
HexHexNAc2dHex2	H1N2F2	901.33	0	0	0
Hex2HexNAc2dHex	H2N2F1	917.32	917.324	3119.79	1.92659
Hex3HexNAc2	H3N2	933.31	933.317	5980.6	3.69325
HexHexNAc3dHex	H1N3F1	958.35	0	0	0
Hex2HexNAc3	H2N3	974.34	0	0	0
Hex3HexNAc2dHex	H3N2F1	1079.38	1079.37	6568	4.05599
Hex4HexNAc2	H4N2	1095.37	1095.36	3576.22	2.20845
Hex2HexNAc3dHex	H2N3F1	1120.4	1120.45	189.052	0.116747
Hex3HexNAc3	H3N3	1136.4	1136.38	403.128	0.248947
Hex2HexNAc4	H2N4	1177.42	0	0	0
Hex2HexNac2dHex3	H2N2F3	1209.44	0	0	0
Hex3HexNAc2dHex2	H3N2F2	1225.43	0	0	0
Hex4HexNAc2dHex	H4N2F1	1241.43	1241.41	821.63	0.507387
Hex5HexNAc2	H5N2	1257.42	1257.42	21220.5	13.1045
Hex2HexNAc3dHex2	H2N3F2	1266.46	0	0	0
Hex3HexNAc3dHex	H3N3F1	1282.45	1282.43	739.059	0.456397
Hex4HexNAc3	H4N3	1298.45	1298.44	465.772	0.287632
Hex2HexNAc4dHex	H2N4F1	1323.48	0	0	0
Hex3HexNAc4	H3N4	1339.48	1339.47	354	0.218608
Hex2HexNAc2dHex4	H2N2F4	1355.5	0	0	0
Hex3HexNAc2dHex3	H3N2F3	1371.49	0	0	0
Hex5HexNAc2dHex	H5N2F1	1403.48	1403.47	664.665	0.410455
Hex6HexNAc2	H6N2	1419.48	1419.48	26050.9	16.0874
Hex3HexNAc3dHex2	H3N3F2	1428.51	1428.48	191	0.11795
Hex4HexNAc3dHex	H4N3F1	1444.51	1444.5	1360.39	0.840092
Hex5HexNAc3	H5N3	1460.5	1460.51	590.332	0.364552
Hex3HexNAc4dHex	H3N4F1	1485.53	1485.54	2169	1.33944
Hex4HexNAc4	H4N4	1501.53	1501.51	467.189	0.288507
Hex3HexNAc2dHex4	H3N2F4	1517.55	0	0	0
Hex4HexNAc2dHex3	H4N2F3	1533.54	0	0	0
Hex3HexNAc5	H3N5	1542.56	1542.56	114.926	0.0709709
Hex5HexNAc2dHex2	H5N2F2	1549.54	0	0	0
Hex6HexNAc2dHex	H6N2F1	1565.53	1565.55	786.351	0.485601
Hex7HexNAc2	H7N2	1581.53	1581.53	17911.1	11.0607
Hex4HexNAc3dHex2	H4N3F2	1590.57	1590.56	812	0.50144
Hex5HexNAc3dHex	H5N3F1	1606.56	1606.56	374.512	0.231275
Hex6HexNAc3	H6N3	1622.56	1622.55	725.31	0.447906
Hex3HexNAc4dHex2	H3N4F2	1631.59	1631.58	304	0.187731
Hex4HexNAc4dHex	H4N4F1	1647.59	1647.58	2534.38	1.56508
Hex5HexNAc4	H5N4	1663.58	1663.58	1059.16	0.654069
Hex3HexNAc5dHex	H3N5F1	1688.61	1688.59	959	0.592218
Hex4HexNAc5	H4N5	1704.61	1704.58	649.695	0.401211
Hex8HexNAc2	H8N2	1743.58	1743.59	23384	14.4405
Hex5HexNAc3dHex2	H5N3F2	1752.62	1752.59	564	0.348291
Hex6HexNAc3dHex	H6N3F1	1768.61	1768.62	654.796	0.404361
Hex7HexNAc3	H7N3	1784.61	0	0	0
Hex4HexNAc4dHex2	H4N4F2	1793.64	1793.65	1529	0.944215
Hex5HexNAc4dHex	H5N4F1	1809.64	1809.64	2577.77	1.59187
Hex6HexNAc4	H6N4	1825.63	1825.59	350.837	0.216655
Hex4HexNAc5dHex	H4N5F1	1850.67	1850.63	1467	0.905928
Hex5HexNAc5	H5N5	1866.66	1866.67	185.713	0.114684
Hex4HexNAc3dHex4	H4N3F4	1882.68	0	0	0
Hex8HexNAc2dHex	H8N2F1	1889.64	1889.6	119.75	0.0739504
Hex9HexNAc2	H9N2	1905.63	1905.64	11944.2	7.37598
Hex6HexNAc3dHex2	H6N3F2	1914.67	0	0	0
Hex7HexNAc3dHex	H7N3F1	1930.67	1930.69	221	0.136476
Hex8HexNAc3	H8N3	1946.66	0	0	0
Hex5HexNAc4dHex2	H5N4F2	1955.7	1955.71	1068	0.65953
Hex6HexNAc4dHex	H6N4F1	1971.69	1971.65	273.774	0.169066
Hex3HexNAc5dHex3	H3N5F3	1980.73	0	0	0
Hex7HexNAc4	H7N4	1987.69	0	0	0
Hex4HexNAc5dHex2	H4N5F2	1996.72	1996.71	2941	1.81618
Hex5HexNAc5dHex	H5N5F1	2012.72	2012.7	930.319	0.574507
Hex7HexNAc2dHex3	H7N2F3	2019.7	0	0	0
Hex6HexNAc5	H6N5	2028.71	0	0	0
Hex5HexNAc3dHex4	H5N3F4	2044.73	0	0	0
Hex4HexNAc6dHex	H4N6F1	2053.75	2053.77	272	0.16797
Hex10HexNAc2	H10N2	2067.69	2067.69	815	0.503293
Hex5HexNAc4dHex3	H5N4F3	2101.76	2101.76	769	0.474886
Hex6HexNAc4dHex2	H6N4F2	2117.75	2117.74	167.317	0.103324
Hex7HexNAc4dHex	H7N4F1	2133.75	0	0	0
Hex4HexNAc5dHex3	H4N5F3	2142.78	2142.79	964	0.595306
Hex8HexNAc4	H8N4	2149.74	0	0	0
Hex5HexNAc5dHex2	H5N5F2	2158.78	2158.74	818.354	0.505365
Hex6HexNAc5dHex	H6N5F1	2174.77	2174.77	455.567	0.28133
Hex4HexNAc6dHex2	H4N6F2	2199.8	2199.71	164	0.101276
Hex5HexNac6dHex	H5N6F1	2215.8	2215.75	270.508	0.167049
Hex11HexNAc2	H11N2	2229.74	0	0	0
Hex6HexNAc6	H6N6	2231.79	2231.72	220.89	0.136408
Hex5HexNAc4dHex4	H5N4F4	2247.81	0	0	0
Hex4HexNAc7dHex	H4N7F1	2256.83	0	0	0
Hex6HexNAc4dHex3	H6N4F3	2263.81	0	0	0
Hex5HexNAc5dHex3	H5N5F3	2304.84	2304.83	2045	1.26286
Hex9HexNAc4	H9N4	2311.79	2311.7	86.5812	0.0534671
Hex6HexNAc5dHex2	H6N5F2	2320.83	2320.79	228.931	0.141374
Hex7HexNAc5dHex	H7N5F1	2336.82	0	0	0
Hex5HexNAc6dHex2	H5N6F2	2361.87	2361.86	330	0.203787
Hex6HexNAc6dHex	H6N6F1	2377.85	2377.83	264.986	0.163639
Hex12HexNAc2	H12N2	2391.79	2391.77	208	0.128448
Hex7HexNAc6	H7N6	2393.85	0	0	0
Hex6HexNAc4dHex4	H6N4F4	2409.87	0	0	0
Hex5HexNAc5dHex4	H5N5F4	2450.89	0	0	0
Hex6HexNAc5dHex3	H6N5F3	2466.89	2466.86	371	0.229106
Hex6HexNAc6dHex2	H6N6F2	2523.91	0	0	0
Hex7HexNAc6dHex	H7N6F1	2539.9	0	0	0
Hex8HexNAc6	H8N6	2555.9	0	0	0
Hex6HexNAc5dHex4	H6N5F4	2612.95	2612.98	216	0.133388
Hex5HexNAc6dHex4	H5N6F4	2653.97	0	0	0
Hex7HexNAc6dHex2	H7N6F2	2685.96	0	0	0
Hex7HexNAc7dHex	H7N7F1	2742.98	0	0	0
Hex8HexNAc7	H8N7	2758.98	0	0	0
Hex7HexNac6dHex3	H7N6F3	2832.02	0	0	0
Hex8HexNAc7dHex	H8N7F1	2905.04	0	0	0
Hex7HexNAc6dHex4	H7N6F4	2978.08	0	0	0
Hex9HexNAc8	H9N8	3124.11	0	0	0
Hex8HexNAc9	H8N9	3165.16	0	0	0
Hex8HexNAc9dHex	H8N9F1	3311.19	0	0	0
			AH17-24-8-1
Composition	Short	Theoretical m\z	Observed m\z	Intens.	%
HexHexNAc2	H1N2	609.21	609.194	600	0.205322
Hex2HexNAcdHex	H2N1F1	714.24	0	0	0
HexHexNAc2dHex	H1N2F1	755.27	755.272	675	0.230988
Hex2HexNAc2	H2N2	771.26	771.263	8207.15	2.80852
Hex2HexNAcdHex2	H2N1F2	860.3	0	0	0
HexHexNAc2dHex2	H1N2F2	901.33	0	0	0
Hex2HexNAc2dHex	H2N2F1	917.32	917.323	6681.16	2.28632
Hex3HexNAc2	H3N2	933.31	933.316	7839.81	2.68281
HexHexNAc3dHex	H1N3F1	958.35	0	0	0
Hex2HexNAc3	H2N3	974.34	974.329	361	0.123536
Hex3HexNAc2dHex	H3N2F1	1079.38	1079.38	11921	4.07941
Hex4HexNAc2	H4N2	1095.37	1095.38	9555.05	3.26978
Hex2HexNAc3dHex	H2N3F1	1120.4	1120.39	141.619	0.0484627
Hex3HexNAc3	H3N3	1136.4	1136.39	883.304	0.30227
Hex2HexNAc4	H2N4	1177.42	0	0	0
Hex2HexNac2dHex3	H2N2F3	1209.44	0	0	0
Hex3HexNAc2dHex2	H3N2F2	1225.43	0	0	0
Hex4HexNAc2dHex	H4N2F1	1241.43	1241.44	1632.77	0.55874
Hex5HexNAc2	H5N2	1257.42	1257.43	60496.9	20.7023
Hex2HexNAc3dHex2	H2N3F2	1266.46	0	0	0
Hex3HexNAc3dHex	H3N3F1	1282.45	1282.45	3239.39	1.10853
Hex4HexNAc3	H4N3	1298.45	1298.46	840.329	0.287564
Hex2HexNAc4dHex	H2N4F1	1323.48	0	0	0
Hex3HexNAc4	H3N4	1339.48	1339.47	1396	0.477717
Hex2HexNAc2dHex4	H2N2F4	1355.5	0	0	0
Hex3HexNAc2dHex3	H3N2F3	1371.49	0	0	0
Hex5HexNAc2dHex	H5N2F1	1403.48	1403.49	2841.33	0.972315
Hex6HexNAc2	H6N2	1419.48	1419.48	46264.9	15.832
Hex3HexNAc3dHex2	H3N3F2	1428.51	1428.53	852	0.291558
Hex4HexNAc3dHex	H4N3F1	1444.51	1444.5	1993.64	0.682233
Hex5HexNAc3	H5N3	1460.5	1460.5	992.045	0.339482
Hex3HexNAc4dHex	H3N4F1	1485.53	1485.53	4109	1.40612
Hex4HexNAc4	H4N4	1501.53	1501.54	926.178	0.316942
Hex3HexNAc2dHex4	H3N2F4	1517.55	0	0	0
Hex4HexNAc2dHex3	H4N2F3	1533.54	0	0	0
Hex3HexNAc5	H3N5	1542.56	1542.54	649.555	0.22228
Hex5HexNAc2dHex2	H5N2F2	1549.54	0	0	0
Hex6HexNAc2dHex	H6N2F1	1565.53	1565.51	1145.67	0.392052
Hex7HexNAc2	H7N2	1581.53	1581.54	28716.2	9.8268
Hex4HexNAc3dHex2	H4N3F2	1590.57	1590.57	4382	1.49954
Hex5HexNAc3dHex	H5N3F1	1606.56	1606.57	1254.49	0.429292
Hex6HexNAc3	H6N3	1622.56	1622.56	1165.12	0.398708
Hex3HexNAc4dHex2	H3N4F2	1631.59	1631.6	469	0.160494
Hex4HexNAc4dHex	H4N4F1	1647.59	1647.59	2979.07	1.01945
Hex5HexNAc4	H5N4	1663.58	1663.6	1694.28	0.579791
Hex3HexNAc5dHex	H3N5F1	1688.61	1688.63	2022	0.691937
Hex4HexNAc5	H4N5	1704.61	1704.61	861.505	0.294811
Hex8HexNAc2	H8N2	1743.58	1743.58	22825	7.81081
Hex5HexNAc3dHex2	H5N3F2	1752.62	1752.57	1420	0.48593
Hex6HexNAc3dHex	H6N3F1	1768.61	1768.62	1607.9	0.550229
Hex7HexNAc3	H7N3	1784.61	0	0	0
Hex4HexNAc4dHex2	H4N4F2	1793.64	1793.65	2748	0.940377
Hex5HexNAc4dHex	H5N4F1	1809.64	1809.63	3097.68	1.06004
Hex6HexNAc4	H6N4	1825.63	1825.6	405.027	0.138602
Hex4HexNAc5dHex	H4N5F1	1850.67	1850.66	1582	0.541367
Hex5HexNAc5	H5N5	1866.66	1866.66	576.882	0.197411
Hex4HexNAc3dHex4	H4N3F4	1882.68	0	0	0
Hex8HexNAc2dHex	H8N2F1	1889.64	0	0	0
Hex9HexNAc2	H9N2	1905.63	1905.64	14287	4.88907
Hex6HexNAc3dHex2	H6N3F2	1914.67	1914.67	805	0.275474
Hex7HexNAc3dHex	H7N3F1	1930.67	0	0	0
Hex8HexNAc3	H8N3	1946.66	0	0	0
Hex5HexNAc4dHex2	H5N4F2	1955.7	1955.7	2817	0.963989
Hex6HexNAc4dHex	H6N4F1	1971.69	1971.66	258.37	0.0884154
Hex3HexNAc5dHex3	H3N5F3	1980.73	0	0	0
Hex7HexNAc4	H7N4	1987.69	0	0	0
Hex4HexNAc5dHex2	H4N5F2	1996.72	1996.73	2968	1.01566
Hex5HexNAc5dHex	H5N5F1	2012.72	2012.7	1067.5	0.365301
Hex7HexNAc2dHex3	H7N2F3	2019.7	0	0	0
Hex6HexNAc5	H6N5	2028.71	2028.73	359.677	0.123083
Hex5HexNAc3dHex4	H5N3F4	2044.73	0	0	0
Hex4HexNAc6dHex	H4N6F1	2053.75	0	0	0
Hex10HexNAc2	H10N2	2067.69	2067.69	1345	0.460264
Hex5HexNAc4dHex3	H5N4F3	2101.76	2101.75	7306	2.50014
Hex6HexNAc4dHex2	H6N4F2	2117.75	2117.74	255.91	0.0875733
Hex7HexNAc4dHex	H7N4F1	2133.75	0	0	0
Hex4HexNAc5dHex3	H4N5F3	2142.78	2142.77	901	0.308326
Hex8HexNAc4	H8N4	2149.74	0	0	0
Hex5HexNAc5dHex2	H5N5F2	2158.78	2158.79	875.847	0.299718
Hex6HexNAc5dHex	H6N5F1	2174.77	2174.76	448.326	0.153419
Hex4HexNAc6dHex2	H4N6F2	2199.8	0	0	0
Hex5HexNac6dHex	H5N6F1	2215.8	0	0	0
Hex11HexNAc2	H11N2	2229.74	0	0	0
Hex6HexNAc6	H6N6	2231.79	0	0	0
Hex5HexNAc4dHex4	H5N4F4	2247.81	0	0	0
Hex4HexNAc7dHex	H4N7F1	2256.83	0	0	0
Hex6HexNAc4dHex3	H6N4F3	2263.81	2263.77	308	0.105399
Hex5HexNAc5dHex3	H5N5F3	2304.84	2304.83	2905	0.994103
Hex9HexNAc4	H9N4	2311.79	0	0	0
Hex6HexNAc5dHex2	H6N5F2	2320.83	2320.8	588.695	0.201454
Hex7HexNAc5dHex	H7N5F1	2336.82	0	0	0
Hex5HexNAc6dHex2	H5N6F2	2361.87	2361.79	310	0.106083
Hex6HexNAc6dHex	H6N6F1	2377.85	0	0	0
Hex12HexNAc2	H12N2	2391.79	0	0	0
Hex7HexNAc6	H7N6	2393.85	0	0	0
Hex6HexNAc4dHex4	H6N4F4	2409.87	0	0	0
Hex5HexNAc5dHex4	H5N5F4	2450.89	0	0	0
Hex6HexNAc5dHex3	H6N5F3	2466.89	2466.87	775	0.265208
Hex6HexNAc6dHex2	H6N6F2	2523.91	0	0	0
Hex7HexNAc6dHex	H7N6F1	2539.9	0	0	0
Hex8HexNAc6	H8N6	2555.9	0	0	0
Hex6HexNAc5dHex4	H6N5F4	2612.95	2612.94	886	0.303193
Hex5HexNAc6dHex4	H5N6F4	2653.97	0	0	0
Hex7HexNAc6dHex2	H7N6F2	2685.96	0	0	0
Hex7HexNAc7dHex	H7N7F1	2742.98	0	0	0
Hex8HexNAc7	H8N7	2758.98	0	0	0
Hex7HexNac6dHex3	H7N6F3	2832.02	0	0	0
Hex8HexNAc7dHex	H8N7F1	2905.04	0	0	0
Hex7HexNAc6dHex4	H7N6F4	2978.08	2978.03	381	0.13038
Hex9HexNAc8	H9N8	3124.11	3124.1	324	0.110874
Hex8HexNAc9	H8N9	3165.16	0	0	0
Hex8HexNAc9dHex	H8N9F1	3311.19	0	0	0
			AH17-24-9-1
Composition	Short	Theoretical m\z	Observed m\z	Intens.	%
HexHexNAc2	H1N2	609.21	0	0	0
Hex2HexNAcdHex	H2N1F1	714.24	0	0	0
HexHexNAc2dHex	H1N2F1	755.27	0	0	0
Hex2HexNAc2	H2N2	771.26	771.266	6667	3.16284
Hex2HexNAcdHex2	H2N1F2	860.3	0	0	0
HexHexNAc2dHex2	H1N2F2	901.33	0	0	0
Hex2HexNAc2dHex	H2N2F1	917.32	917.322	5005.4	2.37457
Hex3HexNAc2	H3N2	933.31	933.318	24307.7	11.5317
HexHexNAc3dHex	H1N3F1	958.35	0	0	0
Hex2HexNAc3	H2N3	974.34	0	0	0
Hex3HexNAc2dHex	H3N2F1	1079.38	1079.38	10954	5.19661
Hex4HexNAc2	H4N2	1095.37	1095.38	5535.65	2.62613
Hex2HexNAc3dHex	H2N3F1	1120.4	0	0	0
Hex3HexNAc3	H3N3	1136.4	1136.4	962	0.456376
Hex2HexNAc4	H2N4	1177.42	0	0	0
Hex2HexNac2dHex3	H2N2F3	1209.44	0	0	0
Hex3HexNAc2dHex2	H3N2F2	1225.43	0	0	0
Hex4HexNAc2dHex	H4N2F1	1241.43	1241.41	674.59	0.320027
Hex5HexNAc2	H5N2	1257.42	1257.42	31510.1	14.9485
Hex2HexNAc3dHex2	H2N3F2	1266.46	0	0	0
Hex3HexNAc3dHex	H3N3F1	1282.45	1282.45	604.147	0.286609
Hex4HexNAc3	H4N3	1298.45	1298.43	952.156	0.451706
Hex2HexNAc4dHex	H2N4F1	1323.48	0	0	0
Hex3HexNAc4	H3N4	1339.48	1339.51	637	0.302195
Hex2HexNAc2dHex4	H2N2F4	1355.5	0	0	0
Hex3HexNAc2dHex3	H3N2F3	1371.49	0	0	0
Hex5HexNAc2dHex	H5N2F1	1403.48	1403.49	1997.78	0.947753
Hex6HexNAc2	H6N2	1419.48	1419.47	35033.8	16.6201
Hex3HexNAc3dHex2	H3N3F2	1428.51	1428.57	266	0.126191
Hex4HexNAc3dHex	H4N3F1	1444.51	1444.49	607.614	0.288254
Hex5HexNAc3	H5N3	1460.5	1460.52	1150.11	0.545613
Hex3HexNAc4dHex	H3N4F1	1485.53	1485.54	3403	1.61439
Hex4HexNAc4	H4N4	1501.53	1501.51	712.852	0.338179
Hex3HexNAc2dHex4	H3N2F4	1517.55	0	0	0
Hex4HexNAc2dHex3	H4N2F3	1533.54	0	0	0
Hex3HexNAc5	H3N5	1542.56	1542.56	145.514	0.0690325
Hex5HexNAc2dHex2	H5N2F2	1549.54	0	0	0
Hex6HexNAc2dHex	H6N2F1	1565.53	1565.54	973.863	0.462003
Hex7HexNAc2	H7N2	1581.53	1581.53	23506.7	11.1517
Hex4HexNAc3dHex2	H4N3F2	1590.57	0	0	0
Hex5HexNAc3dHex	H5N3F1	1606.56	1606.53	344.078	0.163231
Hex6HexNAc3	H6N3	1622.56	1622.55	1413.96	0.670788
Hex3HexNAc4dHex2	H3N4F2	1631.59	0	0	0
Hex4HexNAc4dHex	H4N4F1	1647.59	1647.58	4271	2.02617
Hex5HexNAc4	H5N4	1663.58	1663.59	2491.59	1.18202
Hex3HexNAc5dHex	H3N5F1	1688.61	1688.61	413	0.195928
Hex4HexNAc5	H4N5	1704.61	1704.6	1157.95	0.549337
Hex8HexNAc2	H8N2	1743.58	1743.58	20502	9.72621
Hex5HexNAc3dHex2	H5N3F2	1752.62	1752.64	218	0.10342
Hex6HexNAc3dHex	H6N3F1	1768.61	1768.57	280.759	0.133193
Hex7HexNAc3	H7N3	1784.61	1784.69	219	0.103894
Hex4HexNAc4dHex2	H4N4F2	1793.64	1793.72	200.785	0.095253
Hex5HexNAc4dHex	H5N4F1	1809.64	1809.64	3740.06	1.7743
Hex6HexNAc4	H6N4	1825.63	1825.64	295.25	0.140068
Hex4HexNAc5dHex	H4N5F1	1850.67	1850.65	914	0.433604
Hex5HexNAc5	H5N5	1866.66	1866.64	560.62	0.26596
Hex4HexNAc3dHex4	H4N3F4	1882.68	0	0	0
Hex8HexNAc2dHex	H8N2F1	1889.64	0	0	0
Hex9HexNAc2	H9N2	1905.63	1905.63	15097	7.16206
Hex6HexNAc3dHex2	H6N3F2	1914.67	0	0	0
Hex7HexNAc3dHex	H7N3F1	1930.67	0	0	0
Hex8HexNAc3	H8N3	1946.66	0	0	0
Hex5HexNAc4dHex2	H5N4F2	1955.7	1955.72	419	0.198775
Hex6HexNAc4dHex	H6N4F1	1971.69	1971.7	180.866	0.0858035
Hex3HexNAc5dHex3	H3N5F3	1980.73	0	0	0
Hex7HexNAc4	H7N4	1987.69	0	0	0
Hex4HexNAc5dHex2	H4N5F2	1996.72	1996.71	193	0.0915598
Hex5HexNAc5dHex	H5N5F1	2012.72	2012.69	534.175	0.253414
Hex7HexNAc2dHex3	H7N2F3	2019.7	0	0	0
Hex6HexNAc5	H6N5	2028.71	2028.64	412.18	0.19554
Hex5HexNAc3dHex4	H5N3F4	2044.73	0	0	0
Hex4HexNAc6dHex	H4N6F1	2053.75	0	0	0
Hex10HexNAc2	H10N2	2067.69	2067.69	1196	0.567386
Hex5HexNAc4dHex3	H5N4F3	2101.76	0	0	0
Hex6HexNAc4dHex2	H6N4F2	2117.75	0	0	0
Hex7HexNAc4dHex	H7N4F1	2133.75	0	0	0
Hex4HexNAc5dHex3	H4N5F3	2142.78	0	0	0
Hex8HexNAc4	H8N4	2149.74	0	0	0
Hex5HexNAc5dHex2	H5N5F2	2158.78	0	0	0
Hex6HexNAc5dHex	H6N5F1	2174.77	0	0	0
Hex4HexNAc6dHex2	H4N6F2	2199.8	0	0	0
Hex5HexNac6dHex	H5N6F1	2215.8	0	0	0
Hex11HexNAc2	H11N2	2229.74	0	0	0
Hex6HexNAc6	H6N6	2231.79	0	0	0
Hex5HexNAc4dHex4	H5N4F4	2247.81	0	0	0
Hex4HexNAc7dHex	H4N7F1	2256.83	0	0	0
Hex6HexNAc4dHex3	H6N4F3	2263.81	0	0	0
Hex5HexNAc5dHex3	H5N5F3	2304.84	0	0	0
Hex9HexNAc4	H9N4	2311.79	0	0	0
Hex6HexNAc5dHex2	H6N5F2	2320.83	0	0	0
Hex7HexNAc5dHex	H7N5F1	2336.82	0	0	0
Hex5HexNAc6dHex2	H5N6F2	2361.87	0	0	0
Hex6HexNAc6dHex	H6N6F1	2377.85	2377.76	130	0.0616724
Hex12HexNAc2	H12N2	2391.79	0	0	0
Hex7HexNAc6	H7N6	2393.85	0	0	0
Hex6HexNAc4dHex4	H6N4F4	2409.87	0	0	0
Hex5HexNAc5dHex4	H5N5F4	2450.89	0	0	0
Hex6HexNAc5dHex3	H6N5F3	2466.89	0	0	0
Hex6HexNAc6dHex2	H6N6F2	2523.91	0	0	0
Hex7HexNAc6dHex	H7N6F1	2539.9	0	0	0
Hex8HexNAc6	H8N6	2555.9	0	0	0
Hex6HexNAc5dHex4	H6N5F4	2612.95	0	0	0
Hex5HexNAc6dHex4	H5N6F4	2653.97	0	0	0
Hex7HexNAc6dHex2	H7N6F2	2685.96	0	0	0
Hex7HexNAc7dHex	H7N7F1	2742.98	0	0	0
Hex8HexNAc7	H8N7	2758.98	0	0	0
Hex7HexNac6dHex3	H7N6F3	2832.02	0	0	0
Hex8HexNAc7dHex	H8N7F1	2905.04	0	0	0
Hex7HexNAc6dHex4	H7N6F4	2978.08	0	0	0
Hex9HexNAc8	H9N8	3124.11	0	0	0
Hex8HexNAc9	H8N9	3165.16	0	0	0
Hex8HexNAc9dHex	H8N9F1	3311.19	0	0	0
			AH18-5-1-1
Composition	Short	Theoretical m\z	Observed m\z	Intens.	%
HexHexNAc2	H1N2	609.21	0	0	0
Hex2HexNAcdHex	H2N1F1	714.24	0	0	0
HexHexNAc2dHex	H1N2F1	755.27	0	0	0
Hex2HexNAc2	H2N2	771.26	771.273	5650	2.89007
Hex2HexNAcdHex2	H2N1F2	860.3	0	0	0
HexHexNAc2dHex2	H1N2F2	901.33	0	0	0
Hex2HexNAc2dHex	H2N2F1	917.32	917.321	2973	1.52074
Hex3HexNAc2	H3N2	933.31	933.319	5643.01	2.88649
HexHexNAc3dHex	H1N3F1	958.35	0	0	0
Hex2HexNAc3	H2N3	974.34	0	0	0
Hex3HexNAc2dHex	H3N2F1	1079.38	1079.37	2520	1.28902
Hex4HexNAc2	H4N2	1095.37	1095.38	3636.93	1.86035
Hex2HexNAc3dHex	H2N3F1	1120.4	0	0	0
Hex3HexNAc3	H3N3	1136.4	1136.39	1341	0.685943
Hex2HexNAc4	H2N4	1177.42	0	0	0
Hex2HexNac2dHex3	H2N2F3	1209.44	0	0	0
Hex3HexNAc2dHex2	H3N2F2	1225.43	0	0	0
Hex4HexNAc2dHex	H4N2F1	1241.43	0	0	0
Hex5HexNAc2	H5N2	1257.42	1257.42	38255	19.568
Hex2HexNAc3dHex2	H2N3F2	1266.46	0	0	0
Hex3HexNAc3dHex	H3N3F1	1282.45	1282.43	775.787	0.396828
Hex4HexNAc3	H4N3	1298.45	1298.43	1843.43	0.942946
Hex2HexNAc4dHex	H2N4F1	1323.48	0	0	0
Hex3HexNAc4	H3N4	1339.48	1339.48	1548	0.791827
Hex2HexNAc2dHex4	H2N2F4	1355.5	0	0	0
Hex3HexNAc2dHex3	H3N2F3	1371.49	0	0	0
Hex5HexNAc2dHex	H5N2F1	1403.48	1403.48	818.243	0.418544
Hex6HexNAc2	H6N2	1419.48	1419.47	37776.7	19.3234
Hex3HexNAc3dHex2	H3N3F2	1428.51	0	0	0
Hex4HexNAc3dHex	H4N3F1	1444.51	1444.49	1191	0.609216
Hex5HexNAc3	H5N3	1460.5	1460.5	1891.17	0.967365
Hex3HexNAc4dHex	H3N4F1	1485.53	1485.54	3849	1.96883
Hex4HexNAc4	H4N4	1501.53	1501.5	1683.69	0.861234
Hex3HexNAc2dHex4	H3N2F4	1517.55	0	0	0
Hex4HexNAc2dHex3	H4N2F3	1533.54	0	0	0
Hex3HexNAc5	H3N5	1542.56	1542.55	1102	0.563691
Hex5HexNAc2dHex2	H5N2F2	1549.54	0	0	0
Hex6HexNAc2dHex	H6N2F1	1565.53	1565.48	669	0.342204
Hex7HexNAc2	H7N2	1581.53	1581.52	18216.3	9.31793
Hex4HexNAc3dHex2	H4N3F2	1590.57	1590.52	912	0.466503
Hex5HexNAc3dHex	H5N3F1	1606.56	1606.53	597.464	0.305613
Hex6HexNAc3	H6N3	1622.56	1622.58	2243.55	1.14761
Hex3HexNAc4dHex2	H3N4F2	1631.59	1631.61	959	0.490544
Hex4HexNAc4dHex	H4N4F1	1647.59	1647.58	1598.23	0.81752
Hex5HexNAc4	H5N4	1663.58	1663.58	4261.05	2.1796
Hex3HexNAc5dHex	H3N5F1	1688.61	1688.59	593	0.303329
Hex4HexNAc5	H4N5	1704.61	1704.6	643.63	0.329227
Hex8HexNAc2	H8N2	1743.58	1743.59	17875	9.14335
Hex5HexNAc3dHex2	H5N3F2	1752.62	1752.66	856	0.437858
Hex6HexNAc3dHex	H6N3F1	1768.61	1768.63	1288.75	0.659215
Hex7HexNAc3	H7N3	1784.61	0	0	0
Hex4HexNAc4dHex2	H4N4F2	1793.64	1793.61	700	0.358061
Hex5HexNAc4dHex	H5N4F1	1809.64	1809.64	1543.76	0.789657
Hex6HexNAc4	H6N4	1825.63	0	0	0
Hex4HexNAc5dHex	H4N5F1	1850.67	1850.67	678	0.346808
Hex5HexNAc5	H5N5	1866.66	0	0	0
Hex4HexNAc3dHex4	H4N3F4	1882.68	0	0	0
Hex8HexNAc2dHex	H8N2F1	1889.64	0	0	0
Hex9HexNAc2	H9N2	1905.63	1905.64	21428	10.9608
Hex6HexNAc3dHex2	H6N3F2	1914.67	1914.67	1029	0.52635
Hex7HexNAc3dHex	H7N3F1	1930.67	0	0	0
Hex8HexNAc3	H8N3	1946.66	0	0	0
Hex5HexNAc4dHex2	H5N4F2	1955.7	1955.7	1054	0.539138
Hex6HexNAc4dHex	H6N4F1	1971.69	1971.76	564.568	0.288786
Hex3HexNAc5dHex3	H3N5F3	1980.73	0	0	0
Hex7HexNAc4	H7N4	1987.69	0	0	0
Hex4HexNAc5dHex2	H4N5F2	1996.72	1996.74	954	0.487986
Hex5HexNAc5dHex	H5N5F1	2012.72	0	0	0
Hex7HexNAc2dHex3	H7N2F3	2019.7	0	0	0
Hex6HexNAc5	H6N5	2028.71	0	0	0
Hex5HexNAc3dHex4	H5N3F4	2044.73	0	0	0
Hex4HexNAc6dHex	H4N6F1	2053.75	0	0	0
Hex10HexNAc2	H10N2	2067.69	2067.68	984	0.503332
Hex5HexNAc4dHex3	H5N4F3	2101.76	2101.79	903	0.461899
Hex6HexNAc4dHex2	H6N4F2	2117.75	0	0	0
Hex7HexNAc4dHex	H7N4F1	2133.75	0	0	0
Hex4HexNAc5dHex3	H4N5F3	2142.78	2142.72	914	0.467526
Hex8HexNAc4	H8N4	2149.74	0	0	0
Hex5HexNAc5dHex2	H5N5F2	2158.78	2158.85	480	0.245528
Hex6HexNAc5dHex	H6N5F1	2174.77	0	0	0
Hex4HexNAc6dHex2	H4N6F2	2199.8	0	0	0
Hex5HexNac6dHex	H5N6F1	2215.8	0	0	0
Hex11HexNAc2	H11N2	2229.74	0	0	0
Hex6HexNAc6	H6N6	2231.79	0	0	0
Hex5HexNAc4dHex4	H5N4F4	2247.81	0	0	0
Hex4HexNAc7dHex	H4N7F1	2256.83	0	0	0
Hex6HexNAc4dHex3	H6N4F3	2263.81	0	0	0
Hex5HexNAc5dHex3	H5N5F3	2304.84	2304.85	649	0.331974
Hex9HexNAc4	H9N4	2311.79	0	0	0
Hex6HexNAc5dHex2	H6N5F2	2320.83	0	0	0
Hex7HexNAc5dHex	H7N5F1	2336.82	0	0	0
Hex5HexNAc6dHex2	H5N6F2	2361.87	0	0	0
Hex6HexNAc6dHex	H6N6F1	2377.85	0	0	0
Hex12HexNAc2	H12N2	2391.79	0	0	0
Hex7HexNAc6	H7N6	2393.85	0	0	0
Hex6HexNAc4dHex4	H6N4F4	2409.87	0	0	0
Hex5HexNAc5dHex4	H5N5F4	2450.89	0	0	0
Hex6HexNAc5dHex3	H6N5F3	2466.89	2466.85	405	0.207164
Hex6HexNAc6dHex2	H6N6F2	2523.91	0	0	0
Hex7HexNAc6dHex	H7N6F1	2539.9	0	0	0
Hex8HexNAc6	H8N6	2555.9	0	0	0
Hex6HexNAc5dHex4	H6N5F4	2612.95	0	0	0
Hex5HexNAc6dHex4	H5N6F4	2653.97	0	0	0
Hex7HexNAc6dHex2	H7N6F2	2685.96	0	0	0
Hex7HexNAc7dHex	H7N7F1	2742.98	0	0	0
Hex8HexNAc7	H8N7	2758.98	0	0	0
Hex7HexNac6dHex3	H7N6F3	2832.02	0	0	0
Hex8HexNAc7dHex	H8N7F1	2905.04	0	0	0
Hex7HexNAc6dHex4	H7N6F4	2978.08	0	0	0
Hex9HexNAc8	H9N8	3124.11	0	0	0
Hex8HexNAc9	H8N9	3165.16	0	0	0
Hex8HexNAc9dHex	H8N9F1	3311.19	0	0	0
			AH18-5-10-1
Composition	Short	Theoretical m\z	Observed m\z	Intens.	%
HexHexNAc2	H1N2	609.21	609.29	509	0.531343
Hex2HexNAcdHex	H2N1F1	714.24	0	0	0
HexHexNAc2dHex	H1N2F1	755.27	0	0	0
Hex2HexNAc2	H2N2	771.26	771.246	4828	5.03993
Hex2HexNAcdHex2	H2N1F2	860.3	0	0	0
HexHexNAc2dHex2	H1N2F2	901.33	0	0	0
Hex2HexNAc2dHex	H2N2F1	917.32	917.319	4294	4.48249
Hex3HexNAc2	H3N2	933.31	933.315	6682.64	6.97598
HexHexNAc3dHex	H1N3F1	958.35	0	0	0
Hex2HexNAc3	H2N3	974.34	0	0	0
Hex3HexNAc2dHex	H3N2F1	1079.38	1079.36	2562	2.67446
Hex4HexNAc2	H4N2	1095.37	1095.36	2168.29	2.26346
Hex2HexNAc3dHex	H2N3F1	1120.4	0	0	0
Hex3HexNAc3	H3N3	1136.4	1136.4	1257	1.31218
Hex2HexNAc4	H2N4	1177.42	0	0	0
Hex2HexNac2dHex3	H2N2F3	1209.44	0	0	0
Hex3HexNAc2dHex2	H3N2F2	1225.43	0	0	0
Hex4HexNAc2dHex	H4N2F1	1241.43	1241.45	472	0.492719
Hex5HexNAc2	H5N2	1257.42	1257.43	15653.4	16.3405
Hex2HexNAc3dHex2	H2N3F2	1266.46	0	0	0
Hex3HexNAc3dHex	H3N3F1	1282.45	1282.47	547	0.571011
Hex4HexNAc3	H4N3	1298.45	1298.46	1565.69	1.63441
Hex2HexNAc4dHex	H2N4F1	1323.48	0	0	0
Hex3HexNAc4	H3N4	1339.48	1339.48	874	0.912365
Hex2HexNAc2dHex4	H2N2F4	1355.5	0	0	0
Hex3HexNAc2dHex3	H3N2F3	1371.49	0	0	0
Hex5HexNAc2dHex	H5N2F1	1403.48	1403.5	744.271	0.776942
Hex6HexNAc2	H6N2	1419.48	1419.49	16324.3	17.0409
Hex3HexNAc3dHex2	H3N3F2	1428.51	0	0	0
Hex4HexNAc3dHex	H4N3F1	1444.51	1444.51	626	0.653479
Hex5HexNAc3	H5N3	1460.5	1460.52	1670.73	1.74407
Hex3HexNAc4dHex	H3N4F1	1485.53	1485.54	2162	2.2569
Hex4HexNAc4	H4N4	1501.53	1501.46	829.377	0.865784
Hex3HexNAc2dHex4	H3N2F4	1517.55	0	0	0
Hex4HexNAc2dHex3	H4N2F3	1533.54	0	0	0
Hex3HexNAc5	H3N5	1542.56	0	0	0
Hex5HexNAc2dHex2	H5N2F2	1549.54	0	0	0
Hex6HexNAc2dHex	H6N2F1	1565.53	0	0	0
Hex7HexNAc2	H7N2	1581.53	1581.53	7927	8.27496
Hex4HexNAc3dHex2	H4N3F2	1590.57	0	0	0
Hex5HexNAc3dHex	H5N3F1	1606.56	0	0	0
Hex6HexNAc3	H6N3	1622.56	1622.55	1687	1.76105
Hex3HexNAc4dHex2	H3N4F2	1631.59	0	0	0
Hex4HexNAc4dHex	H4N4F1	1647.59	1647.58	1097	1.14515
Hex5HexNAc4	H5N4	1663.58	1663.6	3015.18	3.14754
Hex3HexNAc5dHex	H3N5F1	1688.61	0	0	0
Hex4HexNAc5	H4N5	1704.61	1704.6	514	0.536563
Hex8HexNAc2	H8N2	1743.58	1743.59	7671	8.00773
Hex5HexNAc3dHex2	H5N3F2	1752.62	0	0	0
Hex6HexNAc3dHex	H6N3F1	1768.61	1768.59	161.744	0.168844
Hex7HexNAc3	H7N3	1784.61	0	0	0
Hex4HexNAc4dHex2	H4N4F2	1793.64	0	0	0
Hex5HexNAc4dHex	H5N4F1	1809.64	1809.63	1445	1.50843
Hex6HexNAc4	H6N4	1825.63	1825.6	329.355	0.343812
Hex4HexNAc5dHex	H4N5F1	1850.67	0	0	0
Hex5HexNAc5	H5N5	1866.66	0	0	0
Hex4HexNAc3dHex4	H4N3F4	1882.68	0	0	0
Hex8HexNAc2dHex	H8N2F1	1889.64	0	0	0
Hex9HexNAc2	H9N2	1905.63	1905.65	7283	7.6027
Hex6HexNAc3dHex2	H6N3F2	1914.67	0	0	0
Hex7HexNAc3dHex	H7N3F1	1930.67	0	0	0
Hex8HexNAc3	H8N3	1946.66	0	0	0
Hex5HexNAc4dHex2	H5N4F2	1955.7	0	0	0
Hex6HexNAc4dHex	H6N4F1	1971.69	0	0	0
Hex3HexNAc5dHex3	H3N5F3	1980.73	0	0	0
Hex7HexNAc4	H7N4	1987.69	0	0	0
Hex4HexNAc5dHex2	H4N5F2	1996.72	0	0	0
Hex5HexNAc5dHex	H5N5F1	2012.72	0	0	0
Hex7HexNAc2dHex3	H7N2F3	2019.7	0	0	0
Hex6HexNAc5	H6N5	2028.71	0	0	0
Hex5HexNAc3dHex4	H5N3F4	2044.73	0	0	0
Hex4HexNAc6dHex	H4N6F1	2053.75	0	0	0
Hex10HexNAc2	H10N2	2067.69	2067.69	580	0.60546
Hex5HexNAc4dHex3	H5N4F3	2101.76	0	0	0
Hex6HexNAc4dHex2	H6N4F2	2117.75	0	0	0
Hex7HexNAc4dHex	H7N4F1	2133.75	2133.71	315	0.328827
Hex4HexNAc5dHex3	H4N5F3	2142.78	0	0	0
Hex8HexNAc4	H8N4	2149.74	0	0	0
Hex5HexNAc5dHex2	H5N5F2	2158.78	0	0	0
Hex6HexNAc5dHex	H6N5F1	2174.77	0	0	0
Hex4HexNAc6dHex2	H4N6F2	2199.8	0	0	0
Hex5HexNac6dHex	H5N6F1	2215.8	0	0	0
Hex11HexNAc2	H11N2	2229.74	0	0	0
Hex6HexNAc6	H6N6	2231.79	0	0	0
Hex5HexNAc4dHex4	H5N4F4	2247.81	0	0	0
Hex4HexNAc7dHex	H4N7F1	2256.83	0	0	0
Hex6HexNAc4dHex3	H6N4F3	2263.81	0	0	0
Hex5HexNAc5dHex3	H5N5F3	2304.84	0	0	0
Hex9HexNAc4	H9N4	2311.79	0	0	0
Hex6HexNAc5dHex2	H6N5F2	2320.83	0	0	0
Hex7HexNAc5dHex	H7N5F1	2336.82	0	0	0
Hex5HexNAc6dHex2	H5N6F2	2361.87	0	0	0
Hex6HexNAc6dHex	H6N6F1	2377.85	0	0	0
Hex12HexNAc2	H12N2	2391.79	0	0	0
Hex7HexNAc6	H7N6	2393.85	0	0	0
Hex6HexNAc4dHex4	H6N4F4	2409.87	0	0	0
Hex5HexNAc5dHex4	H5N5F4	2450.89	0	0	0
Hex6HexNAc5dHex3	H6N5F3	2466.89	0	0	0
Hex6HexNAc6dHex2	H6N6F2	2523.91	0	0	0
Hex7HexNAc6dHex	H7N6F1	2539.9	0	0	0
Hex8HexNAc6	H8N6	2555.9	0	0	0
Hex6HexNAc5dHex4	H6N5F4	2612.95	0	0	0
Hex5HexNAc6dHex4	H5N6F4	2653.97	0	0	0
Hex7HexNAc6dHex2	H7N6F2	2685.96	0	0	0
Hex7HexNAc7dHex	H7N7F1	2742.98	0	0	0
Hex8HexNAc7	H8N7	2758.98	0	0	0
Hex7HexNac6dHex3	H7N6F3	2832.02	0	0	0
Hex8HexNAc7dHex	H8N7F1	2905.04	0	0	0
Hex7HexNAc6dHex4	H7N6F4	2978.08	0	0	0
Hex9HexNAc8	H9N8	3124.11	0	0	0
Hex8HexNAc9	H8N9	3165.16	0	0	0
Hex8HexNAc9dHex	H8N9F1	3311.19	0	0	0
			AH18-5-11-1
Composition	Short	Theoretical m\z	Observed m\z	Intens.	%
HexHexNAc2	H1N2	609.21	0	0	0
Hex2HexNAcdHex	H2N1F1	714.24	0	0	0
HexHexNAc2dHex	H1N2F1	755.27	755.229	822	0.401365
Hex2HexNAc2	H2N2	771.26	771.269	9172.83	4.4789
Hex2HexNAcdHex2	H2N1F2	860.3	0	0	0
HexHexNAc2dHex2	H1N2F2	901.33	0	0	0
Hex2HexNAc2dHex	H2N2F1	917.32	917.322	7307	3.56785
Hex3HexNAc2	H3N2	933.31	933.32	12451.3	6.07969
HexHexNAc3dHex	H1N3F1	958.35	0	0	0
Hex2HexNAc3	H2N3	974.34	0	0	0
Hex3HexNAc2dHex	H3N2F1	1079.38	1079.38	6035	2.94676
Hex4HexNAc2	H4N2	1095.37	1095.36	5297.29	2.58656
Hex2HexNAc3dHex	H2N3F1	1120.4	1120.49	348.65	0.170238
Hex3HexNAc3	H3N3	1136.4	1136.4	1364.14	0.666082
Hex2HexNAc4	H2N4	1177.42	0	0	0
Hex2HexNac2dHex3	H2N2F3	1209.44	0	0	0
Hex3HexNAc2dHex2	H3N2F2	1225.43	0	0	0
Hex4HexNAc2dHex	H4N2F1	1241.43	1241.44	623.596	0.304489
Hex5HexNAc2	H5N2	1257.42	1257.42	36586.7	17.8645
Hex2HexNAc3dHex2	H2N3F2	1266.46	0	0	0
Hex3HexNAc3dHex	H3N3F1	1282.45	1282.45	899.088	0.439006
Hex4HexNAc3	H4N3	1298.45	1298.45	3025.32	1.4772
Hex2HexNAc4dHex	H2N4F1	1323.48	0	0	0
Hex3HexNAc4	H3N4	1339.48	1339.49	1787	0.872554
Hex2HexNAc2dHex4	H2N2F4	1355.5	0	0	0
Hex3HexNAc2dHex3	H3N2F3	1371.49	0	0	0
Hex5HexNAc2dHex	H5N2F1	1403.48	1403.46	518.844	0.253341
Hex6HexNAc2	H6N2	1419.48	1419.48	34921.8	17.0516
Hex3HexNAc3dHex2	H3N3F2	1428.51	0	0	0
Hex4HexNAc3dHex	H4N3F1	1444.51	1444.48	677.792	0.330951
Hex5HexNAc3	H5N3	1460.5	1460.5	3096.67	1.51204
Hex3HexNAc4dHex	H3N4F1	1485.53	1485.54	3889	1.89892
Hex4HexNAc4	H4N4	1501.53	1501.52	2506.91	1.22407
Hex3HexNAc2dHex4	H3N2F4	1517.55	0	0	0
Hex4HexNAc2dHex3	H4N2F3	1533.54	0	0	0
Hex3HexNAc5	H3N5	1542.56	1542.55	1323.23	0.646103
Hex5HexNAc2dHex2	H5N2F2	1549.54	0	0	0
Hex6HexNAc2dHex	H6N2F1	1565.53	1565.54	375.653	0.183423
Hex7HexNAc2	H7N2	1581.53	1581.53	18013.6	8.79566
Hex4HexNAc3dHex2	H4N3F2	1590.57	0	0	0
Hex5HexNAc3dHex	H5N3F1	1606.56	1606.54	551.715	0.269391
Hex6HexNAc3	H6N3	1622.56	1622.57	3403.15	1.66168
Hex3HexNAc4dHex2	H3N4F2	1631.59	0	0	0
Hex4HexNAc4dHex	H4N4F1	1647.59	1647.59	2779	1.35693
Hex5HexNAc4	H5N4	1663.58	1663.59	5516.34	2.69351
Hex3HexNAc5dHex	H3N5F1	1688.61	0	0	0
Hex4HexNAc5	H4N5	1704.61	1704.62	1131	0.552243
Hex8HexNAc2	H8N2	1743.58	1743.59	18477	9.02193
Hex5HexNAc3dHex2	H5N3F2	1752.62	0	0	0
Hex6HexNAc3dHex	H6N3F1	1768.61	1768.64	593.713	0.289898
Hex7HexNAc3	H7N3	1784.61	0	0	0
Hex4HexNAc4dHex2	H4N4F2	1793.64	0	0	0
Hex5HexNAc4dHex	H5N4F1	1809.64	1809.63	3065	1.49657
Hex6HexNAc4	H6N4	1825.63	1825.61	729.713	0.356303
Hex4HexNAc5dHex	H4N5F1	1850.67	0	0	0
Hex5HexNAc5	H5N5	1866.66	1866.65	678	0.331053
Hex4HexNAc3dHex4	H4N3F4	1882.68	0	0	0
Hex8HexNAc2dHex	H8N2F1	1889.64	0	0	0
Hex9HexNAc2	H9N2	1905.63	1905.65	14091	6.88034
Hex6HexNAc3dHex2	H6N3F2	1914.67	0	0	0
Hex7HexNAc3dHex	H7N3F1	1930.67	0	0	0
Hex8HexNAc3	H8N3	1946.66	0	0	0
Hex5HexNAc4dHex2	H5N4F2	1955.7	0	0	0
Hex6HexNAc4dHex	H6N4F1	1971.69	1971.73	408	0.199218
Hex3HexNAc5dHex3	H3N5F3	1980.73	0	0	0
Hex7HexNAc4	H7N4	1987.69	0	0	0
Hex4HexNAc5dHex2	H4N5F2	1996.72	0	0	0
Hex5HexNAc5dHex	H5N5F1	2012.72	0	0	0
Hex7HexNAc2dHex3	H7N2F3	2019.7	0	0	0
Hex6HexNAc5	H6N5	2028.71	2028.72	760	0.371092
Hex5HexNAc3dHex4	H5N3F4	2044.73	0	0	0
Hex4HexNAc6dHex	H4N6F1	2053.75	0	0	0
Hex10HexNAc2	H10N2	2067.69	2067.68	1016	0.496091
Hex5HexNAc4dHex3	H5N4F3	2101.76	0	0	0
Hex6HexNAc4dHex2	H6N4F2	2117.75	0	0	0
Hex7HexNAc4dHex	H7N4F1	2133.75	0	0	0
Hex4HexNAc5dHex3	H4N5F3	2142.78	0	0	0
Hex8HexNAc4	H8N4	2149.74	0	0	0
Hex5HexNAc5dHex2	H5N5F2	2158.78	0	0	0
Hex6HexNAc5dHex	H6N5F1	2174.77	2174.86	301	0.146972
Hex4HexNAc6dHex2	H4N6F2	2199.8	0	0	0
Hex5HexNac6dHex	H5N6F1	2215.8	0	0	0
Hex11HexNAc2	H11N2	2229.74	0	0	0
Hex6HexNAc6	H6N6	2231.79	0	0	0
Hex5HexNAc4dHex4	H5N4F4	2247.81	0	0	0
Hex4HexNAc7dHex	H4N7F1	2256.83	0	0	0
Hex6HexNAc4dHex3	H6N4F3	2263.81	0	0	0
Hex5HexNAc5dHex3	H5N5F3	2304.84	0	0	0
Hex9HexNAc4	H9N4	2311.79	0	0	0
Hex6HexNAc5dHex2	H6N5F2	2320.83	0	0	0
Hex7HexNAc5dHex	H7N5F1	2336.82	0	0	0
Hex5HexNAc6dHex2	H5N6F2	2361.87	0	0	0
Hex6HexNAc6dHex	H6N6F1	2377.85	0	0	0
Hex12HexNAc2	H12N2	2391.79	0	0	0
Hex7HexNAc6	H7N6	2393.85	2393.86	257	0.125488
Hex6HexNAc4dHex4	H6N4F4	2409.87	0	0	0
Hex5HexNAc5dHex4	H5N5F4	2450.89	0	0	0
Hex6HexNAc5dHex3	H6N5F3	2466.89	0	0	0
Hex6HexNAc6dHex2	H6N6F2	2523.91	0	0	0
Hex7HexNAc6dHex	H7N6F1	2539.9	0	0	0
Hex8HexNAc6	H8N6	2555.9	0	0	0
Hex6HexNAc5dHex4	H6N5F4	2612.95	0	0	0
Hex5HexNAc6dHex4	H5N6F4	2653.97	0	0	0
Hex7HexNAc6dHex2	H7N6F2	2685.96	0	0	0
Hex7HexNAc7dHex	H7N7F1	2742.98	0	0	0
Hex8HexNAc7	H8N7	2758.98	0	0	0
Hex7HexNac6dHex3	H7N6F3	2832.02	0	0	0
Hex8HexNAc7dHex	H8N7F1	2905.04	0	0	0
Hex7HexNAc6dHex4	H7N6F4	2978.08	0	0	0
Hex9HexNAc8	H9N8	3124.11	0	0	0
Hex8HexNAc9	H8N9	3165.16	0	0	0
Hex8HexNAc9dHex	H8N9F1	3311.19	0	0	0
			AH17-24-10-1
Composition	Short	Theoretical m\z	Observed m\z	Intens.	%
HexHexNAc2	H1N2	609.21	609.207	561	0.0768258
Hex2HexNAcdHex	H2N1F1	714.24	0	0	0
HexHexNAc2dHex	H1N2F1	755.27	755.252	444.308	0.0608456
Hex2HexNAc2	H2N2	771.26	771.264	22258.1	3.04812
Hex2HexNAcdHex2	H2N1F2	860.3	0	0	0
HexHexNAc2dHex2	H1N2F2	901.33	0	0	0
Hex2HexNAc2dHex	H2N2F1	917.32	917.321	9228.74	1.26382
Hex3HexNAc2	H3N2	933.31	933.317	32568.8	4.46011
HexHexNAc3dHex	H1N3F1	958.35	0	0	0
Hex2HexNAc3	H2N3	974.34	0	0	0
Hex3HexNAc2dHex	H3N2F1	1079.38	1079.37	16254	2.22589
Hex4HexNAc2	H4N2	1095.37	1095.37	18645	2.55333
Hex2HexNAc3dHex	H2N3F1	1120.4	1120.36	248.284	0.0340011
Hex3HexNAc3	H3N3	1136.4	1136.41	1612.25	0.220789
Hex2HexNAc4	H2N4	1177.42	0	0	0
Hex2HexNac2dHex3	H2N2F3	1209.44	0	0	0
Hex3HexNAc2dHex2	H3N2F2	1225.43	0	0	0
Hex4HexNAc2dHex	H4N2F1	1241.43	1241.42	3014.85	0.412867
Hex5HexNAc2	H5N2	1257.42	1257.43	127718	17.4902
Hex2HexNAc3dHex2	H2N3F2	1266.46	0	0	0
Hex3HexNAc3dHex	H3N3F1	1282.45	1282.45	906.771	0.124177
Hex4HexNAc3	H4N3	1298.45	1298.45	2999.96	0.410827
Hex2HexNAc4dHex	H2N4F1	1323.48	0	0	0
Hex3HexNAc4	H3N4	1339.48	1339.47	1892	0.259099
Hex2HexNAc2dHex4	H2N2F4	1355.5	0	0	0
Hex3HexNAc2dHex3	H3N2F3	1371.49	0	0	0
Hex5HexNAc2dHex	H5N2F1	1403.48	1403.47	3145.63	0.430777
Hex6HexNAc2	H6N2	1419.48	1419.48	126877	17.3751
Hex3HexNAc3dHex2	H3N3F2	1428.51	1428.52	811	0.111062
Hex4HexNAc3dHex	H4N3F1	1444.51	1444.52	2740.87	0.375347
Hex5HexNAc3	H5N3	1460.5	1460.5	4073.65	0.557863
Hex3HexNAc4dHex	H3N4F1	1485.53	1485.54	6081	0.832759
Hex4HexNAc4	H4N4	1501.53	1501.51	2037.42	0.279013
Hex3HexNAc2dHex4	H3N2F4	1517.55	0	0	0
Hex4HexNAc2dHex3	H4N2F3	1533.54	0	0	0
Hex3HexNAc5	H3N5	1542.56	1542.53	239.334	0.0327754
Hex5HexNAc2dHex2	H5N2F2	1549.54	0	0	0
Hex6HexNAc2dHex	H6N2F1	1565.53	1565.51	2044.57	0.279993
Hex7HexNAc2	H7N2	1581.53	1581.53	76412.4	10.4642
Hex4HexNAc3dHex2	H4N3F2	1590.57	1590.56	1693	0.231847
Hex5HexNAc3dHex	H5N3F1	1606.56	1606.56	3078.76	0.421619
Hex6HexNAc3	H6N3	1622.56	1622.56	4456.91	0.610348
Hex3HexNAc4dHex2	H3N4F2	1631.59	1631.53	534	0.0731283
Hex4HexNAc4dHex	H4N4F1	1647.59	1647.58	8214.09	1.12487
Hex5HexNAc4	H5N4	1663.58	1663.59	5695.04	0.779903
Hex3HexNAc5dHex	H3N5F1	1688.61	1688.61	1164	0.159403
Hex4HexNAc5	H4N5	1704.61	1704.6	1763.96	0.241564
Hex8HexNAc2	H8N2	1743.58	1743.59	90884	12.4461
Hex5HexNAc3dHex2	H5N3F2	1752.62	1752.65	1301	0.178165
Hex6HexNAc3dHex	H6N3F1	1768.61	1768.6	3233.36	0.44279
Hex7HexNAc3	H7N3	1784.61	0	0	0
Hex4HexNAc4dHex2	H4N4F2	1793.64	1793.63	4377.6	0.599487
Hex5HexNAc4dHex	H5N4F1	1809.64	1809.64	9839.52	1.34747
Hex6HexNAc4	H6N4	1825.63	1825.63	883.035	0.120927
Hex4HexNAc5dHex	H4N5F1	1850.67	1850.67	1897	0.259783
Hex5HexNAc5	H5N5	1866.66	1866.69	1181.99	0.161867
Hex4HexNAc3dHex4	H4N3F4	1882.68	1882.63	587.91	0.080511
Hex8HexNAc2dHex	H8N2F1	1889.64	1889.6	364.458	0.0499105
Hex9HexNAc2	H9N2	1905.63	1905.64	92057	12.6067
Hex6HexNAc3dHex2	H6N3F2	1914.67	1914.63	494	0.0676505
Hex7HexNAc3dHex	H7N3F1	1930.67	0	0	0
Hex8HexNAc3	H8N3	1946.66	0	0	0
Hex5HexNAc4dHex2	H5N4F2	1955.7	1955.7	7101	0.972442
Hex6HexNAc4dHex	H6N4F1	1971.69	1971.66	540.362	0.0739996
Hex3HexNAc5dHex3	H3N5F3	1980.73	0	0	0
Hex7HexNAc4	H7N4	1987.69	0	0	0
Hex4HexNAc5dHex2	H4N5F2	1996.72	1996.77	473	0.0647747
Hex5HexNAc5dHex	H5N5F1	2012.72	2012.69	1350.76	0.184979
Hex7HexNAc2dHex3	H7N2F3	2019.7	0	0	0
Hex6HexNAc5	H6N5	2028.71	2028.73	1046.04	0.143249
Hex5HexNAc3dHex4	H5N3F4	2044.73	0	0	0
Hex4HexNAc6dHex	H4N6F1	2053.75	0	0	0
Hex10HexNAc2	H10N2	2067.69	2067.69	3766	0.515733
Hex5HexNAc4dHex3	H5N4F3	2101.76	2101.75	11405	1.56185
Hex6HexNAc4dHex2	H6N4F2	2117.75	2117.78	487.699	0.0667876
Hex7HexNAc4dHex	H7N4F1	2133.75	0	0	0
Hex4HexNAc5dHex3	H4N5F3	2142.78	2142.82	439	0.0601186
Hex8HexNAc4	H8N4	2149.74	0	0	0
Hex5HexNAc5dHex2	H5N5F2	2158.78	2158.74	640.138	0.0876634
Hex6HexNAc5dHex	H6N5F1	2174.77	2174.77	944.911	0.1294
Hex4HexNAc6dHex2	H4N6F2	2199.8	0	0	0
Hex5HexNac6dHex	H5N6F1	2215.8	0	0	0
Hex11HexNAc2	H11N2	2229.74	0	0	0
Hex6HexNAc6	H6N6	2231.79	2231.75	417	0.0571058
Hex5HexNAc4dHex4	H5N4F4	2247.81	0	0	0
Hex4HexNAc7dHex	H4N7F1	2256.83	0	0	0
Hex6HexNAc4dHex3	H6N4F3	2263.81	0	0	0
Hex5HexNAc5dHex3	H5N5F3	2304.84	2304.86	783	0.107227
Hex9HexNAc4	H9N4	2311.79	0	0	0
Hex6HexNAc5dHex2	H6N5F2	2320.83	2320.84	974.329	0.133429
Hex7HexNAc5dHex	H7N5F1	2336.82	0	0	0
Hex5HexNAc6dHex2	H5N6F2	2361.87	0	0	0
Hex6HexNAc6dHex	H6N6F1	2377.85	0	0	0
Hex12HexNAc2	H12N2	2391.79	0	0	0
Hex7HexNAc6	H7N6	2393.85	0	0	0
Hex6HexNAc4dHex4	H6N4F4	2409.87	0	0	0
Hex5HexNAc5dHex4	H5N5F4	2450.89	0	0	0
Hex6HexNAc5dHex3	H6N5F3	2466.89	2466.91	1406	0.192544
Hex6HexNAc6dHex2	H6N6F2	2523.91	0	0	0
Hex7HexNAc6dHex	H7N6F1	2539.9	2539.9	469	0.0642269
Hex8HexNAc6	H8N6	2555.9	0	0	0
Hex6HexNAc5dHex4	H6N5F4	2612.95	2612.97	1465	0.200624
Hex5HexNAc6dHex4	H5N6F4	2653.97	0	0	0
Hex7HexNAc6dHex2	H7N6F2	2685.96	0	0	0
Hex7HexNAc7dHex	H7N7F1	2742.98	0	0	0
Hex8HexNAc7	H8N7	2758.98	0	0	0
Hex7HexNac6dHex3	H7N6F3	2832.02	0	0	0
Hex8HexNAc7dHex	H8N7F1	2905.04	0	0	0
Hex7HexNAc6dHex4	H7N6F4	2978.08	0	0	0
Hex9HexNAc8	H9N8	3124.11	0	0	0
Hex8HexNAc9	H8N9	3165.16	0	0	0
Hex8HexNAc9dHex	H8N9F1	3311.19	0	0	0
			AH18-5-12-1
Composition	Short	Theoretical m\z	Observed m\z	Intens.	%
HexHexNAc2	H1N2	609.21	0	0	0
Hex2HexNAcdHex	H2N1F1	714.24	0	0	0
HexHexNAc2dHex	H1N2F1	755.27	0	0	0
Hex2HexNAc2	H2N2	771.26	771.251	6970	4.75731
Hex2HexNAcdHex2	H2N1F2	860.3	0	0	0
HexHexNAc2dHex2	H1N2F2	901.33	0	0	0
Hex2HexNAc2dHex	H2N2F1	917.32	917.322	5048.86	3.44606
Hex3HexNAc2	H3N2	933.31	933.312	11103	7.57825
HexHexNAc3dHex	H1N3F1	958.35	0	0	0
Hex2HexNAc3	H2N3	974.34	0	0	0
Hex3HexNAc2dHex	H3N2F1	1079.38	1079.39	4230	2.88715
Hex4HexNAc2	H4N2	1095.37	1095.37	5070	3.46048
Hex2HexNAc3dHex	H2N3F1	1120.4	0	0	0
Hex3HexNAc3	H3N3	1136.4	1136.41	1990	1.35826
Hex2HexNAc4	H2N4	1177.42	0	0	0
Hex2HexNac2dHex3	H2N2F3	1209.44	0	0	0
Hex3HexNAc2dHex2	H3N2F2	1225.43	0	0	0
Hex4HexNAc2dHex	H4N2F1	1241.43	0	0	0
Hex5HexNAc2	H5N2	1257.42	1257.44	24595	16.7871
Hex2HexNAc3dHex2	H2N3F2	1266.46	0	0	0
Hex3HexNAc3dHex	H3N3F1	1282.45	1282.51	631.855	0.431267
Hex4HexNAc3	H4N3	1298.45	1298.47	2056	1.4033
Hex2HexNAc4dHex	H2N4F1	1323.48	0	0	0
Hex3HexNAc4	H3N4	1339.48	1339.49	1053	0.718716
Hex2HexNAc2dHex4	H2N2F4	1355.5	0	0	0
Hex3HexNAc2dHex3	H3N2F3	1371.49	0	0	0
Hex5HexNAc2dHex	H5N2F1	1403.48	1403.49	606.291	0.413818
Hex6HexNAc2	H6N2	1419.48	1419.49	24245	16.5482
Hex3HexNAc3dHex2	H3N3F2	1428.51	0	0	0
Hex4HexNAc3dHex	H4N3F1	1444.51	1444.53	791	0.53989
Hex5HexNAc3	H5N3	1460.5	1460.52	1800	1.22857
Hex3HexNAc4dHex	H3N4F1	1485.53	1485.53	1604	1.0948
Hex4HexNAc4	H4N4	1501.53	1501.54	2631	1.79577
Hex3HexNAc2dHex4	H3N2F4	1517.55	0	0	0
Hex4HexNAc2dHex3	H4N2F3	1533.54	0	0	0
Hex3HexNAc5	H3N5	1542.56	0	0	0
Hex5HexNAc2dHex2	H5N2F2	1549.54	0	0	0
Hex6HexNAc2dHex	H6N2F1	1565.53	1565.55	258.554	0.176474
Hex7HexNAc2	H7N2	1581.53	1581.54	15865	10.8285
Hex4HexNAc3dHex2	H4N3F2	1590.57	0	0	0
Hex5HexNAc3dHex	H5N3F1	1606.56	1606.48	350.407	0.239167
Hex6HexNAc3	H6N3	1622.56	1622.54	2180	1.48794
Hex3HexNAc4dHex2	H3N4F2	1631.59	0	0	0
Hex4HexNAc4dHex	H4N4F1	1647.59	1647.6	1224	0.83543
Hex5HexNAc4	H5N4	1663.58	1663.6	4287	2.92605
Hex3HexNAc5dHex	H3N5F1	1688.61	0	0	0
Hex4HexNAc5	H4N5	1704.61	1704.65	729	0.497572
Hex8HexNAc2	H8N2	1743.58	1743.59	13100	8.94129
Hex5HexNAc3dHex2	H5N3F2	1752.62	0	0	0
Hex6HexNAc3dHex	H6N3F1	1768.61	0	0	0
Hex7HexNAc3	H7N3	1784.61	0	0	0
Hex4HexNAc4dHex2	H4N4F2	1793.64	0	0	0
Hex5HexNAc4dHex	H5N4F1	1809.64	1809.62	2526	1.7241
Hex6HexNAc4	H6N4	1825.63	1825.62	584	0.398604
Hex4HexNAc5dHex	H4N5F1	1850.67	0	0	0
Hex5HexNAc5	H5N5	1866.66	0	0	0
Hex4HexNAc3dHex4	H4N3F4	1882.68	0	0	0
Hex8HexNAc2dHex	H8N2F1	1889.64	1889.66	155.372	0.106048
Hex9HexNAc2	H9N2	1905.63	1905.62	9062	6.18519
Hex6HexNAc3dHex2	H6N3F2	1914.67	0	0	0
Hex7HexNAc3dHex	H7N3F1	1930.67	0	0	0
Hex8HexNAc3	H8N3	1946.66	0	0	0
Hex5HexNAc4dHex2	H5N4F2	1955.7	0	0	0
Hex6HexNAc4dHex	H6N4F1	1971.69	0	0	0
Hex3HexNAc5dHex3	H3N5F3	1980.73	0	0	0
Hex7HexNAc4	H7N4	1987.69	0	0	0
Hex4HexNAc5dHex2	H4N5F2	1996.72	0	0	0
Hex5HexNAc5dHex	H5N5F1	2012.72	0	0	0
Hex7HexNAc2dHex3	H7N2F3	2019.7	0	0	0
Hex6HexNAc5	H6N5	2028.71	2028.71	560	0.382223
Hex5HexNAc3dHex4	H5N3F4	2044.73	0	0	0
Hex4HexNAc6dHex	H4N6F1	2053.75	0	0	0
Hex10HexNAc2	H10N2	2067.69	2067.7	690	0.470953
Hex5HexNAc4dHex3	H5N4F3	2101.76	0	0	0
Hex6HexNAc4dHex2	H6N4F2	2117.75	0	0	0
Hex7HexNAc4dHex	H7N4F1	2133.75	0	0	0
Hex4HexNAc5dHex3	H4N5F3	2142.78	0	0	0
Hex8HexNAc4	H8N4	2149.74	0	0	0
Hex5HexNAc5dHex2	H5N5F2	2158.78	0	0	0
Hex6HexNAc5dHex	H6N5F1	2174.77	2174.76	515	0.351509
Hex4HexNAc6dHex2	H4N6F2	2199.8	0	0	0
Hex5HexNac6dHex	H5N6F1	2215.8	0	0	0
Hex11HexNAc2	H11N2	2229.74	0	0	0
Hex6HexNAc6	H6N6	2231.79	0	0	0
Hex5HexNAc4dHex4	H5N4F4	2247.81	0	0	0
Hex4HexNAc7dHex	H4N7F1	2256.83	0	0	0
Hex6HexNAc4dHex3	H6N4F3	2263.81	0	0	0
Hex5HexNAc5dHex3	H5N5F3	2304.84	0	0	0
Hex9HexNAc4	H9N4	2311.79	0	0	0
Hex6HexNAc5dHex2	H6N5F2	2320.83	0	0	0
Hex7HexNAc5dHex	H7N5F1	2336.82	0	0	0
Hex5HexNAc6dHex2	H5N6F2	2361.87	0	0	0
Hex6HexNAc6dHex	H6N6F1	2377.85	0	0	0
Hex12HexNAc2	H12N2	2391.79	0	0	0
Hex7HexNAc6	H7N6	2393.85	0	0	0
Hex6HexNAc4dHex4	H6N4F4	2409.87	0	0	0
Hex5HexNAc5dHex4	H5N5F4	2450.89	0	0	0
Hex6HexNAc5dHex3	H6N5F3	2466.89	0	0	0
Hex6HexNAc6dHex2	H6N6F2	2523.91	0	0	0
Hex7HexNAc6dHex	H7N6F1	2539.9	0	0	0
Hex8HexNAc6	H8N6	2555.9	0	0	0
Hex6HexNAc5dHex4	H6N5F4	2612.95	0	0	0
Hex5HexNAc6dHex4	H5N6F4	2653.97	0	0	0
Hex7HexNAc6dHex2	H7N6F2	2685.96	0	0	0
Hex7HexNAc7dHex	H7N7F1	2742.98	0	0	0
Hex8HexNAc7	H8N7	2758.98	0	0	0
Hex7HexNac6dHex3	H7N6F3	2832.02	0	0	0
Hex8HexNAc7dHex	H8N7F1	2905.04	0	0	0
Hex7HexNAc6dHex4	H7N6F4	2978.08	0	0	0
Hex9HexNAc8	H9N8	3124.11	0	0	0
Hex8HexNAc9	H8N9	3165.16	0	0	0
Hex8HexNAc9dHex	H8N9F1	3311.19	0	0	0
			AH18-5-13-1
Composition	Short	Theoretical m\z	Observed m\z	Intens.	%
HexHexNAc2	H1N2	609.21	609.195	845	0.375018
Hex2HexNAcdHex	H2N1F1	714.24	0	0	0
HexHexNAc2dHex	H1N2F1	755.27	755.285	858	0.380788
Hex2HexNAc2	H2N2	771.26	771.256	10413.7	4.62167
Hex2HexNAcdHex2	H2N1F2	860.3	0	0	0
HexHexNAc2dHex2	H1N2F2	901.33	0	0	0
Hex2HexNAc2dHex	H2N2F1	917.32	917.318	6243	2.7707
Hex3HexNAc2	H3N2	933.31	933.317	11996.9	5.32434
HexHexNAc3dHex	H1N3F1	958.35	0	0	0
Hex2HexNAc3	H2N3	974.34	0	0	0
Hex3HexNAc2dHex	H3N2F1	1079.38	1079.37	4490	1.9927
Hex4HexNAc2	H4N2	1095.37	1095.37	6332.11	2.81024
Hex2HexNAc3dHex	H2N3F1	1120.4	0	0	0
Hex3HexNAc3	H3N3	1136.4	1136.4	1693	0.751368
Hex2HexNAc4	H2N4	1177.42	0	0	0
Hex2HexNac2dHex3	H2N2F3	1209.44	0	0	0
Hex3HexNAc2dHex2	H3N2F2	1225.43	0	0	0
Hex4HexNAc2dHex	H4N2F1	1241.43	1241.43	570.41	0.253153
Hex5HexNAc2	H5N2	1257.42	1257.42	41984.5	18.6331
Hex2HexNAc3dHex2	H2N3F2	1266.46	0	0	0
Hex3HexNAc3dHex	H3N3F1	1282.45	1282.46	1349.31	0.598836
Hex4HexNAc3	H4N3	1298.45	1298.45	4238.44	1.88105
Hex2HexNAc4dHex	H2N4F1	1323.48	0	0	0
Hex3HexNAc4	H3N4	1339.48	1339.48	1407	0.624438
Hex2HexNAc2dHex4	H2N2F4	1355.5	0	0	0
Hex3HexNAc2dHex3	H3N2F3	1371.49	0	0	0
Hex5HexNAc2dHex	H5N2F1	1403.48	1403.46	596.425	0.264698
Hex6HexNAc2	H6N2	1419.48	1419.48	39623.4	17.5852
Hex3HexNAc3dHex2	H3N3F2	1428.51	0	0	0
Hex4HexNAc3dHex	H4N3F1	1444.51	1444.51	953.936	0.423365
Hex5HexNAc3	H5N3	1460.5	1460.49	3750.72	1.6646
Hex3HexNAc4dHex	H3N4F1	1485.53	1485.54	7604	3.37472
Hex4HexNAc4	H4N4	1501.53	1501.53	1883.46	0.835895
Hex3HexNAc2dHex4	H3N2F4	1517.55	0	0	0
Hex4HexNAc2dHex3	H4N2F3	1533.54	0	0	0
Hex3HexNAc5	H3N5	1542.56	1542.56	810.085	0.359522
Hex5HexNAc2dHex2	H5N2F2	1549.54	0	0	0
Hex6HexNAc2dHex	H6N2F1	1565.53	0	0	0
Hex7HexNAc2	H7N2	1581.53	1581.53	16125	7.15641
Hex4HexNAc3dHex2	H4N3F2	1590.57	0	0	0
Hex5HexNAc3dHex	H5N3F1	1606.56	1606.52	421.331	0.18699
Hex6HexNAc3	H6N3	1622.56	1622.54	3250.65	1.44267
Hex3HexNAc4dHex2	H3N4F2	1631.59	0	0	0
Hex4HexNAc4dHex	H4N4F1	1647.59	1647.58	4764	2.1143
Hex5HexNAc4	H5N4	1663.58	1663.59	5559.83	2.4675
Hex3HexNAc5dHex	H3N5F1	1688.61	1688.63	606	0.268948
Hex4HexNAc5	H4N5	1704.61	1704.62	1052.05	0.466907
Hex8HexNAc2	H8N2	1743.58	1743.58	18758	8.32496
Hex5HexNAc3dHex2	H5N3F2	1752.62	1752.62	597	0.264954
Hex6HexNAc3dHex	H6N3F1	1768.61	0	0	0
Hex7HexNAc3	H7N3	1784.61	0	0	0
Hex4HexNAc4dHex2	H4N4F2	1793.64	0	0	0
Hex5HexNAc4dHex	H5N4F1	1809.64	1809.63	3779	1.67715
Hex6HexNAc4	H6N4	1825.63	0	0	0
Hex4HexNAc5dHex	H4N5F1	1850.67	1850.63	940	0.41718
Hex5HexNAc5	H5N5	1866.66	1866.65	601.292	0.266859
Hex4HexNAc3dHex4	H4N3F4	1882.68	0	0	0
Hex8HexNAc2dHex	H8N2F1	1889.64	0	0	0
Hex9HexNAc2	H9N2	1905.63	1905.64	17439	7.73957
Hex6HexNAc3dHex2	H6N3F2	1914.67	0	0	0
Hex7HexNAc3dHex	H7N3F1	1930.67	0	0	0
Hex8HexNAc3	H8N3	1946.66	0	0	0
Hex5HexNAc4dHex2	H5N4F2	1955.7	0	0	0
Hex6HexNAc4dHex	H6N4F1	1971.69	0	0	0
Hex3HexNAc5dHex3	H3N5F3	1980.73	0	0	0
Hex7HexNAc4	H7N4	1987.69	0	0	0
Hex4HexNAc5dHex2	H4N5F2	1996.72	0	0	0
Hex5HexNAc5dHex	H5N5F1	2012.72	0	0	0
Hex7HexNAc2dHex3	H7N2F3	2019.7	0	0	0
Hex6HexNAc5	H6N5	2028.71	2028.67	632	0.280487
Hex5HexNAc3dHex4	H5N3F4	2044.73	0	0	0
Hex4HexNAc6dHex	H4N6F1	2053.75	0	0	0
Hex10HexNAc2	H10N2	2067.69	2067.69	1494	0.66305
Hex5HexNAc4dHex3	H5N4F3	2101.76	0	0	0
Hex6HexNAc4dHex2	H6N4F2	2117.75	0	0	0
Hex7HexNAc4dHex	H7N4F1	2133.75	0	0	0
Hex4HexNAc5dHex3	H4N5F3	2142.78	2142.77	487	0.216135
Hex8HexNAc4	H8N4	2149.74	0	0	0
Hex5HexNAc5dHex2	H5N5F2	2158.78	2158.72	486.946	0.216111
Hex6HexNAc5dHex	H6N5F1	2174.77	2174.79	685.948	0.30443
Hex4HexNAc6dHex2	H4N6F2	2199.8	0	0	0
Hex5HexNac6dHex	H5N6F1	2215.8	0	0	0
Hex11HexNAc2	H11N2	2229.74	0	0	0
Hex6HexNAc6	H6N6	2231.79	0	0	0
Hex5HexNAc4dHex4	H5N4F4	2247.81	0	0	0
Hex4HexNAc7dHex	H4N7F1	2256.83	0	0	0
Hex6HexNAc4dHex3	H6N4F3	2263.81	0	0	0
Hex5HexNAc5dHex3	H5N5F3	2304.84	0	0	0
Hex9HexNAc4	H9N4	2311.79	0	0	0
Hex6HexNAc5dHex2	H6N5F2	2320.83	0	0	0
Hex7HexNAc5dHex	H7N5F1	2336.82	0	0	0
Hex5HexNAc6dHex2	H5N6F2	2361.87	0	0	0
Hex6HexNAc6dHex	H6N6F1	2377.85	0	0	0
Hex12HexNAc2	H12N2	2391.79	0	0	0
Hex7HexNAc6	H7N6	2393.85	0	0	0
Hex6HexNAc4dHex4	H6N4F4	2409.87	0	0	0
Hex5HexNAc5dHex4	H5N5F4	2450.89	0	0	0
Hex6HexNAc5dHex3	H6N5F3	2466.89	0	0	0
Hex6HexNAc6dHex2	H6N6F2	2523.91	0	0	0
Hex7HexNAc6dHex	H7N6F1	2539.9	0	0	0
Hex8HexNAc6	H8N6	2555.9	0	0	0
Hex6HexNAc5dHex4	H6N5F4	2612.95	0	0	0
Hex5HexNAc6dHex4	H5N6F4	2653.97	0	0	0
Hex7HexNAc6dHex2	H7N6F2	2685.96	0	0	0
Hex7HexNAc7dHex	H7N7F1	2742.98	0	0	0
Hex8HexNAc7	H8N7	2758.98	0	0	0
Hex7HexNac6dHex3	H7N6F3	2832.02	0	0	0
Hex8HexNAc7dHex	H8N7F1	2905.04	0	0	0
Hex7HexNAc6dHex4	H7N6F4	2978.08	0	0	0
Hex9HexNAc8	H9N8	3124.11	0	0	0
Hex8HexNAc9	H8N9	3165.16	0	0	0
Hex8HexNAc9dHex	H8N9F1	3311.19	0	0	0
			AH18-5-14-1
Composition	Short	Theoretical m\z	Observed m\z	Intens.	%
HexHexNAc2	H1N2	609.21	609.279	1456.15	0.539416
Hex2HexNAcdHex	H2N1F1	714.24	0	0	0
HexHexNAc2dHex	H1N2F1	755.27	755.266	1436	0.531952
Hex2HexNAc2	H2N2	771.26	771.276	12086.2	4.47721
Hex2HexNAcdHex2	H2N1F2	860.3	0	0	0
HexHexNAc2dHex2	H1N2F2	901.33	0	0	0
Hex2HexNAc2dHex	H2N2F1	917.32	917.329	13415	4.96946
Hex3HexNAc2	H3N2	933.31	933.319	12161.5	4.5051
HexHexNAc3dHex	H1N3F1	958.35	0	0	0
Hex2HexNAc3	H2N3	974.34	0	0	0
Hex3HexNAc2dHex	H3N2F1	1079.38	1079.37	6933	2.56826
Hex4HexNAc2	H4N2	1095.37	1095.38	6456.11	2.3916
Hex2HexNAc3dHex	H2N3F1	1120.4	1120.39	710.828	0.263319
Hex3HexNAc3	H3N3	1136.4	1136.41	2186.27	0.809884
Hex2HexNAc4	H2N4	1177.42	0	0	0
Hex2HexNac2dHex3	H2N2F3	1209.44	0	0	0
Hex3HexNAc2dHex2	H3N2F2	1225.43	0	0	0
Hex4HexNAc2dHex	H4N2F1	1241.43	1241.45	607.752	0.225136
Hex5HexNAc2	H5N2	1257.42	1257.42	40841.8	15.1295
Hex2HexNAc3dHex2	H2N3F2	1266.46	0	0	0
Hex3HexNAc3dHex	H3N3F1	1282.45	1282.47	1839.36	0.681373
Hex4HexNAc3	H4N3	1298.45	1298.46	3943.13	1.46069
Hex2HexNAc4dHex	H2N4F1	1323.48	0	0	0
Hex3HexNAc4	H3N4	1339.48	1339.47	2188	0.810523
Hex2HexNAc2dHex4	H2N2F4	1355.5	0	0	0
Hex3HexNAc2dHex3	H3N2F3	1371.49	0	0	0
Hex5HexNAc2dHex	H5N2F1	1403.48	1403.48	1007.12	0.373076
Hex6HexNAc2	H6N2	1419.48	1419.48	47069.9	17.4366
Hex3HexNAc3dHex2	H3N3F2	1428.51	0	0	0
Hex4HexNAc3dHex	H4N3F1	1444.51	1444.49	962.228	0.356448
Hex5HexNAc3	H5N3	1460.5	1460.51	4421.01	1.63772
Hex3HexNAc4dHex	H3N4F1	1485.53	1485.53	9644	3.57253
Hex4HexNAc4	H4N4	1501.53	1501.53	2596.76	0.961943
Hex3HexNAc2dHex4	H3N2F4	1517.55	0	0	0
Hex4HexNAc2dHex3	H4N2F3	1533.54	0	0	0
Hex3HexNAc5	H3N5	1542.56	1542.57	1300.61	0.481798
Hex5HexNAc2dHex2	H5N2F2	1549.54	0	0	0
Hex6HexNAc2dHex	H6N2F1	1565.53	1565.49	670	0.248195
Hex7HexNAc2	H7N2	1581.53	1581.53	23167.3	8.5821
Hex4HexNAc3dHex2	H4N3F2	1590.57	0	0	0
Hex5HexNAc3dHex	H5N3F1	1606.56	1606.56	611.138	0.22639
Hex6HexNAc3	H6N3	1622.56	1622.56	3888.76	1.44055
Hex3HexNAc4dHex2	H3N4F2	1631.59	0	0	0
Hex4HexNAc4dHex	H4N4F1	1647.59	1647.58	5943	2.20153
Hex5HexNAc4	H5N4	1663.58	1663.58	6405.8	2.37297
Hex3HexNAc5dHex	H3N5F1	1688.61	1688.59	781	0.289314
Hex4HexNAc5	H4N5	1704.61	1704.61	1247.52	0.462133
Hex8HexNAc2	H8N2	1743.58	1743.59	23062	8.54309
Hex5HexNAc3dHex2	H5N3F2	1752.62	0	0	0
Hex6HexNAc3dHex	H6N3F1	1768.61	1768.58	973	0.360438
Hex7HexNAc3	H7N3	1784.61	0	0	0
Hex4HexNAc4dHex2	H4N4F2	1793.64	0	0	0
Hex5HexNAc4dHex	H5N4F1	1809.64	1809.64	3488	1.2921
Hex6HexNAc4	H6N4	1825.63	1825.61	614.02	0.227458
Hex4HexNAc5dHex	H4N5F1	1850.67	1850.68	569	0.210781
Hex5HexNAc5	H5N5	1866.66	1866.61	728.811	0.269981
Hex4HexNAc3dHex4	H4N3F4	1882.68	0	0	0
Hex8HexNAc2dHex	H8N2F1	1889.64	0	0	0
Hex9HexNAc2	H9N2	1905.63	1905.65	21523	7.97299
Hex6HexNAc3dHex2	H6N3F2	1914.67	0	0	0
Hex7HexNAc3dHex	H7N3F1	1930.67	0	0	0
Hex8HexNAc3	H8N3	1946.66	0	0	0
Hex5HexNAc4dHex2	H5N4F2	1955.7	0	0	0
Hex6HexNAc4dHex	H6N4F1	1971.69	0	0	0
Hex3HexNAc5dHex3	H3N5F3	1980.73	0	0	0
Hex7HexNAc4	H7N4	1987.69	0	0	0
Hex4HexNAc5dHex2	H4N5F2	1996.72	0	0	0
Hex5HexNAc5dHex	H5N5F1	2012.72	2012.7	501	0.185591
Hex7HexNAc2dHex3	H7N2F3	2019.7	0	0	0
Hex6HexNAc5	H6N5	2028.71	0	0	0
Hex5HexNAc3dHex4	H5N3F4	2044.73	0	0	0
Hex4HexNAc6dHex	H4N6F1	2053.75	0	0	0
Hex10HexNAc2	H10N2	2067.69	2067.68	1751	0.648641
Hex5HexNAc4dHex3	H5N4F3	2101.76	0	0	0
Hex6HexNAc4dHex2	H6N4F2	2117.75	0	0	0
Hex7HexNAc4dHex	H7N4F1	2133.75	0	0	0
Hex4HexNAc5dHex3	H4N5F3	2142.78	0	0	0
Hex8HexNAc4	H8N4	2149.74	0	0	0
Hex5HexNAc5dHex2	H5N5F2	2158.78	0	0	0
Hex6HexNAc5dHex	H6N5F1	2174.77	2174.82	762	0.282275
Hex4HexNAc6dHex2	H4N6F2	2199.8	0	0	0
Hex5HexNac6dHex	H5N6F1	2215.8	0	0	0
Hex11HexNAc2	H11N2	2229.74	0	0	0
Hex6HexNAc6	H6N6	2231.79	0	0	0
Hex5HexNAc4dHex4	H5N4F4	2247.81	0	0	0
Hex4HexNAc7dHex	H4N7F1	2256.83	0	0	0
Hex6HexNAc4dHex3	H6N4F3	2263.81	0	0	0
Hex5HexNAc5dHex3	H5N5F3	2304.84	0	0	0
Hex9HexNAc4	H9N4	2311.79	0	0	0
Hex6HexNAc5dHex2	H6N5F2	2320.83	0	0	0
Hex7HexNAc5dHex	H7N5F1	2336.82	0	0	0
Hex5HexNAc6dHex2	H5N6F2	2361.87	0	0	0
Hex6HexNAc6dHex	H6N6F1	2377.85	0	0	0
Hex12HexNAc2	H12N2	2391.79	0	0	0
Hex7HexNAc6	H7N6	2393.85	0	0	0
Hex6HexNAc4dHex4	H6N4F4	2409.87	0	0	0
Hex5HexNAc5dHex4	H5N5F4	2450.89	0	0	0
Hex6HexNAc5dHex3	H6N5F3	2466.89	0	0	0
Hex6HexNAc6dHex2	H6N6F2	2523.91	0	0	0
Hex7HexNAc6dHex	H7N6F1	2539.9	0	0	0
Hex8HexNAc6	H8N6	2555.9	0	0	0
Hex6HexNAc5dHex4	H6N5F4	2612.95	0	0	0
Hex5HexNAc6dHex4	H5N6F4	2653.97	0	0	0
Hex7HexNAc6dHex2	H7N6F2	2685.96	0	0	0
Hex7HexNAc7dHex	H7N7F1	2742.98	0	0	0
Hex8HexNAc7	H8N7	2758.98	0	0	0
Hex7HexNac6dHex3	H7N6F3	2832.02	0	0	0
Hex8HexNAc7dHex	H8N7F1	2905.04	0	0	0
Hex7HexNAc6dHex4	H7N6F4	2978.08	0	0	0
Hex9HexNAc8	H9N8	3124.11	0	0	0
Hex8HexNAc9	H8N9	3165.16	0	0	0
Hex8HexNAc9dHex	H8N9F1	3311.19	0	0	0
			AH18-5-15-1
Composition	Short	Theoretical m\z	Observed m\z	Intens.	%
HexHexNAc2	H1N2	609.21	609.207	2039	0.293435
Hex2HexNAcdHex	H2N1F1	714.24	0	0	0
HexHexNAc2dHex	H1N2F1	755.27	755.264	2049.75	0.294983
Hex2HexNAc2	H2N2	771.26	771.262	46354.3	6.67091
Hex2HexNAcdHex2	H2N1F2	860.3	0	0	0
HexHexNAc2dHex2	H1N2F2	901.33	0	0	0
Hex2HexNAc2dHex	H2N2F1	917.32	917.321	27185.8	3.91235
Hex3HexNAc2	H3N2	933.31	933.321	46363.9	6.67228
HexHexNAc3dHex	H1N3F1	958.35	0	0	0
Hex2HexNAc3	H2N3	974.34	0	0	0
Hex3HexNAc2dHex	H3N2F1	1079.38	1079.37	16910	2.43354
Hex4HexNAc2	H4N2	1095.37	1095.37	22877.7	3.29236
Hex2HexNAc3dHex	H2N3F1	1120.4	1120.35	646.012	0.0929684
Hex3HexNAc3	H3N3	1136.4	1136.39	9361.02	1.34716
Hex2HexNAc4	H2N4	1177.42	0	0	0
Hex2HexNac2dHex3	H2N2F3	1209.44	0	0	0
Hex3HexNAc2dHex2	H3N2F2	1225.43	0	0	0
Hex4HexNAc2dHex	H4N2F1	1241.43	1241.39	1721.72	0.247775
Hex5HexNAc2	H5N2	1257.42	1257.42	104689	15.066
Hex2HexNAc3dHex2	H2N3F2	1266.46	0	0	0
Hex3HexNAc3dHex	H3N3F1	1282.45	1282.44	5155.5	0.741935
Hex4HexNAc3	H4N3	1298.45	1298.44	7088.33	1.02009
Hex2HexNAc4dHex	H2N4F1	1323.48	0	0	0
Hex3HexNAc4	H3N4	1339.48	1339.46	2901	0.417487
Hex2HexNAc2dHex4	H2N2F4	1355.5	0	0	0
Hex3HexNAc2dHex3	H3N2F3	1371.49	0	0	0
Hex5HexNAc2dHex	H5N2F1	1403.48	1403.48	1576.67	0.226901
Hex6HexNAc2	H6N2	1419.48	1419.48	115741	16.6564
Hex3HexNAc3dHex2	H3N3F2	1428.51	0	0	0
Hex4HexNAc3dHex	H4N3F1	1444.51	1444.48	1388.9	0.199879
Hex5HexNAc3	H5N3	1460.5	1460.5	8075.54	1.16216
Hex3HexNAc4dHex	H3N4F1	1485.53	1485.53	6948	0.999896
Hex4HexNAc4	H4N4	1501.53	1501.53	2821.68	0.406072
Hex3HexNAc2dHex4	H3N2F4	1517.55	0	0	0
Hex4HexNAc2dHex3	H4N2F3	1533.54	0	0	0
Hex3HexNAc5	H3N5	1542.56	1542.55	1008.63	0.145153
Hex5HexNAc2dHex2	H5N2F2	1549.54	0	0	0
Hex6HexNAc2dHex	H6N2F1	1565.53	1565.5	811.487	0.116782
Hex7HexNAc2	H7N2	1581.53	1581.53	71318.5	10.2635
Hex4HexNAc3dHex2	H4N3F2	1590.57	1590.55	801	0.115273
Hex5HexNAc3dHex	H5N3F1	1606.56	1606.55	1359.42	0.195636
Hex6HexNAc3	H6N3	1622.56	1622.56	9625.99	1.38529
Hex3HexNAc4dHex2	H3N4F2	1631.59	1631.51	813	0.117
Hex4HexNAc4dHex	H4N4F1	1647.59	1647.59	3545	0.510166
Hex5HexNAc4	H5N4	1663.58	1663.59	11379.2	1.6376
Hex3HexNAc5dHex	H3N5F1	1688.61	1688.63	1470	0.21155
Hex4HexNAc5	H4N5	1704.61	1704.56	1315.28	0.189284
Hex8HexNAc2	H8N2	1743.58	1743.59	74258	10.6866
Hex5HexNAc3dHex2	H5N3F2	1752.62	0	0	0
Hex6HexNAc3dHex	H6N3F1	1768.61	1768.6	1079.33	0.155328
Hex7HexNAc3	H7N3	1784.61	0	0	0
Hex4HexNAc4dHex2	H4N4F2	1793.64	1793.64	866	0.124627
Hex5HexNAc4dHex	H5N4F1	1809.64	1809.64	6356.62	0.914789
Hex6HexNAc4	H6N4	1825.63	1825.65	1222.76	0.175969
Hex4HexNAc5dHex	H4N5F1	1850.67	1850.66	856	0.123188
Hex5HexNAc5	H5N5	1866.66	1866.65	839.771	0.120853
Hex4HexNAc3dHex4	H4N3F4	1882.68	0	0	0
Hex8HexNAc2dHex	H8N2F1	1889.64	1889.65	242.686	0.0349253
Hex9HexNAc2	H9N2	1905.63	1905.63	61396.2	8.83562
Hex6HexNAc3dHex2	H6N3F2	1914.67	1914.66	724	0.104192
Hex7HexNAc3dHex	H7N3F1	1930.67	0	0	0
Hex8HexNAc3	H8N3	1946.66	0	0	0
Hex5HexNAc4dHex2	H5N4F2	1955.7	1955.73	1016	0.146214
Hex6HexNAc4dHex	H6N4F1	1971.69	1971.63	686.444	0.098787
Hex3HexNAc5dHex3	H3N5F3	1980.73	0	0	0
Hex7HexNAc4	H7N4	1987.69	0	0	0
Hex4HexNAc5dHex2	H4N5F2	1996.72	1996.75	821	0.118151
Hex5HexNAc5dHex	H5N5F1	2012.72	2012.72	889.312	0.127982
Hex7HexNAc2dHex3	H7N2F3	2019.7	0	0	0
Hex6HexNAc5	H6N5	2028.71	2028.75	1181.26	0.169996
Hex5HexNAc3dHex4	H5N3F4	2044.73	0	0	0
Hex4HexNAc6dHex	H4N6F1	2053.75	0	0	0
Hex10HexNAc2	H10N2	2067.69	2067.7	3733	0.537221
Hex5HexNAc4dHex3	H5N4F3	2101.76	2101.8	608	0.0874981
Hex6HexNAc4dHex2	H6N4F2	2117.75	2117.77	658.604	0.0947805
Hex7HexNAc4dHex	H7N4F1	2133.75	0	0	0
Hex4HexNAc5dHex3	H4N5F3	2142.78	0	0	0
Hex8HexNAc4	H8N4	2149.74	0	0	0
Hex5HexNAc5dHex2	H5N5F2	2158.78	0	0	0
Hex6HexNAc5dHex	H6N5F1	2174.77	2174.74	1099	0.158159
Hex4HexNAc6dHex2	H4N6F2	2199.8	0	0	0
Hex5HexNac6dHex	H5N6F1	2215.8	0	0	0
Hex11HexNAc2	H11N2	2229.74	2229.79	549	0.0790073
Hex6HexNAc6	H6N6	2231.79	0	0	0
Hex5HexNAc4dHex4	H5N4F4	2247.81	0	0	0
Hex4HexNAc7dHex	H4N7F1	2256.83	0	0	0
Hex6HexNAc4dHex3	H6N4F3	2263.81	0	0	0
Hex5HexNAc5dHex3	H5N5F3	2304.84	0	0	0
Hex9HexNAc4	H9N4	2311.79	0	0	0
Hex6HexNAc5dHex2	H6N5F2	2320.83	0	0	0
Hex7HexNAc5dHex	H7N5F1	2336.82	0	0	0
Hex5HexNAc6dHex2	H5N6F2	2361.87	0	0	0
Hex6HexNAc6dHex	H6N6F1	2377.85	0	0	0
Hex12HexNAc2	H12N2	2391.79	0	0	0
Hex7HexNAc6	H7N6	2393.85	0	0	0
Hex6HexNAc4dHex4	H6N4F4	2409.87	0	0	0
Hex5HexNAc5dHex4	H5N5F4	2450.89	2450.89	447	0.0643284
Hex6HexNAc5dHex3	H6N5F3	2466.89	0	0	0
Hex6HexNAc6dHex2	H6N6F2	2523.91	0	0	0
Hex7HexNAc6dHex	H7N6F1	2539.9	0	0	0
Hex8HexNAc6	H8N6	2555.9	0	0	0
Hex6HexNAc5dHex4	H6N5F4	2612.95	0	0	0
Hex5HexNAc6dHex4	H5N6F4	2653.97	0	0	0
Hex7HexNAc6dHex2	H7N6F2	2685.96	0	0	0
Hex7HexNAc7dHex	H7N7F1	2742.98	0	0	0
Hex8HexNAc7	H8N7	2758.98	0	0	0
Hex7HexNac6dHex3	H7N6F3	2832.02	0	0	0
Hex8HexNAc7dHex	H8N7F1	2905.04	0	0	0
Hex7HexNAc6dHex4	H7N6F4	2978.08	0	0	0
Hex9HexNAc8	H9N8	3124.11	0	0	0
Hex8HexNAc9	H8N9	3165.16	0	0	0
Hex8HexNAc9dHex	H8N9F1	3311.19	0	0	0
			AH18-5-16-1
Composition	Short	Theoretical m\z	Observed m\z	Intens.	%
HexHexNAc2	H1N2	609.21	609.206	3097	0.490007
Hex2HexNAcdHex	H2N1F1	714.24	0	0	0
HexHexNAc2dHex	H1N2F1	755.27	755.265	3189.32	0.504613
Hex2HexNAc2	H2N2	771.26	771.259	32079.5	5.07562
Hex2HexNAcdHex2	H2N1F2	860.3	0	0	0
HexHexNAc2dHex2	H1N2F2	901.33	0	0	0
Hex2HexNAc2dHex	H2N2F1	917.32	917.321	26000.7	4.11383
Hex3HexNAc2	H3N2	933.31	933.317	38336	6.06552
HexHexNAc3dHex	H1N3F1	958.35	0	0	0
Hex2HexNAc3	H2N3	974.34	0	0	0
Hex3HexNAc2dHex	H3N2F1	1079.38	1079.38	10885	1.72222
Hex4HexNAc2	H4N2	1095.37	1095.37	19483.5	3.08268
Hex2HexNAc3dHex	H2N3F1	1120.4	0	0	0
Hex3HexNAc3	H3N3	1136.4	1136.39	3181	0.503297
Hex2HexNAc4	H2N4	1177.42	0	0	0
Hex2HexNac2dHex3	H2N2F3	1209.44	0	0	0
Hex3HexNAc2dHex2	H3N2F2	1225.43	0	0	0
Hex4HexNAc2dHex	H4N2F1	1241.43	1241.42	1505.92	0.238267
Hex5HexNAc2	H5N2	1257.42	1257.42	95417.4	15.0969
Hex2HexNAc3dHex2	H2N3F2	1266.46	0	0	0
Hex3HexNAc3dHex	H3N3F1	1282.45	1282.45	2286.91	0.361834
Hex4HexNAc3	H4N3	1298.45	1298.46	7035.27	1.11312
Hex2HexNAc4dHex	H2N4F1	1323.48	0	0	0
Hex3HexNAc4	H3N4	1339.48	1339.48	3624	0.573389
Hex2HexNAc2dHex4	H2N2F4	1355.5	0	0	0
Hex3HexNAc2dHex3	H3N2F3	1371.49	0	0	0
Hex5HexNAc2dHex	H5N2F1	1403.48	1403.47	1471	0.232741
Hex6HexNAc2	H6N2	1419.48	1419.48	111917	17.7075
Hex3HexNAc3dHex2	H3N3F2	1428.51	0	0	0
Hex4HexNAc3dHex	H4N3F1	1444.51	1444.48	1758.73	0.278266
Hex5HexNAc3	H5N3	1460.5	1460.52	7285.14	1.15265
Hex3HexNAc4dHex	H3N4F1	1485.53	1485.54	11323	1.79152
Hex4HexNAc4	H4N4	1501.53	1501.53	3251.4	0.514436
Hex3HexNAc2dHex4	H3N2F4	1517.55	0	0	0
Hex4HexNAc2dHex3	H4N2F3	1533.54	0	0	0
Hex3HexNAc5	H3N5	1542.56	1542.56	808.318	0.127892
Hex5HexNAc2dHex2	H5N2F2	1549.54	0	0	0
Hex6HexNAc2dHex	H6N2F1	1565.53	1565.51	1352.98	0.214068
Hex7HexNAc2	H7N2	1581.53	1581.53	50028.4	7.91549
Hex4HexNAc3dHex2	H4N3F2	1590.57	0	0	0
Hex5HexNAc3dHex	H5N3F1	1606.56	1606.55	1211.79	0.191729
Hex6HexNAc3	H6N3	1622.56	1622.57	7835.25	1.23969
Hex3HexNAc4dHex2	H3N4F2	1631.59	0	0	0
Hex4HexNAc4dHex	H4N4F1	1647.59	1647.58	6427	1.01688
Hex5HexNAc4	H5N4	1663.58	1663.58	12752.4	2.01769
Hex3HexNAc5dHex	H3N5F1	1688.61	1688.62	1371	0.216919
Hex4HexNAc5	H4N5	1704.61	1704.59	1639.18	0.25935
Hex8HexNAc2	H8N2	1743.58	1743.58	63594	10.0618
Hex5HexNAc3dHex2	H5N3F2	1752.62	0	0	0
Hex6HexNAc3dHex	H6N3F1	1768.61	1768.57	982.605	0.155468
Hex7HexNAc3	H7N3	1784.61	0	0	0
Hex4HexNAc4dHex2	H4N4F2	1793.64	0	0	0
Hex5HexNAc4dHex	H5N4F1	1809.64	1809.64	5688	0.899955
Hex6HexNAc4	H6N4	1825.63	1825.62	1278.06	0.202214
Hex4HexNAc5dHex	H4N5F1	1850.67	1850.68	947	0.149834
Hex5HexNAc5	H5N5	1866.66	1866.59	819.689	0.129691
Hex4HexNAc3dHex4	H4N3F4	1882.68	0	0	0
Hex8HexNAc2dHex	H8N2F1	1889.64	1889.57	160.821	0.025445
Hex9HexNAc2	H9N2	1905.63	1905.63	74943.9	11.8576
Hex6HexNAc3dHex2	H6N3F2	1914.67	1914.7	880	0.139233
Hex7HexNAc3dHex	H7N3F1	1930.67	0	0	0
Hex8HexNAc3	H8N3	1946.66	0	0	0
Hex5HexNAc4dHex2	H5N4F2	1955.7	1955.65	1152	0.182269
Hex6HexNAc4dHex	H6N4F1	1971.69	0	0	0
Hex3HexNAc5dHex3	H3N5F3	1980.73	0	0	0
Hex7HexNAc4	H7N4	1987.69	0	0	0
Hex4HexNAc5dHex2	H4N5F2	1996.72	1996.7	886	0.140183
Hex5HexNAc5dHex	H5N5F1	2012.72	2012.71	1190.48	0.188358
Hex7HexNAc2dHex3	H7N2F3	2019.7	2019.64	836	0.132272
Hex6HexNAc5	H6N5	2028.71	2028.72	1612.52	0.255133
Hex5HexNAc3dHex4	H5N3F4	2044.73	0	0	0
Hex4HexNAc6dHex	H4N6F1	2053.75	0	0	0
Hex10HexNAc2	H10N2	2067.69	2067.69	5698	0.901537
Hex5HexNAc4dHex3	H5N4F3	2101.76	2101.75	700	0.110754
Hex6HexNAc4dHex2	H6N4F2	2117.75	0	0	0
Hex7HexNAc4dHex	H7N4F1	2133.75	0	0	0
Hex4HexNAc5dHex3	H4N5F3	2142.78	2142.78	714	0.112969
Hex8HexNAc4	H8N4	2149.74	0	0	0
Hex5HexNAc5dHex2	H5N5F2	2158.78	2158.77	845.718	0.133809
Hex6HexNAc5dHex	H6N5F1	2174.77	2174.77	1184.01	0.187333
Hex4HexNAc6dHex2	H4N6F2	2199.8	2199.7	684	0.108222
Hex5HexNac6dHex	H5N6F1	2215.8	0	0	0
Hex11HexNAc2	H11N2	2229.74	0	0	0
Hex6HexNAc6	H6N6	2231.79	0	0	0
Hex5HexNAc4dHex4	H5N4F4	2247.81	0	0	0
Hex4HexNAc7dHex	H4N7F1	2256.83	0	0	0
Hex6HexNAc4dHex3	H6N4F3	2263.81	0	0	0
Hex5HexNAc5dHex3	H5N5F3	2304.84	2304.76	681	0.107748
Hex9HexNAc4	H9N4	2311.79	0	0	0
Hex6HexNAc5dHex2	H6N5F2	2320.83	0	0	0
Hex7HexNAc5dHex	H7N5F1	2336.82	0	0	0
Hex5HexNAc6dHex2	H5N6F2	2361.87	0	0	0
Hex6HexNAc6dHex	H6N6F1	2377.85	0	0	0
Hex12HexNAc2	H12N2	2391.79	0	0	0
Hex7HexNAc6	H7N6	2393.85	0	0	0
Hex6HexNAc4dHex4	H6N4F4	2409.87	0	0	0
Hex5HexNAc5dHex4	H5N5F4	2450.89	0	0	0
Hex6HexNAc5dHex3	H6N5F3	2466.89	0	0	0
Hex6HexNAc6dHex2	H6N6F2	2523.91	0	0	0
Hex7HexNAc6dHex	H7N6F1	2539.9	0	0	0
Hex8HexNAc6	H8N6	2555.9	0	0	0
Hex6HexNAc5dHex4	H6N5F4	2612.95	0	0	0
Hex5HexNAc6dHex4	H5N6F4	2653.97	0	0	0
Hex7HexNAc6dHex2	H7N6F2	2685.96	0	0	0
Hex7HexNAc7dHex	H7N7F1	2742.98	0	0	0
Hex8HexNAc7	H8N7	2758.98	0	0	0
Hex7HexNac6dHex3	H7N6F3	2832.02	0	0	0
Hex8HexNAc7dHex	H8N7F1	2905.04	0	0	0
Hex7HexNAc6dHex4	H7N6F4	2978.08	0	0	0
Hex9HexNAc8	H9N8	3124.11	0	0	0
Hex8HexNAc9	H8N9	3165.16	0	0	0
Hex8HexNAc9dHex	H8N9F1	3311.19	0	0	0
			AH18-5-17-1
Composition	Short	Theoretical m\z	Observed m\z	Intens.	%
HexHexNAc2	H1N2	609.21	609.217	1438	0.569029
Hex2HexNAcdHex	H2N1F1	714.24	0	0	0
HexHexNAc2dHex	H1N2F1	755.27	755.29	1270.78	0.502858
Hex2HexNAc2	H2N2	771.26	771.27	16157.7	6.39376
Hex2HexNAcdHex2	H2N1F2	860.3	0	0	0
HexHexNAc2dHex2	H1N2F2	901.33	0	0	0
Hex2HexNAc2dHex	H2N2F1	917.32	917.327	13808	5.46395
Hex3HexNAc2	H3N2	933.31	933.32	14540.9	5.75396
HexHexNAc3dHex	H1N3F1	958.35	0	0	0
Hex2HexNAc3	H2N3	974.34	0	0	0
Hex3HexNAc2dHex	H3N2F1	1079.38	1079.38	6736	2.66549
Hex4HexNAc2	H4N2	1095.37	1095.38	7868.44	3.11361
Hex2HexNAc3dHex	H2N3F1	1120.4	0	0	0
Hex3HexNAc3	H3N3	1136.4	1136.42	778	0.307861
Hex2HexNAc4	H2N4	1177.42	0	0	0
Hex2HexNac2dHex3	H2N2F3	1209.44	0	0	0
Hex3HexNAc2dHex2	H3N2F2	1225.43	0	0	0
Hex4HexNAc2dHex	H4N2F1	1241.43	1241.43	994.766	0.393638
Hex5HexNAc2	H5N2	1257.42	1257.43	34241.7	13.5497
Hex2HexNAc3dHex2	H2N3F2	1266.46	0	0	0
Hex3HexNAc3dHex	H3N3F1	1282.45	1282.47	1137.26	0.450025
Hex4HexNAc3	H4N3	1298.45	1298.45	1240.5	0.490876
Hex2HexNAc4dHex	H2N4F1	1323.48	0	0	0
Hex3HexNAc4	H3N4	1339.48	1339.46	1183	0.468123
Hex2HexNAc2dHex4	H2N2F4	1355.5	1355.45	246.252	0.097444
Hex3HexNAc2dHex3	H3N2F3	1371.49	0	0	0
Hex5HexNAc2dHex	H5N2F1	1403.48	1403.51	647.321	0.256151
Hex6HexNAc2	H6N2	1419.48	1419.48	45720.7	18.0921
Hex3HexNAc3dHex2	H3N3F2	1428.51	0	0	0
Hex4HexNAc3dHex	H4N3F1	1444.51	1444.49	725.052	0.286909
Hex5HexNAc3	H5N3	1460.5	1460.48	1670.87	0.661177
Hex3HexNAc4dHex	H3N4F1	1485.53	1485.53	2042	0.808037
Hex4HexNAc4	H4N4	1501.53	1501.53	1241.2	0.491155
Hex3HexNAc2dHex4	H3N2F4	1517.55	1517.49	73.4988	0.0290841
Hex4HexNAc2dHex3	H4N2F3	1533.54	0	0	0
Hex3HexNAc5	H3N5	1542.56	0	0	0
Hex5HexNAc2dHex2	H5N2F2	1549.54	0	0	0
Hex6HexNAc2dHex	H6N2F1	1565.53	0	0	0
Hex7HexNAc2	H7N2	1581.53	1581.53	24428	9.66637
Hex4HexNAc3dHex2	H4N3F2	1590.57	0	0	0
Hex5HexNAc3dHex	H5N3F1	1606.56	1606.51	605.907	0.239763
Hex6HexNAc3	H6N3	1622.56	1622.53	2004.77	0.793304
Hex3HexNAc4dHex2	H3N4F2	1631.59	0	0	0
Hex4HexNAc4dHex	H4N4F1	1647.59	1647.59	1530	0.605434
Hex5HexNAc4	H5N4	1663.58	1663.57	2816.34	1.11445
Hex3HexNAc5dHex	H3N5F1	1688.61	0	0	0
Hex4HexNAc5	H4N5	1704.61	1704.58	805	0.318545
Hex8HexNAc2	H8N2	1743.58	1743.59	27247	10.7819
Hex5HexNAc3dHex2	H5N3F2	1752.62	0	0	0
Hex6HexNAc3dHex	H6N3F1	1768.61	1768.56	193.272	0.0764792
Hex7HexNAc3	H7N3	1784.61	1784.59	486.794	0.192629
Hex4HexNAc4dHex2	H4N4F2	1793.64	1793.67	704	0.278579
Hex5HexNAc4dHex	H5N4F1	1809.64	1809.62	1764.5	0.69823
Hex6HexNAc4	H6N4	1825.63	1825.61	540.554	0.213902
Hex4HexNAc5dHex	H4N5F1	1850.67	1850.69	695	0.275018
Hex5HexNAc5	H5N5	1866.66	1866.67	561.914	0.222354
Hex4HexNAc3dHex4	H4N3F4	1882.68	0	0	0
Hex8HexNAc2dHex	H8N2F1	1889.64	0	0	0
Hex9HexNAc2	H9N2	1905.63	1905.64	27472	10.8709
Hex6HexNAc3dHex2	H6N3F2	1914.67	0	0	0
[truncated: 3,358 more rows]

## Sheet: Neutral-Sugar class table
Neutral N-glycan structural features		AH18-5-1-1	AH18-5-10-1	AH18-5-11-1	AH18-5-12-1	AH18-5-13-1	AH18-5-14-1	AH18-5-15-1	AH18-5-16-1	AH18-5-17-1	AH18-5-18-1	AH18-5-19-1	AH18-5-2-1	AH18-5-20-1	AH18-5-21-1	AH18-5-22-1	AH18-5-23-1	AH18-5-24-1	AH18-5-25-1	AH18-5-26-1	AH18-5-3-1	AH18-5-4-1	AH18-5-5-1	AH18-5-6-1	AH18-5-7-1	AH18-5-8-1	AH18-5-9-1	AVERAGES
		Non-invasive	Invasive	Non-invasive	Invasive	Non-invasive	Invasive	Non-invasive	Invasive	Metastasis (lymph node)*	Non-invasive	Invasive	Invasive	Non-invasive	Invasive	Ctrl	Ctrl	Ctrl	Ctrl	Ctrl	Non-invasive	Invasive	Non-invasive	Invasive	Non-invasive	Invasive	Non-invasive	Control (n=5)	SEM	Non-invasive (n=10)	SEM	Invasive (n=10)	SEM
		1.1	6.2	7.1	7.2	8.1	8.2	9.1	9.2	9.3	10.1	10.2	1.2	11.1	11.2	TK1	TK2	TK3	TK4	TK5	3.1	3.2	4.1	4.2	5.1	5.2	6.1
Short	Class name	%	%	%	%	%	%	%	%	%	%	%	%	%	%	%	%	%	%	%	%	%	%	%	%	%	%
N1	1 HexNAc	0	0	0	0	0	0	0.23084	0.17649	0	0.24438	0	0	0	0.43771	0.12347	0.0971	0.09723	0	0	0	0	0	0	0.70807	0.22191	0	0.06356	0.026389	0.118329	0.0725989	0.083611	0.0473843
N2	2 HexNAc	80.0242	81.1096	80.9125	82.5868	78.8956	79.1423	85.7875	85.1676	88.9287	79.6131	75.5597	66.8318	86.0649	70.3325	83.1652	83.7978	85.0344	79.5084	75.7729	79.924	58.6287	77.9082	74.6241	60.9059	75.5996	88.7859	81.4557	1.69265	79.8822	2.40023	74.9583	2.52266
N3	3 HexNAc	7.14545	7.84505	6.81648	6.6884	7.21383	7.23682	6.47964	5.11903	3.49158	6.45482	7.51725	5.97881	5.20863	8.05366	5.16201	6.78832	5.00134	5.84805	5.93808	6.89417	5.08391	5.94537	8.83165	6.9984	5.41949	5.61631	5.74756	0.318535	6.47731	0.215601	6.77741	0.419719
N4	4 HexNAc	9.54709	10.5088	10.0981	9.49346	11.094	11.439	5.69549	7.28596	5.24442	8.25099	12.8741	18.813	6.61972	12.6101	5.75225	5.6764	6.09241	8.00005	8.90083	10.2505	30.4167	8.55014	10.7034	21.2362	13.2016	4.28816	6.88439	0.658747	9.56304	1.46651	13.7346	2.08382
N5	5 HexNAc	3.28323	0.53656	2.04746	1.2313	2.79658	2.18187	1.41982	2.00286	1.93809	4.44507	3.86774	7.45631	1.69322	7.54925	4.97162	3.16152	3.52686	5.5027	8.0927	2.56475	5.87065	5.91644	4.85661	7.3106	4.69104	0.94026	5.05108	0.876225	3.24174	0.651974	4.02442	0.790364
N6	6 HexNAc	0	0	0.12549	0	0	0	0	0.10788	0.1844	0.62177	0.18123	0.77661	0.13425	0.65564	0.34619	0.29957	0.06423	0.70532	0.71447	0	0	1.30139	0.76493	2.17271	0.39112	0	0.425956	0.125393	0.435561	0.234225	0.287741	0.104754
N7+	7 HexNAc or larger	0	0	0	0	0	0	0	0	0	0.08872	0	0	0.11325	0	0.11442	0	0.06097	0	0.18196	0.09123	0	0	0	0.4796	0	0	0.07147	0.0349134	0.07728	0.0470595	0	0
F	Fucosylation	15.0768	15.0593	14.2553	12.2457	15.7251	18.8381	12.6907	13.6135	14.8128	23.8179	23.4167	27.6469	17.9895	21.996	14.7227	16.3715	13.8845	21.2965	23.72	14.6077	41.3939	20.4103	20.2733	36.5459	19.058	8.51086	17.999	1.92244	17.963	2.45193	21.3541	2.66903
E	Complex fucosylation	5.02053	0	0	0	0.6972	0	0.96606	1.16376	1.70296	6.88819	4.29959	7.88771	1.92376	5.22067	6.30006	2.53174	2.65311	4.07264	8.07813	0.66997	0.26145	5.65737	3.93231	16.0403	7.08359	0.23303	4.72714	1.07826	3.80964	1.57212	2.98491	0.977094
S	Sialylated	0	0	0	0	0	0	0	0	0	0	0	0	0	0	0	0	0	0	0	0	0	0	0	0	0	0	0	0	0	0	0	0
Y	Neu5Gc	0	0	0	0	0	0	0	0	0	0	0	0	0	0	0	0	0	0	0	0	0	0	0	0	0	0	0	0	0	0	0	0
S/N	Sialylation degree (S/N)	0	0	0	0	0	0	0	0	0	0	0	0	0	0	0	0	0	0	0	0	0	0	0	0	0	0	0	0	0	0	0	0
P	Sulfate or phosphate	0	0	0	0	0	0	0	0	0	0	0	0	0	0	0	0	0	0	0	0	0	0	0	0	0	0	0	0	0	0	0	0
A	Acetylated	0	0	0	0	0	0	0	0	0	0	0	0	0	0	0	0	0	0	0	0	0	0	0	0	0	0	0	0	0	0	0	0
nM	High-mannose type	69.5776	58.6492	60.5469	60.4576	60.367	58.9341	62.2606	64.0553	63.999	61.4967	52.1934	53.6277	61.4453	56.0408	69.7796	66.5082	71.8491	59.3335	58.805	60.5155	37.5797	56.2228	54.7622	46.6049	64.0955	71.7823	65.2551	2.66637	61.082	2.16713	56.0395	2.41952
nL	Low-mannose type	10.4467	22.4604	20.3656	22.1292	18.5286	20.2081	23.7253	21.2629	24.9296	18.3114	23.3664	13.2041	24.6196	14.6009	13.4885	17.3711	13.268	20.1748	16.9679	19.4085	21.049	21.6854	19.8619	14.7353	11.6723	17.0036	16.2541	1.29797	18.883	1.32934	18.9815	1.32912
nH	Hybrid-type	7.14545	7.84505	6.81648	6.6884	7.21383	7.23682	6.49463	5.12808	3.49158	6.47063	7.51725	5.97881	5.20863	8.08906	5.16839	6.79492	5.0062	5.84805	5.93808	6.89417	5.08391	5.94537	8.83165	6.90917	5.43155	5.61631	5.75113	0.318461	6.47147	0.213386	6.78306	0.4201
nC	Complex-type	12.8303	11.0454	12.271	10.7248	13.8906	13.6209	7.13177	9.41331	7.36691	13.4394	16.923	27.046	8.34054	20.9065	11.1983	9.07149	9.75395	14.0312	17.89	12.9065	36.2874	15.768	16.325	31.2752	18.3244	5.22842	12.389	1.61748	13.3082	2.25781	18.0617	2.63089
nO	Other	0	0	0	0	0	0	0.38763	0.14046	0.21283	0.28185	0	0.14346	0.38588	0.36269	0.36527	0.25432	0.12272	0.61239	0.39907	0.27531	0	0.37847	0.21934	0.47542	0.47632	0.36939	0.350754	0.0813319	0.255395	0.0584848	0.134227	0.054434
nU	Soluble (HexNAc 1)	0	0	0	0	0	0	0.23084	0.17649	0	0.24438	0	0	0	0.43771	0.12347	0.0971	0.09723	0	0	0	0	0	0	0.70807	0.22191	0	0.06356	0.026389	0.118329	0.0725989	0.083611	0.0473843
nR	Large-N-glycans	6.11571	0	7.94232	6.84147	7.68784	5.41702	8.95754	10.6303	18.268	17.8925	9.93673	17.9481	9.13452	13.1247	21.9707	11.4355	11.9702	20.3423	22.2235	11.0421	4.94244	18.8073	15.0348	22.7392	18.0081	4.45699	17.5884	2.42585	11.4776	1.93973	10.1884	1.88273
nB	Biantennary-size	30.9446	42.1531	34.1462	43.359	29.8378	26.9076	38.9146	34.0598	27.3781	23.2089	36.2194	23.8469	32.3742	26.1868	28.198	30.7866	19.7592	28.4453	22.8528	34.3332	25.7981	21.8012	23.0552	16.9778	27.5728	34.5854	26.0084	2.03192	29.7124	2.17334	30.9159	2.37271
nCS	Sialylated complex N-glycan	0	0	0	0	0	0	0	0	0	0	0	0	0	0	0	0	0	0	0	0	0	0	0	0	0	0	0	0	0	0	0	0
nN	Monoantennary	15.1533	24.0048	18.7094	26.7556	18.7169	24.2451	33.4676	16.8468	21.6599	19.7267	16.5493	20.0918	30.6599	29.799	38.1519	38.0419	40.7517	27.0947	35.5251	25.7099	22.9736	17.4082	25.6373	21.0946	17.5824	30.5807	35.9131	2.35446	23.1227	2.04625	22.4486	1.43018
nG	Glucosylated	0.72341	1.03234	0.81935	0.77898	1.09836	1.10062	0.98592	1.40546	1.43203	1.20306	1.36699	0.79507	0.77277	0.47656	0.49788	1.05786	1.2846	1.01765	1.49215	0.70186	1.34403	0.64651	0.57584	1.235	0.92242	0.55145	1.07003	0.166504	0.873769	0.0762159	0.979831	0.1041
nJ	Small high-mannose type	28.7256	29.1862	29.9237	28.4512	31.3048	26.3049	24.4675	23.8983	21.5261	18.3909	27.8832	21.7107	25.8951	37.4168	22.0808	17.3855	21.3502	21.627	21.5583	28.6582	30.3388	35.9746	35.6868	19.7034	23.0857	26.2105	20.8004	0.862008	26.9254	1.66303	28.3963	1.62169
nF	Fucosylation	15.0768	15.0593	14.2553	12.2457	15.7251	18.8381	12.7201	13.6376	14.8128	23.8763	23.4167	27.6469	17.9895	22.0927	14.7409	16.3874	13.898	21.2965	23.72	14.6077	41.3939	20.4103	20.2733	36.5992	19.1004	8.51086	18.0086	1.91877	17.9771	2.45727	21.3705	2.66812
nFM	Fucosylation in high-mannose type	1.09338	1.32473	0.72136	1.15178	0.43848	1.05418	0.60574	0.94243	0.39939	0.99382	1.17084	0.83802	0.38519	1.95873	0.52135	0.35046	0.44435	0.96487	0.45147	0.57659	1.45386	0.98633	1.31123	1.56609	1.07111	0.84628	0.5465	0.108065	0.821326	0.112519	1.22769	0.0999334
nFL	Fucosylation in low-mannose type	26.8962	34.0585	35.4542	28.6192	29.1298	41.0469	28.9225	30.8975	36.635	43.9404	41.3877	40.2832	42.8683	39.8664	22.2174	31.8633	27.2462	35.1289	33.493	29.8443	48.9539	28.5809	33.557	51.0819	34.7	29.3456	29.9897	2.3466	34.6064	2.65821	37.337	1.91386
nFH	Fucosylation in hybrid-type	47.6049	17.7607	21.9979	18.0959	20.435	26.0884	24.6201	21.937	30.0992	68.4537	39.5221	42.505	39.4938	29.7887	50.4734	57.4661	52.5707	48.7141	55.2263	23.5103	37.0124	48.7748	27.9546	74.0222	41.5832	21.1478	52.8901	1.57763	39.006	6.3797	30.2248	2.99246
nFC	Fucosylation in complex-type	63.1687	47.4344	41.55	37.3512	61.8331	58.9836	54.4326	56.7202	59.3642	80.2834	60.0592	71.4974	61.6478	61.0553	78.3305	73.1927	75.1684	75.6247	81.0069	53.0397	78.9848	68.2271	63.8371	73.3565	66.0593	33.0089	76.6646	1.36023	59.0548	4.48831	60.1983	3.69297
nE	Complex fucosylation	5.02053	0	0	0	0.6972	0	0.9683	1.16582	1.70296	6.90506	4.29959	7.88771	1.92376	5.24362	6.30784	2.5342	2.65569	4.07264	8.07813	0.66997	0.26145	5.65737	3.93231	15.9474	7.09935	0.23303	4.7297	1.07833	3.80227	1.56442	2.98899	0.978372
nEH	Complex fucosylation in hybrid-type	20.0227	0	0	0	3.67286	0	3.36607	2.71131	0	17.6774	12.731	7.16966	3.87419	6.3862	16.0265	9.5358	7.63669	12.0743	13.6349	0	0	17.038	4.506	31.9872	22.9815	0	11.7816	1.47924	9.76384	3.51722	5.64857	2.33574
nEC	Complex fucosylation in complex-type	27.9792	0	0	0	3.11179	0	10.5119	9.50458	21.4025	42.8682	19.7516	27.5792	19.3803	21.7671	48.9318	20.7932	23.3073	23.9932	40.6288	5.19093	0.72051	28.2097	21.65	42.094	31.9306	4.45699	31.5309	5.59153	18.3803	5.11256	13.2904	3.99632
nT	Terminal HexNAc	5.74976	3.70583	4.14005	2.31108	5.72785	6.09039	2.40532	3.47539	2.05015	5.21858	5.5087	10.3641	3.12673	9.26562	4.25581	4.0613	4.07064	5.35487	6.9602	4.44104	17.7626	6.12776	6.04134	5.47974	3.67663	2.21124	4.94056	0.558987	4.46281	0.457366	6.82016	1.46149
nTH	Terminal HexNAc in hybrid-type	0	0	2.49745	0	0	3.6386	1.42592	0	0	2.0121	0	3.20922	4.45855	5.95676	1.3501	0	1.27555	0	0	0	0	0	0	8.94496	4.69185	0	0.52513	0.321791	1.9339	0.911716	1.74964	0.748498
nTC	Terminal HexNAc in complex-type	44.8139	33.551	32.3511	21.549	41.2355	42.7804	32.4282	36.92	27.8291	37.8617	32.5515	37.6108	32.0674	42.0146	37.3809	43.9445	41.0786	36.9034	38.9056	34.4094	48.9497	38.8621	37.0068	15.0768	18.6734	42.2927	39.6426	1.29865	35.1399	2.64743	35.1607	2.93292
nQ	Terminal HexNAc (bisecting-size)	4.50107	0	2.69784	0	3.47696	3.34465	4.37407	5.93649	15.9455	9.37101	6.81674	13.4994	6.16704	10.2857	18.9967	5.61195	7.12058	14.3927	17.361	5.48934	1.90498	13.024	10.6295	15.3957	15.9324	0	12.6966	2.69823	6.4497	1.51072	6.83498	1.77705
nX	Terminal Hex in complex-type	2.25081	6.08978	4.5271	3.71667	0	1.66992	5.16147	2.14515	7.89769	5.21481	1.20103	7.21138	13.0884	5.05614	5.36475	3.80112	20.1623	4.93899	4.38793	4.1306	0	5.91738	3.98638	35.8684	26.184	0	7.73101	3.1189	7.6159	3.3488	5.72605	2.38262
nS	Sialylation	0	0	0	0	0	0	0	0	0	0	0	0	0	0	0	0	0	0	0	0	0	0	0	0	0	0	0	0	0	0	0	0
nY	Neu5Gc	0	0	0	0	0	0	0	0	0	0	0	0	0	0	0	0	0	0	0	0	0	0	0	0	0	0	0	0	0	0	0	0
nS/N-2	Sialylation degree (S/N-2)	0	0	0	0	0	0	0	0	0	0	0	0	0	0	0	0	0	0	0	0	0	0	0	0	0	0	0	0	0	0	0	0
nP	Sulfate/phosphate	0	0	0	0	0	0	0	0	0	0	0	0	0	0	0	0	0	0	0	0	0	0	0	0	0	0	0	0	0	0	0	0
nPM	Sulfate/phosphate in mannose type	0	0	0	0	0	0	0	0	0	0	0	0	0	0	0	0	0	0	0	0	0	0	0	0	0	0	0	0	0	0	0	0
nPH	Sulfate/phosphate in hybrid type	0	0	0	0	0	0	0	0	0	0	0	0	0	0	0	0	0	0	0	0	0	0	0	0	0	0	0	0	0	0	0	0
nPC	Sulfate/phosphate in complex-type	0	0	0	0	0	0	0	0	0	0	0	0	0	0	0	0	0	0	0	0	0	0	0	0	0	0	0	0	0	0	0	0
nA	Acetylation	0	0	0	0	0	0	0	0	0	0	0	0	0	0	0	0	0	0	0	0	0	0	0	0	0	0	0	0	0	0	0	0
										*Not included in the comparisons

## Sheet: Neutral-Sugar class data
Neutral N-glycan structural features		AH17-24-1-1
Short	Class name	%
N1	1 HexNAc	0.52271
N2	2 HexNAc	83.4863
N3	3 HexNAc	4.54345
N4	4 HexNAc	8.30082
N5	5 HexNAc	2.26322
N6	6 HexNAc	0.48513
N7+	7 HexNAc or larger	0.06534
F	Fucosylation	19.283
E	Complex fucosylation	7.88627
S	Sialylated	0
Y	Neu5Gc	0
S/N	Sialylation degree (S/N)	0
P	Sulfate or phosphate	0
A	Acetylated	0
nM	High-mannose type	66.8382
nL	Low-mannose type	17.0868
nH	Hybrid-type	4.56733
nC	Complex-type	11.1001
nO	Other	0.4075
nU	Soluble (HexNAc 1)	0.52271
nR	Large-N-glycans	17.1924
nB	Biantennary-size	50.6564
nCS	Sialylated complex Nglycan	0
nN	Monoantennary	11.6237
nG	Glucosylated	0.93763
nJ	Small high-mannose type	31.4616
nF	Fucosylation	19.3843
nFM	Fucosylation in high-mannose type	0.75209
nFL	Fucosylation in low-mannose type	32.6103
nFH	Fucosylation in hybrid-type	67.7302
nFC	Fucosylation in complex-type	92.036
nE	Complex fucosylation	7.9277
nEH	Complex fucosylation in hybrid-type	24.2892
nEC	Complex fucosylation in complex-type	61.4257
nT	Terminal HexNAc	1.84943
nTH	Terminal HexNAc in hybrid-type	0
nTC	Terminal HexNAc in complex-type	16.0057
nQ	Terminal HexNAc (bisecting-size)	5.48834
nX	Terminal Hex in complex-type	2.23713
nS	Sialylation	0
nY	Neu5Gc	0
nS/N-2	Sialylation degree (S/N-2)	0
nP	Sulfate/phosphate	0
nPM	Sulfate/phosphate in mannose type	0
nPH	Sulfate/phosphate in hybrid type	0
nPC	Sulfate/phosphate in complex-type	0
nA	Acetylation	0
		AH17-24-3-1
Short	Class name	%
N1	1 HexNAc	0.85105
N2	2 HexNAc	76.7021
N3	3 HexNAc	5.06673
N4	4 HexNAc	11.7692
N5	5 HexNAc	4.79049
N6	6 HexNAc	0.43849
N7+	7 HexNAc or larger	0
F	Fucosylation	20.9362
E	Complex fucosylation	2.87915
S	Sialylated	0
Y	Neu5Gc	0
S/N	Sialylation degree (S/N)	0
P	Sulfate or phosphate	0
A	Acetylated	0
nM	High-mannose type	60.9784
nL	Low-mannose type	16.3821
nH	Hybrid-type	5.11022
nC	Complex-type	17.1441
nO	Other	0.38525
nU	Soluble (HexNAc 1)	0.85105
nR	Large-N-glycans	13.5556
nB	Biantennary-size	24.7993
nCS	Sialylated complex Nglycan	0
nN	Monoantennary	15.7258
nG	Glucosylated	1.12103
nJ	Small high-mannose type	27.1757
nF	Fucosylation	21.1159
nFM	Fucosylation in high-mannose type	1.30257
nFL	Fucosylation in low-mannose type	38.9093
nFH	Fucosylation in hybrid-type	47.0509
nFC	Fucosylation in complex-type	67.3299
nE	Complex fucosylation	2.90386
nEH	Complex fucosylation in hybrid-type	11.0109
nEC	Complex fucosylation in complex-type	13.6559
nT	Terminal HexNAc	7.5334
nTH	Terminal HexNAc in hybrid-type	2.45033
nTC	Terminal HexNAc in complex-type	43.2114
nQ	Terminal HexNAc (bisecting-size)	6.923
nX	Terminal Hex in complex-type	2.58362
nS	Sialylation	0
nY	Neu5Gc	0
nS/N-2	Sialylation degree (S/N-2)	0
nP	Sulfate/phosphate	0
nPM	Sulfate/phosphate in mannose type	0
nPH	Sulfate/phosphate in hybrid type	0
nPC	Sulfate/phosphate in complex-type	0
nA	Acetylation	0
		AH17-24-4-1
Short	Class name	%
N1	1 HexNAc	0.2982
N2	2 HexNAc	83.5324
N3	3 HexNAc	4.79577
N4	4 HexNAc	8.61307
N5	5 HexNAc	2.31464
N6	6 HexNAc	0.13694
N7+	7 HexNAc or larger	0
F	Fucosylation	18.8143
E	Complex fucosylation	4.66291
S	Sialylated	0
Y	Neu5Gc	0
S/N	Sialylation degree (S/N)	0
P	Sulfate or phosphate	0
A	Acetylated	0
nM	High-mannose type	66.4236
nL	Low-mannose type	17.3586
nH	Hybrid-type	4.81011
nC	Complex-type	11.0775
nO	Other	0.33017
nU	Soluble (HexNAc 1)	0.2982
nR	Large-N-glycans	12.6436
nB	Biantennary-size	46.6653
nCS	Sialylated complex Nglycan	0
nN	Monoantennary	16.566
nG	Glucosylated	0.61161
nJ	Small high-mannose type	28.9796
nF	Fucosylation	18.8706
nFM	Fucosylation in high-mannose type	0.92118
nFL	Fucosylation in low-mannose type	37.4907
nFH	Fucosylation in hybrid-type	57.7166
nFC	Fucosylation in complex-type	81.0168
nE	Complex fucosylation	4.67685
nEH	Complex fucosylation in hybrid-type	15.7306
nEC	Complex fucosylation in complex-type	33.4337
nT	Terminal HexNAc	2.57396
nTH	Terminal HexNAc in hybrid-type	0.91174
nTC	Terminal HexNAc in complex-type	22.6572
nQ	Terminal HexNAc (bisecting-size)	5.2675
nX	Terminal Hex in complex-type	1.4892
nS	Sialylation	0
nY	Neu5Gc	0
nS/N-2	Sialylation degree (S/N-2)	0
nP	Sulfate/phosphate	0
nPM	Sulfate/phosphate in mannose type	0
nPH	Sulfate/phosphate in hybrid type	0
nPC	Sulfate/phosphate in complex-type	0
nA	Acetylation	0
		AH17-24-5-1
Short	Class name	%
N1	1 HexNAc	0.28382
N2	2 HexNAc	83.8438
N3	3 HexNAc	4.91326
N4	4 HexNAc	7.57124
N5	5 HexNAc	2.64278
N6	6 HexNAc	0.35164
N7+	7 HexNAc or larger	0.04092
F	Fucosylation	14.8228
E	Complex fucosylation	2.09868
S	Sialylated	0
Y	Neu5Gc	0
S/N	Sialylation degree (S/N)	0
P	Sulfate or phosphate	0
A	Acetylated	0
nM	High-mannose type	71.2761
nL	Low-mannose type	12.8064
nH	Hybrid-type	4.92724
nC	Complex-type	10.6033
nO	Other	0.38701
nU	Soluble (HexNAc 1)	0.28382
nR	Large-N-glycans	16.0099
nB	Biantennary-size	37.3313
nCS	Sialylated complex Nglycan	0
nN	Monoantennary	22.2766
nG	Glucosylated	0.58351
nJ	Small high-mannose type	23.9809
nF	Fucosylation	14.865
nFM	Fucosylation in high-mannose type	1.01592
nFL	Fucosylation in low-mannose type	38.4081
nFH	Fucosylation in hybrid-type	37.3969
nFC	Fucosylation in complex-type	69.5969
nE	Complex fucosylation	2.10465
nEH	Complex fucosylation in hybrid-type	8.9084
nEC	Complex fucosylation in complex-type	14.9603
nT	Terminal HexNAc	2.82589
nTH	Terminal HexNAc in hybrid-type	0
nTC	Terminal HexNAc in complex-type	26.3351
nQ	Terminal HexNAc (bisecting-size)	7.52802
nX	Terminal Hex in complex-type	3.82002
nS	Sialylation	0
nY	Neu5Gc	0
nS/N-2	Sialylation degree (S/N-2)	0
nP	Sulfate/phosphate	0
nPM	Sulfate/phosphate in mannose type	0
nPH	Sulfate/phosphate in hybrid type	0
nPC	Sulfate/phosphate in complex-type	0
nA	Acetylation	0
		AH17-24-6-1
Short	Class name	%
N1	1 HexNAc	0.1575
N2	2 HexNAc	81.6846
N3	3 HexNAc	5.46746
N4	4 HexNAc	7.37352
N5	5 HexNAc	4.62702
N6	6 HexNAc	0.49001
N7+	7 HexNAc or larger	0
F	Fucosylation	19.0594
E	Complex fucosylation	6.15232
S	Sialylated	0
Y	Neu5Gc	0
S/N	Sialylation degree (S/N)	0
P	Sulfate or phosphate	0
A	Acetylated	0
nM	High-mannose type	64.321
nL	Low-mannose type	17.4924
nH	Hybrid-type	5.47609
nC	Complex-type	12.5103
nO	Other	0.20025
nU	Soluble (HexNAc 1)	0.1575
nR	Large-N-glycans	20.8185
nB	Biantennary-size	27.8134
nCS	Sialylated complex Nglycan	0
nN	Monoantennary	25.7896
nG	Glucosylated	0.45246
nJ	Small high-mannose type	38.8796
nF	Fucosylation	19.0894
nFM	Fucosylation in high-mannose type	1.02767
nFL	Fucosylation in low-mannose type	29.9981
nFH	Fucosylation in hybrid-type	63.7317
nFC	Fucosylation in complex-type	77.4648
nE	Complex fucosylation	6.16203
nEH	Complex fucosylation in hybrid-type	21.5001
nEC	Complex fucosylation in complex-type	38.638
nT	Terminal HexNAc	4.48619
nTH	Terminal HexNAc in hybrid-type	1.27426
nTC	Terminal HexNAc in complex-type	35.3023
nQ	Terminal HexNAc (bisecting-size)	12.4424
nX	Terminal Hex in complex-type	0.66932
nS	Sialylation	0
nY	Neu5Gc	0
nS/N-2	Sialylation degree (S/N-2)	0
nP	Sulfate/phosphate	0
nPM	Sulfate/phosphate in mannose type	0
nPH	Sulfate/phosphate in hybrid type	0
nPC	Sulfate/phosphate in complex-type	0
nA	Acetylation	0
		AH17-24-7-1
Short	Class name	%
N1	1 HexNAc	1.03721
N2	2 HexNAc	77.404
N3	3 HexNAc	4.44801
N4	4 HexNAc	8.36479
N5	5 HexNAc	7.53288
N6	6 HexNAc	0.92884
N7+	7 HexNAc or larger	0
F	Fucosylation	25.3925
E	Complex fucosylation	8.22604
S	Sialylated	0
Y	Neu5Gc	0
S/N	Sialylation degree (S/N)	0
P	Sulfate or phosphate	0
A	Acetylated	0
nM	High-mannose type	63.5656
nL	Low-mannose type	14.6496
nH	Hybrid-type	4.49463
nC	Complex-type	17.0029
nO	Other	0.2873
nU	Soluble (HexNAc 1)	1.03721
nR	Large-N-glycans	20.8013
nB	Biantennary-size	19.8482
nCS	Sialylated complex Nglycan	0
nN	Monoantennary	20.8802
nG	Glucosylated	0.9922
nJ	Small high-mannose type	21.2262
nF	Fucosylation	25.5366
nFM	Fucosylation in high-mannose type	1.52347
nFL	Fucosylation in low-mannose type	44.8375
nFH	Fucosylation in hybrid-type	70.0352
nFC	Fucosylation in complex-type	87.3491
nE	Complex fucosylation	8.31226
nEH	Complex fucosylation in hybrid-type	21.4942
nEC	Complex fucosylation in complex-type	43.2055
nT	Terminal HexNAc	6.87304
nTH	Terminal HexNAc in hybrid-type	2.59318
nTC	Terminal HexNAc in complex-type	39.7374
nQ	Terminal HexNAc (bisecting-size)	16.1909
nX	Terminal Hex in complex-type	3.18544
nS	Sialylation	0
nY	Neu5Gc	0
nS/N-2	Sialylation degree (S/N-2)	0
nP	Sulfate/phosphate	0
nPM	Sulfate/phosphate in mannose type	0
nPH	Sulfate/phosphate in hybrid type	0
nPC	Sulfate/phosphate in complex-type	0
nA	Acetylation	0
		AH17-24-8-1
Short	Class name	%
N1	1 HexNAc	0.55922
N2	2 HexNAc	76.3608
N3	3 HexNAc	6.76551
N4	4 HexNAc	9.76237
N5	5 HexNAc	5.92707
N6	6 HexNAc	0.23448
N7+	7 HexNAc or larger	0.10994
F	Fucosylation	27.3674
E	Complex fucosylation	10.8428
S	Sialylated	0
Y	Neu5Gc	0
S/N	Sialylation degree (S/N)	0
P	Sulfate or phosphate	0
A	Acetylated	0
nM	High-mannose type	60.7138
nL	Low-mannose type	16.0764
nH	Hybrid-type	6.80355
nC	Complex-type	16.124
nO	Other	0.2822
nU	Soluble (HexNAc 1)	0.55922
nR	Large-N-glycans	19.4447
nB	Biantennary-size	31.5651
nCS	Sialylated complex Nglycan	0
nN	Monoantennary	27.472
nG	Glucosylated	0.75595
nJ	Small high-mannose type	35.5989
nF	Fucosylation	27.5213
nFM	Fucosylation in high-mannose type	2.24087
nFL	Fucosylation in low-mannose type	44.3835
nFH	Fucosylation in hybrid-type	78.7249
nFC	Fucosylation in complex-type	84.777
nE	Complex fucosylation	10.9037
nEH	Complex fucosylation in hybrid-type	37.4113
nEC	Complex fucosylation in complex-type	51.8385
nT	Terminal HexNAc	5.38156
nTH	Terminal HexNAc in hybrid-type	2.52093
nTC	Terminal HexNAc in complex-type	32.3123
nQ	Terminal HexNAc (bisecting-size)	11.4816
nX	Terminal Hex in complex-type	2.59739
nS	Sialylation	0
nY	Neu5Gc	0
nS/N-2	Sialylation degree (S/N-2)	0
nP	Sulfate/phosphate	0
nPM	Sulfate/phosphate in mannose type	0
nPH	Sulfate/phosphate in hybrid type	0
nPC	Sulfate/phosphate in complex-type	0
nA	Acetylation	0
		AH17-24-9-1
Short	Class name	%
N1	1 HexNAc	0.46727
N2	2 HexNAc	86.0088
N3	3 HexNAc	3.29902
N4	4 HexNAc	7.68666
N5	5 HexNAc	2.03571
N6	6 HexNAc	0.06111
N7+	7 HexNAc or larger	0
F	Fucosylation	17.0761
E	Complex fucosylation	0.60961
S	Sialylated	0
Y	Neu5Gc	0
S/N	Sialylation degree (S/N)	0
P	Sulfate or phosphate	0
A	Acetylated	0
nM	High-mannose type	61.3126
nL	Low-mannose type	25.1
nH	Hybrid-type	3.31451
nC	Complex-type	9.82941
nO	Other	0.44349
nU	Soluble (HexNAc 1)	0.46727
nR	Large-N-glycans	7.86559
nB	Biantennary-size	31.9561
nCS	Sialylated complex Nglycan	0
nN	Monoantennary	26.1071
nG	Glucosylated	0.9213
nJ	Small high-mannose type	25.8116
nF	Fucosylation	17.1563
nFM	Fucosylation in high-mannose type	2.2891
nFL	Fucosylation in low-mannose type	31.2996
nFH	Fucosylation in hybrid-type	33.0672
nFC	Fucosylation in complex-type	69.186
nE	Complex fucosylation	0.61247
nEH	Complex fucosylation in hybrid-type	6.89673
nEC	Complex fucosylation in complex-type	3.9054
nT	Terminal HexNAc	3.24161
nTH	Terminal HexNAc in hybrid-type	0
nTC	Terminal HexNAc in complex-type	32.9787
nQ	Terminal HexNAc (bisecting-size)	5.88509
nX	Terminal Hex in complex-type	2.28772
nS	Sialylation	0
nY	Neu5Gc	0
nS/N-2	Sialylation degree (S/N-2)	0
nP	Sulfate/phosphate	0
nPM	Sulfate/phosphate in mannose type	0
nPH	Sulfate/phosphate in hybrid type	0
nPC	Sulfate/phosphate in complex-type	0
nA	Acetylation	0
		AH18-5-1-1
Short	Class name	%
N1	1 HexNAc	0
N2	2 HexNAc	80.0242
N3	3 HexNAc	7.14545
N4	4 HexNAc	9.54709
N5	5 HexNAc	3.28323
N6	6 HexNAc	0
N7+	7 HexNAc or larger	0
F	Fucosylation	15.0768
E	Complex fucosylation	5.02053
S	Sialylated	0
Y	Neu5Gc	0
S/N	Sialylation degree (S/N)	0
P	Sulfate or phosphate	0
A	Acetylated	0
nM	High-mannose type	69.5776
nL	Low-mannose type	10.4467
nH	Hybrid-type	7.14545
nC	Complex-type	12.8303
nO	Other	0
nU	Soluble (HexNAc 1)	0
nR	Large-N-glycans	6.11571
nB	Biantennary-size	30.9446
nCS	Sialylated complex Nglycan	0
nN	Monoantennary	15.1533
nG	Glucosylated	0.72341
nJ	Small high-mannose type	28.7256
nF	Fucosylation	15.0768
nFM	Fucosylation in high-mannose type	1.09338
nFL	Fucosylation in low-mannose type	26.8962
nFH	Fucosylation in hybrid-type	47.6049
nFC	Fucosylation in complex-type	63.1687
nE	Complex fucosylation	5.02053
nEH	Complex fucosylation in hybrid-type	20.0227
nEC	Complex fucosylation in complex-type	27.9792
nT	Terminal HexNAc	5.74976
nTH	Terminal HexNAc in hybrid-type	0
nTC	Terminal HexNAc in complex-type	44.8139
nQ	Terminal HexNAc (bisecting-size)	4.50107
nX	Terminal Hex in complex-type	2.25081
nS	Sialylation	0
nY	Neu5Gc	0
nS/N-2	Sialylation degree (S/N-2)	0
nP	Sulfate/phosphate	0
nPM	Sulfate/phosphate in mannose type	0
nPH	Sulfate/phosphate in hybrid type	0
nPC	Sulfate/phosphate in complex-type	0
nA	Acetylation	0
		AH18-5-10-1
Short	Class name	%
N1	1 HexNAc	0
N2	2 HexNAc	81.1096
N3	3 HexNAc	7.84505
N4	4 HexNAc	10.5088
N5	5 HexNAc	0.53656
N6	6 HexNAc	0
N7+	7 HexNAc or larger	0
F	Fucosylation	15.0593
E	Complex fucosylation	0
S	Sialylated	0
Y	Neu5Gc	0
S/N	Sialylation degree (S/N)	0
P	Sulfate or phosphate	0
A	Acetylated	0
nM	High-mannose type	58.6492
nL	Low-mannose type	22.4604
nH	Hybrid-type	7.84505
nC	Complex-type	11.0454
nO	Other	0
nU	Soluble (HexNAc 1)	0
nR	Large-N-glycans	0
nB	Biantennary-size	42.1531
nCS	Sialylated complex Nglycan	0
nN	Monoantennary	24.0048
nG	Glucosylated	1.03234
nJ	Small high-mannose type	29.1862
nF	Fucosylation	15.0593
nFM	Fucosylation in high-mannose type	1.32473
nFL	Fucosylation in low-mannose type	34.0585
nFH	Fucosylation in hybrid-type	17.7607
nFC	Fucosylation in complex-type	47.4344
nE	Complex fucosylation	0
nEH	Complex fucosylation in hybrid-type	0
nEC	Complex fucosylation in complex-type	0
nT	Terminal HexNAc	3.70583
nTH	Terminal HexNAc in hybrid-type	0
nTC	Terminal HexNAc in complex-type	33.551
nQ	Terminal HexNAc (bisecting-size)	0
nX	Terminal Hex in complex-type	6.08978
nS	Sialylation	0
nY	Neu5Gc	0
nS/N-2	Sialylation degree (S/N-2)	0
nP	Sulfate/phosphate	0
nPM	Sulfate/phosphate in mannose type	0
nPH	Sulfate/phosphate in hybrid type	0
nPC	Sulfate/phosphate in complex-type	0
nA	Acetylation	0
		AH18-5-11-1
Short	Class name	%
N1	1 HexNAc	0
N2	2 HexNAc	80.9125
N3	3 HexNAc	6.81648
N4	4 HexNAc	10.0981
N5	5 HexNAc	2.04746
N6	6 HexNAc	0.12549
N7+	7 HexNAc or larger	0
F	Fucosylation	14.2553
E	Complex fucosylation	0
S	Sialylated	0
Y	Neu5Gc	0
S/N	Sialylation degree (S/N)	0
P	Sulfate or phosphate	0
A	Acetylated	0
nM	High-mannose type	60.5469
nL	Low-mannose type	20.3656
nH	Hybrid-type	6.81648
nC	Complex-type	12.271
nO	Other	0
nU	Soluble (HexNAc 1)	0
nR	Large-N-glycans	7.94232
nB	Biantennary-size	34.1462
nCS	Sialylated complex Nglycan	0
nN	Monoantennary	18.7094
nG	Glucosylated	0.81935
nJ	Small high-mannose type	29.9237
nF	Fucosylation	14.2553
nFM	Fucosylation in high-mannose type	0.72136
nFL	Fucosylation in low-mannose type	35.4542
nFH	Fucosylation in hybrid-type	21.9979
nFC	Fucosylation in complex-type	41.55
nE	Complex fucosylation	0
nEH	Complex fucosylation in hybrid-type	0
nEC	Complex fucosylation in complex-type	0
nT	Terminal HexNAc	4.14005
nTH	Terminal HexNAc in hybrid-type	2.49745
nTC	Terminal HexNAc in complex-type	32.3511
nQ	Terminal HexNAc (bisecting-size)	2.69784
nX	Terminal Hex in complex-type	4.5271
nS	Sialylation	0
nY	Neu5Gc	0
nS/N-2	Sialylation degree (S/N-2)	0
nP	Sulfate/phosphate	0
nPM	Sulfate/phosphate in mannose type	0
nPH	Sulfate/phosphate in hybrid type	0
nPC	Sulfate/phosphate in complex-type	0
nA	Acetylation	0
		AH17-24-10-1
Short	Class name	%
N1	1 HexNAc	0.49448
N2	2 HexNAc	85.0267
N3	3 HexNAc	3.83391
N4	4 HexNAc	8.0225
N5	5 HexNAc	2.14093
N6	6 HexNAc	0.12029
N7+	7 HexNAc or larger	0
F	Fucosylation	14.9591
E	Complex fucosylation	4.74833
S	Sialylated	0
Y	Neu5Gc	0
S/N	Sialylation degree (S/N)	0
P	Sulfate or phosphate	0
A	Acetylated	0
nM	High-mannose type	71.3986
nL	Low-mannose type	14.0506
nH	Hybrid-type	3.85296
nC	Complex-type	10.3348
nO	Other	0.36295
nU	Soluble (HexNAc 1)	0.49448
nR	Large-N-glycans	14.0981
nB	Biantennary-size	44.9427
nCS	Sialylated complex Nglycan	0
nN	Monoantennary	12.6721
nG	Glucosylated	0.71971
nJ	Small high-mannose type	25.0088
nF	Fucosylation	15.0335
nFM	Fucosylation in high-mannose type	1.06153
nFL	Fucosylation in low-mannose type	28.1058
nFH	Fucosylation in hybrid-type	53.4567
nFC	Fucosylation in complex-type	79.9903
nE	Complex fucosylation	4.77193
nEH	Complex fucosylation in hybrid-type	17.3063
nEC	Complex fucosylation in complex-type	39.7213
nT	Terminal HexNAc	2.01008
nTH	Terminal HexNAc in hybrid-type	0.87926
nTC	Terminal HexNAc in complex-type	19.1218
nQ	Terminal HexNAc (bisecting-size)	5.77339
nX	Terminal Hex in complex-type	2.52316
nS	Sialylation	0
nY	Neu5Gc	0
nS/N-2	Sialylation degree (S/N-2)	0
nP	Sulfate/phosphate	0
nPM	Sulfate/phosphate in mannose type	0
nPH	Sulfate/phosphate in hybrid type	0
nPC	Sulfate/phosphate in complex-type	0
nA	Acetylation	0
		AH18-5-12-1
Short	Class name	%
N1	1 HexNAc	0
N2	2 HexNAc	82.5868
N3	3 HexNAc	6.6884
N4	4 HexNAc	9.49346
N5	5 HexNAc	1.2313
N6	6 HexNAc	0
N7+	7 HexNAc or larger	0
F	Fucosylation	12.2457
E	Complex fucosylation	0
S	Sialylated	0
Y	Neu5Gc	0
S/N	Sialylation degree (S/N)	0
P	Sulfate or phosphate	0
A	Acetylated	0
nM	High-mannose type	60.4576
nL	Low-mannose type	22.1292
nH	Hybrid-type	6.6884
nC	Complex-type	10.7248
nO	Other	0
nU	Soluble (HexNAc 1)	0
nR	Large-N-glycans	6.84147
nB	Biantennary-size	43.359
nCS	Sialylated complex Nglycan	0
nN	Monoantennary	26.7556
nG	Glucosylated	0.77898
nJ	Small high-mannose type	28.4512
nF	Fucosylation	12.2457
nFM	Fucosylation in high-mannose type	1.15178
nFL	Fucosylation in low-mannose type	28.6192
nFH	Fucosylation in hybrid-type	18.0959
nFC	Fucosylation in complex-type	37.3512
nE	Complex fucosylation	0
nEH	Complex fucosylation in hybrid-type	0
nEC	Complex fucosylation in complex-type	0
nT	Terminal HexNAc	2.31108
nTH	Terminal HexNAc in hybrid-type	0
nTC	Terminal HexNAc in complex-type	21.549
nQ	Terminal HexNAc (bisecting-size)	0
nX	Terminal Hex in complex-type	3.71667
nS	Sialylation	0
nY	Neu5Gc	0
nS/N-2	Sialylation degree (S/N-2)	0
nP	Sulfate/phosphate	0
nPM	Sulfate/phosphate in mannose type	0
nPH	Sulfate/phosphate in hybrid type	0
nPC	Sulfate/phosphate in complex-type	0
nA	Acetylation	0
		AH18-5-13-1
Short	Class name	%
N1	1 HexNAc	0
N2	2 HexNAc	78.8956
N3	3 HexNAc	7.21383
N4	4 HexNAc	11.094
N5	5 HexNAc	2.79658
N6	6 HexNAc	0
N7+	7 HexNAc or larger	0
F	Fucosylation	15.7251
E	Complex fucosylation	0.6972
S	Sialylated	0
Y	Neu5Gc	0
S/N	Sialylation degree (S/N)	0
P	Sulfate or phosphate	0
A	Acetylated	0
nM	High-mannose type	60.367
nL	Low-mannose type	18.5286
nH	Hybrid-type	7.21383
nC	Complex-type	13.8906
nO	Other	0
nU	Soluble (HexNAc 1)	0
nR	Large-N-glycans	7.68784
nB	Biantennary-size	29.8378
nCS	Sialylated complex Nglycan	0
nN	Monoantennary	18.7169
nG	Glucosylated	1.09836
nJ	Small high-mannose type	31.3048
nF	Fucosylation	15.7251
nFM	Fucosylation in high-mannose type	0.43848
nFL	Fucosylation in low-mannose type	29.1298
nFH	Fucosylation in hybrid-type	20.435
nFC	Fucosylation in complex-type	61.8331
nE	Complex fucosylation	0.6972
nEH	Complex fucosylation in hybrid-type	3.67286
nEC	Complex fucosylation in complex-type	3.11179
nT	Terminal HexNAc	5.72785
nTH	Terminal HexNAc in hybrid-type	0
nTC	Terminal HexNAc in complex-type	41.2355
nQ	Terminal HexNAc (bisecting-size)	3.47696
nX	Terminal Hex in complex-type	0
nS	Sialylation	0
nY	Neu5Gc	0
nS/N-2	Sialylation degree (S/N-2)	0
nP	Sulfate/phosphate	0
nPM	Sulfate/phosphate in mannose type	0
nPH	Sulfate/phosphate in hybrid type	0
nPC	Sulfate/phosphate in complex-type	0
nA	Acetylation	0
		AH18-5-14-1
Short	Class name	%
N1	1 HexNAc	0
N2	2 HexNAc	79.1423
N3	3 HexNAc	7.23682
N4	4 HexNAc	11.439
N5	5 HexNAc	2.18187
N6	6 HexNAc	0
N7+	7 HexNAc or larger	0
F	Fucosylation	18.8381
E	Complex fucosylation	0
S	Sialylated	0
Y	Neu5Gc	0
S/N	Sialylation degree (S/N)	0
P	Sulfate or phosphate	0
A	Acetylated	0
nM	High-mannose type	58.9341
nL	Low-mannose type	20.2081
nH	Hybrid-type	7.23682
nC	Complex-type	13.6209
nO	Other	0
nU	Soluble (HexNAc 1)	0
nR	Large-N-glycans	5.41702
nB	Biantennary-size	26.9076
nCS	Sialylated complex Nglycan	0
nN	Monoantennary	24.2451
nG	Glucosylated	1.10062
nJ	Small high-mannose type	26.3049
nF	Fucosylation	18.8381
nFM	Fucosylation in high-mannose type	1.05418
nFL	Fucosylation in low-mannose type	41.0469
nFH	Fucosylation in hybrid-type	26.0884
nFC	Fucosylation in complex-type	58.9836
nE	Complex fucosylation	0
nEH	Complex fucosylation in hybrid-type	0
nEC	Complex fucosylation in complex-type	0
nT	Terminal HexNAc	6.09039
nTH	Terminal HexNAc in hybrid-type	3.6386
nTC	Terminal HexNAc in complex-type	42.7804
nQ	Terminal HexNAc (bisecting-size)	3.34465
nX	Terminal Hex in complex-type	1.66992
nS	Sialylation	0
nY	Neu5Gc	0
nS/N-2	Sialylation degree (S/N-2)	0
nP	Sulfate/phosphate	0
nPM	Sulfate/phosphate in mannose type	0
nPH	Sulfate/phosphate in hybrid type	0
nPC	Sulfate/phosphate in complex-type	0
nA	Acetylation	0
		AH18-5-15-1
Short	Class name	%
N1	1 HexNAc	0.23084
N2	2 HexNAc	85.7875
N3	3 HexNAc	6.47964
N4	4 HexNAc	5.69549
N5	5 HexNAc	1.41982
N6	6 HexNAc	0
N7+	7 HexNAc or larger	0
F	Fucosylation	12.6907
E	Complex fucosylation	0.96606
S	Sialylated	0
Y	Neu5Gc	0
S/N	Sialylation degree (S/N)	0
P	Sulfate or phosphate	0
A	Acetylated	0
nM	High-mannose type	62.2606
nL	Low-mannose type	23.7253
nH	Hybrid-type	6.49463
nC	Complex-type	7.13177
nO	Other	0.38763
nU	Soluble (HexNAc 1)	0.23084
nR	Large-N-glycans	8.95754
nB	Biantennary-size	38.9146
nCS	Sialylated complex Nglycan	0
nN	Monoantennary	33.4676
nG	Glucosylated	0.98592
nJ	Small high-mannose type	24.4675
nF	Fucosylation	12.7201
nFM	Fucosylation in high-mannose type	0.60574
nFL	Fucosylation in low-mannose type	28.9225
nFH	Fucosylation in hybrid-type	24.6201
nFC	Fucosylation in complex-type	54.4326
nE	Complex fucosylation	0.9683
nEH	Complex fucosylation in hybrid-type	3.36607
nEC	Complex fucosylation in complex-type	10.5119
nT	Terminal HexNAc	2.40532
nTH	Terminal HexNAc in hybrid-type	1.42592
nTC	Terminal HexNAc in complex-type	32.4282
nQ	Terminal HexNAc (bisecting-size)	4.37407
nX	Terminal Hex in complex-type	5.16147
nS	Sialylation	0
nY	Neu5Gc	0
nS/N-2	Sialylation degree (S/N-2)	0
nP	Sulfate/phosphate	0
nPM	Sulfate/phosphate in mannose type	0
nPH	Sulfate/phosphate in hybrid type	0
nPC	Sulfate/phosphate in complex-type	0
nA	Acetylation	0
		AH18-5-16-1
Short	Class name	%
N1	1 HexNAc	0.17649
N2	2 HexNAc	85.1676
N3	3 HexNAc	5.11903
N4	4 HexNAc	7.28596
N5	5 HexNAc	2.00286
N6	6 HexNAc	0.10788
N7+	7 HexNAc or larger	0
F	Fucosylation	13.6135
E	Complex fucosylation	1.16376
S	Sialylated	0
Y	Neu5Gc	0
S/N	Sialylation degree (S/N)	0
P	Sulfate or phosphate	0
A	Acetylated	0
nM	High-mannose type	64.0553
nL	Low-mannose type	21.2629
nH	Hybrid-type	5.12808
nC	Complex-type	9.41331
nO	Other	0.14046
nU	Soluble (HexNAc 1)	0.17649
nR	Large-N-glycans	10.6303
nB	Biantennary-size	34.0598
nCS	Sialylated complex Nglycan	0
nN	Monoantennary	16.8468
nG	Glucosylated	1.40546
nJ	Small high-mannose type	23.8983
nF	Fucosylation	13.6376
nFM	Fucosylation in high-mannose type	0.94243
nFL	Fucosylation in low-mannose type	30.8975
nFH	Fucosylation in hybrid-type	21.937
nFC	Fucosylation in complex-type	56.7202
nE	Complex fucosylation	1.16582
nEH	Complex fucosylation in hybrid-type	2.71131
nEC	Complex fucosylation in complex-type	9.50458
nT	Terminal HexNAc	3.47539
nTH	Terminal HexNAc in hybrid-type	0
nTC	Terminal HexNAc in complex-type	36.92
nQ	Terminal HexNAc (bisecting-size)	5.93649
nX	Terminal Hex in complex-type	2.14515
nS	Sialylation	0
nY	Neu5Gc	0
nS/N-2	Sialylation degree (S/N-2)	0
nP	Sulfate/phosphate	0
nPM	Sulfate/phosphate in mannose type	0
nPH	Sulfate/phosphate in hybrid type	0
nPC	Sulfate/phosphate in complex-type	0
nA	Acetylation	0
		AH18-5-17-1
Short	Class name	%
N1	1 HexNAc	0
N2	2 HexNAc	88.9287
N3	3 HexNAc	3.49158
N4	4 HexNAc	5.24442
N5	5 HexNAc	1.93809
N6	6 HexNAc	0.1844
N7+	7 HexNAc or larger	0
F	Fucosylation	14.8128
E	Complex fucosylation	1.70296
S	Sialylated	0
Y	Neu5Gc	0
S/N	Sialylation degree (S/N)	0
P	Sulfate or phosphate	0
A	Acetylated	0
nM	High-mannose type	63.999
nL	Low-mannose type	24.9296
nH	Hybrid-type	3.49158
nC	Complex-type	7.36691
nO	Other	0.21283
nU	Soluble (HexNAc 1)	0
nR	Large-N-glycans	18.268
nB	Biantennary-size	27.3781
nCS	Sialylated complex Nglycan	0
nN	Monoantennary	21.6599
nG	Glucosylated	1.43203
nJ	Small high-mannose type	21.5261
nF	Fucosylation	14.8128
nFM	Fucosylation in high-mannose type	0.39939
nFL	Fucosylation in low-mannose type	36.635
nFH	Fucosylation in hybrid-type	30.0992
nFC	Fucosylation in complex-type	59.3642
nE	Complex fucosylation	1.70296
nEH	Complex fucosylation in hybrid-type	0
nEC	Complex fucosylation in complex-type	21.4025
nT	Terminal HexNAc	2.05015
nTH	Terminal HexNAc in hybrid-type	0
nTC	Terminal HexNAc in complex-type	27.8291
nQ	Terminal HexNAc (bisecting-size)	15.9455
nX	Terminal Hex in complex-type	7.89769
nS	Sialylation	0
nY	Neu5Gc	0
nS/N-2	Sialylation degree (S/N-2)	0
nP	Sulfate/phosphate	0
nPM	Sulfate/phosphate in mannose type	0
nPH	Sulfate/phosphate in hybrid type	0
nPC	Sulfate/phosphate in complex-type	0
nA	Acetylation	0
		AH18-5-18-1
Short	Class name	%
N1	1 HexNAc	0.24438
N2	2 HexNAc	79.6131
N3	3 HexNAc	6.45482
N4	4 HexNAc	8.25099
N5	5 HexNAc	4.44507
N6	6 HexNAc	0.62177
N7+	7 HexNAc or larger	0.08872
F	Fucosylation	23.8179
E	Complex fucosylation	6.88819
S	Sialylated	0
Y	Neu5Gc	0
S/N	Sialylation degree (S/N)	0
P	Sulfate or phosphate	0
A	Acetylated	0
nM	High-mannose type	61.4967
nL	Low-mannose type	18.3114
nH	Hybrid-type	6.47063
nC	Complex-type	13.4394
nO	Other	0.28185
nU	Soluble (HexNAc 1)	0.24438
nR	Large-N-glycans	17.8925
nB	Biantennary-size	23.2089
nCS	Sialylated complex Nglycan	0
nN	Monoantennary	19.7267
nG	Glucosylated	1.20306
nJ	Small high-mannose type	18.3909
nF	Fucosylation	23.8763
nFM	Fucosylation in high-mannose type	0.99382
nFL	Fucosylation in low-mannose type	43.9404
nFH	Fucosylation in hybrid-type	68.4537
nFC	Fucosylation in complex-type	80.2834
nE	Complex fucosylation	6.90506
nEH	Complex fucosylation in hybrid-type	17.6774
nEC	Complex fucosylation in complex-type	42.8682
nT	Terminal HexNAc	5.21858
nTH	Terminal HexNAc in hybrid-type	2.0121
nTC	Terminal HexNAc in complex-type	37.8617
nQ	Terminal HexNAc (bisecting-size)	9.37101
nX	Terminal Hex in complex-type	5.21481
nS	Sialylation	0
nY	Neu5Gc	0
nS/N-2	Sialylation degree (S/N-2)	0
nP	Sulfate/phosphate	0
nPM	Sulfate/phosphate in mannose type	0
nPH	Sulfate/phosphate in hybrid type	0
nPC	Sulfate/phosphate in complex-type	0
nA	Acetylation	0
		AH18-5-19-1
Short	Class name	%
N1	1 HexNAc	0
N2	2 HexNAc	75.5597
N3	3 HexNAc	7.51725
N4	4 HexNAc	12.8741
N5	5 HexNAc	3.86774
N6	6 HexNAc	0.18123
N7+	7 HexNAc or larger	0
F	Fucosylation	23.4167
E	Complex fucosylation	4.29959
S	Sialylated	0
Y	Neu5Gc	0
S/N	Sialylation degree (S/N)	0
P	Sulfate or phosphate	0
A	Acetylated	0
nM	High-mannose type	52.1934
nL	Low-mannose type	23.3664
nH	Hybrid-type	7.51725
nC	Complex-type	16.923
nO	Other	0
nU	Soluble (HexNAc 1)	0
nR	Large-N-glycans	9.93673
nB	Biantennary-size	36.2194
nCS	Sialylated complex Nglycan	0
nN	Monoantennary	16.5493
nG	Glucosylated	1.36699
nJ	Small high-mannose type	27.8832
nF	Fucosylation	23.4167
nFM	Fucosylation in high-mannose type	1.17084
nFL	Fucosylation in low-mannose type	41.3877
nFH	Fucosylation in hybrid-type	39.5221
nFC	Fucosylation in complex-type	60.0592
nE	Complex fucosylation	4.29959
nEH	Complex fucosylation in hybrid-type	12.731
nEC	Complex fucosylation in complex-type	19.7516
nT	Terminal HexNAc	5.5087
nTH	Terminal HexNAc in hybrid-type	0
nTC	Terminal HexNAc in complex-type	32.5515
nQ	Terminal HexNAc (bisecting-size)	6.81674
nX	Terminal Hex in complex-type	1.20103
nS	Sialylation	0
nY	Neu5Gc	0
nS/N-2	Sialylation degree (S/N-2)	0
nP	Sulfate/phosphate	0
nPM	Sulfate/phosphate in mannose type	0
nPH	Sulfate/phosphate in hybrid type	0
nPC	Sulfate/phosphate in complex-type	0
nA	Acetylation	0
		AH18-5-2-1
Short	Class name	%
N1	1 HexNAc	0
N2	2 HexNAc	66.8318
N3	3 HexNAc	5.97881
N4	4 HexNAc	18.813
N5	5 HexNAc	7.45631
N6	6 HexNAc	0.77661
N7+	7 HexNAc or larger	0
F	Fucosylation	27.6469
E	Complex fucosylation	7.88771
S	Sialylated	0
Y	Neu5Gc	0
S/N	Sialylation degree (S/N)	0
P	Sulfate or phosphate	0
A	Acetylated	0
nM	High-mannose type	53.6277
nL	Low-mannose type	13.2041
nH	Hybrid-type	5.97881
nC	Complex-type	27.046
nO	Other	0.14346
nU	Soluble (HexNAc 1)	0
nR	Large-N-glycans	17.9481
nB	Biantennary-size	23.8469
nCS	Sialylated complex Nglycan	0
nN	Monoantennary	20.0918
nG	Glucosylated	0.79507
nJ	Small high-mannose type	21.7107
nF	Fucosylation	27.6469
nFM	Fucosylation in high-mannose type	0.83802
nFL	Fucosylation in low-mannose type	40.2832
nFH	Fucosylation in hybrid-type	42.505
nFC	Fucosylation in complex-type	71.4974
nE	Complex fucosylation	7.88771
nEH	Complex fucosylation in hybrid-type	7.16966
nEC	Complex fucosylation in complex-type	27.5792
nT	Terminal HexNAc	10.3641
nTH	Terminal HexNAc in hybrid-type	3.20922
nTC	Terminal HexNAc in complex-type	37.6108
nQ	Terminal HexNAc (bisecting-size)	13.4994
nX	Terminal Hex in complex-type	7.21138
nS	Sialylation	0
nY	Neu5Gc	0
nS/N-2	Sialylation degree (S/N-2)	0
nP	Sulfate/phosphate	0
nPM	Sulfate/phosphate in mannose type	0
nPH	Sulfate/phosphate in hybrid type	0
nPC	Sulfate/phosphate in complex-type	0
nA	Acetylation	0
		AH18-5-20-1
Short	Class name	%
N1	1 HexNAc	0
N2	2 HexNAc	86.0649
N3	3 HexNAc	5.20863
N4	4 HexNAc	6.61972
N5	5 HexNAc	1.69322
N6	6 HexNAc	0.13425
N7+	7 HexNAc or larger	0.11325
F	Fucosylation	17.9895
E	Complex fucosylation	1.92376
S	Sialylated	0
Y	Neu5Gc	0
S/N	Sialylation degree (S/N)	0
P	Sulfate or phosphate	0
A	Acetylated	0
nM	High-mannose type	61.4453
nL	Low-mannose type	24.6196
nH	Hybrid-type	5.20863
nC	Complex-type	8.34054
nO	Other	0.38588
nU	Soluble (HexNAc 1)	0
nR	Large-N-glycans	9.13452
nB	Biantennary-size	32.3742
nCS	Sialylated complex Nglycan	0
nN	Monoantennary	30.6599
nG	Glucosylated	0.77277
nJ	Small high-mannose type	25.8951
nF	Fucosylation	17.9895
nFM	Fucosylation in high-mannose type	0.38519
nFL	Fucosylation in low-mannose type	42.8683
nFH	Fucosylation in hybrid-type	39.4938
nFC	Fucosylation in complex-type	61.6478
nE	Complex fucosylation	1.92376
nEH	Complex fucosylation in hybrid-type	3.87419
nEC	Complex fucosylation in complex-type	19.3803
nT	Terminal HexNAc	3.12673
nTH	Terminal HexNAc in hybrid-type	4.45855
nTC	Terminal HexNAc in complex-type	32.0674
nQ	Terminal HexNAc (bisecting-size)	6.16704
nX	Terminal Hex in complex-type	13.0884
nS	Sialylation	0
nY	Neu5Gc	0
nS/N-2	Sialylation degree (S/N-2)	0
nP	Sulfate/phosphate	0
nPM	Sulfate/phosphate in mannose type	0
nPH	Sulfate/phosphate in hybrid type	0
nPC	Sulfate/phosphate in complex-type	0
nA	Acetylation	0
		AH17-24-11-1
Short	Class name	%
N1	1 HexNAc	1.43328
N2	2 HexNAc	79.5035
N3	3 HexNAc	5.85074
N4	4 HexNAc	9.96375
N5	5 HexNAc	2.48471
N6	6 HexNAc	0.30569
N7+	7 HexNAc or larger	0
F	Fucosylation	15.2466
E	Complex fucosylation	2.69561
S	Sialylated	0
Y	Neu5Gc	0
S/N	Sialylation degree (S/N)	0
P	Sulfate or phosphate	0
A	Acetylated	0
nM	High-mannose type	67.6828
nL	Low-mannose type	12.9768
nH	Hybrid-type	5.93582
nC	Complex-type	12.9396
nO	Other	0.46495
nU	Soluble (HexNAc 1)	1.43328
nR	Large-N-glycans	10.5838
nB	Biantennary-size	34.6805
nCS	Sialylated complex Nglycan	0
nN	Monoantennary	15.5134
nG	Glucosylated	1.49839
nJ	Small high-mannose type	32.2789
nF	Fucosylation	15.4683
nFM	Fucosylation in high-mannose type	1.36087
nFL	Fucosylation in low-mannose type	27.9832
nFH	Fucosylation in hybrid-type	43.6251
nFC	Fucosylation in complex-type	64.348
nE	Complex fucosylation	2.73481
nEH	Complex fucosylation in hybrid-type	12.9868
nEC	Complex fucosylation in complex-type	11.1106
nT	Terminal HexNAc	3.88975
nTH	Terminal HexNAc in hybrid-type	1.53423
nTC	Terminal HexNAc in complex-type	29.357
nQ	Terminal HexNAc (bisecting-size)	6.59437
nX	Terminal Hex in complex-type	2.66721
nS	Sialylation	0
nY	Neu5Gc	0
nS/N-2	Sialylation degree (S/N-2)	0
nP	Sulfate/phosphate	0
nPM	Sulfate/phosphate in mannose type	0
nPH	Sulfate/phosphate in hybrid type	0
nPC	Sulfate/phosphate in complex-type	0
nA	Acetylation	0
		AH18-5-21-1
Short	Class name	%
N1	1 HexNAc	0.43771
N2	2 HexNAc	70.3325
N3	3 HexNAc	8.05366
N4	4 HexNAc	12.6101
N5	5 HexNAc	7.54925
N6	6 HexNAc	0.65564
N7+	7 HexNAc or larger	0
F	Fucosylation	21.996
E	Complex fucosylation	5.22067
S	Sialylated	0
Y	Neu5Gc	0
S/N	Sialylation degree (S/N)	0
P	Sulfate or phosphate	0
A	Acetylated	0
nM	High-mannose type	56.0408
nL	Low-mannose type	14.6009
nH	Hybrid-type	8.08906
nC	Complex-type	20.9065
nO	Other	0.36269
nU	Soluble (HexNAc 1)	0.43771
nR	Large-N-glycans	13.1247
nB	Biantennary-size	26.1868
nCS	Sialylated complex Nglycan	0
nN	Monoantennary	29.799
nG	Glucosylated	0.47656
nJ	Small high-mannose type	37.4168
nF	Fucosylation	22.0927
nFM	Fucosylation in high-mannose type	1.95873
nFL	Fucosylation in low-mannose type	39.8664
nFH	Fucosylation in hybrid-type	29.7887
nFC	Fucosylation in complex-type	61.0553
nE	Complex fucosylation	5.24362
nEH	Complex fucosylation in hybrid-type	6.3862
nEC	Complex fucosylation in complex-type	21.7671
nT	Terminal HexNAc	9.26562
nTH	Terminal HexNAc in hybrid-type	5.95676
nTC	Terminal HexNAc in complex-type	42.0146
nQ	Terminal HexNAc (bisecting-size)	10.2857
nX	Terminal Hex in complex-type	5.05614
nS	Sialylation	0
nY	Neu5Gc	0
nS/N-2	Sialylation degree (S/N-2)	0
nP	Sulfate/phosphate	0
nPM	Sulfate/phosphate in mannose type	0
nPH	Sulfate/phosphate in hybrid type	0
nPC	Sulfate/phosphate in complex-type	0
nA	Acetylation	0
		AH18-5-22-1
Short	Class name	%
N1	1 HexNAc	0.12347
N2	2 HexNAc	83.1652
N3	3 HexNAc	5.16201
N4	4 HexNAc	5.75225
N5	5 HexNAc	4.97162
N6	6 HexNAc	0.34619
N7+	7 HexNAc or larger	0.11442
F	Fucosylation	14.7227
E	Complex fucosylation	6.30006
S	Sialylated	0
Y	Neu5Gc	0
S/N	Sialylation degree (S/N)	0
P	Sulfate or phosphate	0
A	Acetylated	0
nM	High-mannose type	69.7796
nL	Low-mannose type	13.4885
nH	Hybrid-type	5.16839
nC	Complex-type	11.1983
nO	Other	0.36527
nU	Soluble (HexNAc 1)	0.12347
nR	Large-N-glycans	21.9707
nB	Biantennary-size	28.198
nCS	Sialylated complex Nglycan	0
nN	Monoantennary	38.1519
nG	Glucosylated	0.49788
nJ	Small high-mannose type	22.0808
nF	Fucosylation	14.7409
nFM	Fucosylation in high-mannose type	0.52135
nFL	Fucosylation in low-mannose type	22.2174
nFH	Fucosylation in hybrid-type	50.4734
nFC	Fucosylation in complex-type	78.3305
nE	Complex fucosylation	6.30784
nEH	Complex fucosylation in hybrid-type	16.0265
nEC	Complex fucosylation in complex-type	48.9318
nT	Terminal HexNAc	4.25581
nTH	Terminal HexNAc in hybrid-type	1.3501
nTC	Terminal HexNAc in complex-type	37.3809
nQ	Terminal HexNAc (bisecting-size)	18.9967
nX	Terminal Hex in complex-type	5.36475
nS	Sialylation	0
nY	Neu5Gc	0
nS/N-2	Sialylation degree (S/N-2)	0
nP	Sulfate/phosphate	0
nPM	Sulfate/phosphate in mannose type	0
nPH	Sulfate/phosphate in hybrid type	0
nPC	Sulfate/phosphate in complex-type	0
nA	Acetylation	0
		AH18-5-23-1
Short	Class name	%
N1	1 HexNAc	0.0971
N2	2 HexNAc	83.7978
N3	3 HexNAc	6.78832
N4	4 HexNAc	5.6764
N5	5 HexNAc	3.16152
N6	6 HexNAc	0.29957
N7+	7 HexNAc or larger	0
F	Fucosylation	16.3715
E	Complex fucosylation	2.53174
S	Sialylated	0
Y	Neu5Gc	0
S/N	Sialylation degree (S/N)	0
P	Sulfate or phosphate	0
A	Acetylated	0
nM	High-mannose type	66.5082
nL	Low-mannose type	17.3711
nH	Hybrid-type	6.79492
nC	Complex-type	9.07149
nO	Other	0.25432
nU	Soluble (HexNAc 1)	0.0971
nR	Large-N-glycans	11.4355
nB	Biantennary-size	30.7866
nCS	Sialylated complex Nglycan	0
nN	Monoantennary	38.0419
nG	Glucosylated	1.05786
nJ	Small high-mannose type	17.3855
nF	Fucosylation	16.3874
nFM	Fucosylation in high-mannose type	0.35046
nFL	Fucosylation in low-mannose type	31.8633
nFH	Fucosylation in hybrid-type	57.4661
nFC	Fucosylation in complex-type	73.1927
nE	Complex fucosylation	2.5342
nEH	Complex fucosylation in hybrid-type	9.5358
nEC	Complex fucosylation in complex-type	20.7932
nT	Terminal HexNAc	4.0613
nTH	Terminal HexNAc in hybrid-type	0
nTC	Terminal HexNAc in complex-type	43.9445
nQ	Terminal HexNAc (bisecting-size)	5.61195
nX	Terminal Hex in complex-type	3.80112
nS	Sialylation	0
nY	Neu5Gc	0
nS/N-2	Sialylation degree (S/N-2)	0
nP	Sulfate/phosphate	0
nPM	Sulfate/phosphate in mannose type	0
nPH	Sulfate/phosphate in hybrid type	0
nPC	Sulfate/phosphate in complex-type	0
nA	Acetylation	0
		AH18-5-24-1
Short	Class name	%
N1	1 HexNAc	0.09723
N2	2 HexNAc	85.0344
N3	3 HexNAc	5.00134
N4	4 HexNAc	6.09241
N5	5 HexNAc	3.52686
N6	6 HexNAc	0.06423
N7+	7 HexNAc or larger	0.06097
F	Fucosylation	13.8845
E	Complex fucosylation	2.65311
S	Sialylated	0
Y	Neu5Gc	0
S/N	Sialylation degree (S/N)	0
P	Sulfate or phosphate	0
A	Acetylated	0
nM	High-mannose type	71.8491
nL	Low-mannose type	13.268
nH	Hybrid-type	5.0062
nC	Complex-type	9.75395
nO	Other	0.12272
nU	Soluble (HexNAc 1)	0.09723
nR	Large-N-glycans	11.9702
nB	Biantennary-size	19.7592
nCS	Sialylated complex Nglycan	0
nN	Monoantennary	40.7517
nG	Glucosylated	1.2846
nJ	Small high-mannose type	21.3502
nF	Fucosylation	13.898
nFM	Fucosylation in high-mannose type	0.44435
nFL	Fucosylation in low-mannose type	27.2462
nFH	Fucosylation in hybrid-type	52.5707
nFC	Fucosylation in complex-type	75.1684
nE	Complex fucosylation	2.65569
nEH	Complex fucosylation in hybrid-type	7.63669
nEC	Complex fucosylation in complex-type	23.3073
nT	Terminal HexNAc	4.07064
nTH	Terminal HexNAc in hybrid-type	1.27555
nTC	Terminal HexNAc in complex-type	41.0786
nQ	Terminal HexNAc (bisecting-size)	7.12058
nX	Terminal Hex in complex-type	20.1623
nS	Sialylation	0
nY	Neu5Gc	0
nS/N-2	Sialylation degree (S/N-2)	0
nP	Sulfate/phosphate	0
nPM	Sulfate/phosphate in mannose type	0
nPH	Sulfate/phosphate in hybrid type	0
nPC	Sulfate/phosphate in complex-type	0
nA	Acetylation	0
		AH18-5-25-1
Short	Class name	%
N1	1 HexNAc	0
N2	2 HexNAc	79.5084
N3	3 HexNAc	5.84805
N4	4 HexNAc	8.00005
N5	5 HexNAc	5.5027
N6	6 HexNAc	0.70532
N7+	7 HexNAc or larger	0
F	Fucosylation	21.2965
E	Complex fucosylation	4.07264
S	Sialylated	0
Y	Neu5Gc	0
S/N	Sialylation degree (S/N)	0
P	Sulfate or phosphate	0
A	Acetylated	0
nM	High-mannose type	59.3335
nL	Low-mannose type	20.1748
nH	Hybrid-type	5.84805
nC	Complex-type	14.0312
nO	Other	0.61239
nU	Soluble (HexNAc 1)	0
nR	Large-N-glycans	20.3423
nB	Biantennary-size	28.4453
nCS	Sialylated complex Nglycan	0
nN	Monoantennary	27.0947
nG	Glucosylated	1.01765
nJ	Small high-mannose type	21.627
nF	Fucosylation	21.2965
nFM	Fucosylation in high-mannose type	0.96487
nFL	Fucosylation in low-mannose type	35.1289
nFH	Fucosylation in hybrid-type	48.7141
nFC	Fucosylation in complex-type	75.6247
nE	Complex fucosylation	4.07264
nEH	Complex fucosylation in hybrid-type	12.0743
nEC	Complex fucosylation in complex-type	23.9932
nT	Terminal HexNAc	5.35487
nTH	Terminal HexNAc in hybrid-type	0
nTC	Terminal HexNAc in complex-type	36.9034
nQ	Terminal HexNAc (bisecting-size)	14.3927
nX	Terminal Hex in complex-type	4.93899
nS	Sialylation	0
nY	Neu5Gc	0
nS/N-2	Sialylation degree (S/N-2)	0
nP	Sulfate/phosphate	0
nPM	Sulfate/phosphate in mannose type	0
nPH	Sulfate/phosphate in hybrid type	0
nPC	Sulfate/phosphate in complex-type	0
nA	Acetylation	0
		AH18-5-26-1
Short	Class name	%
N1	1 HexNAc	0
N2	2 HexNAc	75.7729
N3	3 HexNAc	5.93808
N4	4 HexNAc	8.90083
N5	5 HexNAc	8.0927
N6	6 HexNAc	0.71447
N7+	7 HexNAc or larger	0.18196
F	Fucosylation	23.72
E	Complex fucosylation	8.07813
S	Sialylated	0
Y	Neu5Gc	0
S/N	Sialylation degree (S/N)	0
P	Sulfate or phosphate	0
A	Acetylated	0
nM	High-mannose type	58.805
nL	Low-mannose type	16.9679
nH	Hybrid-type	5.93808
nC	Complex-type	17.89
nO	Other	0.39907
nU	Soluble (HexNAc 1)	0
nR	Large-N-glycans	22.2235
nB	Biantennary-size	22.8528
nCS	Sialylated complex Nglycan	0
nN	Monoantennary	35.5251
nG	Glucosylated	1.49215
nJ	Small high-mannose type	21.5583
nF	Fucosylation	23.72
nFM	Fucosylation in high-mannose type	0.45147
nFL	Fucosylation in low-mannose type	33.493
nFH	Fucosylation in hybrid-type	55.2263
nFC	Fucosylation in complex-type	81.0069
nE	Complex fucosylation	8.07813
nEH	Complex fucosylation in hybrid-type	13.6349
nEC	Complex fucosylation in complex-type	40.6288
nT	Terminal HexNAc	6.9602
nTH	Terminal HexNAc in hybrid-type	0
nTC	Terminal HexNAc in complex-type	38.9056
nQ	Terminal HexNAc (bisecting-size)	17.361
nX	Terminal Hex in complex-type	4.38793
nS	Sialylation	0
nY	Neu5Gc	0
nS/N-2	Sialylation degree (S/N-2)	0
nP	Sulfate/phosphate	0
nPM	Sulfate/phosphate in mannose type	0
nPH	Sulfate/phosphate in hybrid type	0
nPC	Sulfate/phosphate in complex-type	0
nA	Acetylation	0
		AH18-5-3-1
Short	Class name	%
N1	1 HexNAc	0
N2	2 HexNAc	79.924
N3	3 HexNAc	6.89417
N4	4 HexNAc	10.2505
N5	5 HexNAc	2.56475
N6	6 HexNAc	0
N7+	7 HexNAc or larger	0.09123
F	Fucosylation	14.6077
E	Complex fucosylation	0.66997
S	Sialylated	0
Y	Neu5Gc	0
S/N	Sialylation degree (S/N)	0
P	Sulfate or phosphate	0
A	Acetylated	0
nM	High-mannose type	60.5155
nL	Low-mannose type	19.4085
nH	Hybrid-type	6.89417
nC	Complex-type	12.9065
nO	Other	0.27531
nU	Soluble (HexNAc 1)	0
nR	Large-N-glycans	11.0421
nB	Biantennary-size	34.3332
nCS	Sialylated complex Nglycan	0
nN	Monoantennary	25.7099
nG	Glucosylated	0.70186
nJ	Small high-mannose type	28.6582
nF	Fucosylation	14.6077
nFM	Fucosylation in high-mannose type	0.57659
nFL	Fucosylation in low-mannose type	29.8443
nFH	Fucosylation in hybrid-type	23.5103
nFC	Fucosylation in complex-type	53.0397
nE	Complex fucosylation	0.66997
nEH	Complex fucosylation in hybrid-type	0
nEC	Complex fucosylation in complex-type	5.19093
nT	Terminal HexNAc	4.44104
nTH	Terminal HexNAc in hybrid-type	0
nTC	Terminal HexNAc in complex-type	34.4094
nQ	Terminal HexNAc (bisecting-size)	5.48934
nX	Terminal Hex in complex-type	4.1306
nS	Sialylation	0
nY	Neu5Gc	0
nS/N-2	Sialylation degree (S/N-2)	0
nP	Sulfate/phosphate	0
nPM	Sulfate/phosphate in mannose type	0
nPH	Sulfate/phosphate in hybrid type	0
nPC	Sulfate/phosphate in complex-type	0
nA	Acetylation	0
		AH18-5-4-1
Short	Class name	%
N1	1 HexNAc	0
N2	2 HexNAc	58.6287
N3	3 HexNAc	5.08391
N4	4 HexNAc	30.4167
N5	5 HexNAc	5.87065
N6	6 HexNAc	0
N7+	7 HexNAc or larger	0
F	Fucosylation	41.3939
E	Complex fucosylation	0.26145
S	Sialylated	0
Y	Neu5Gc	0
S/N	Sialylation degree (S/N)	0
P	Sulfate or phosphate	0
A	Acetylated	0
nM	High-mannose type	37.5797
nL	Low-mannose type	21.049
nH	Hybrid-type	5.08391
nC	Complex-type	36.2874
nO	Other	0
nU	Soluble (HexNAc 1)	0
nR	Large-N-glycans	4.94244
nB	Biantennary-size	25.7981
nCS	Sialylated complex Nglycan	0
nN	Monoantennary	22.9736
nG	Glucosylated	1.34403
nJ	Small high-mannose type	30.3388
nF	Fucosylation	41.3939
nFM	Fucosylation in high-mannose type	1.45386
nFL	Fucosylation in low-mannose type	48.9539
nFH	Fucosylation in hybrid-type	37.0124
nFC	Fucosylation in complex-type	78.9848
nE	Complex fucosylation	0.26145
nEH	Complex fucosylation in hybrid-type	0
nEC	Complex fucosylation in complex-type	0.72051
nT	Terminal HexNAc	17.7626
nTH	Terminal HexNAc in hybrid-type	0
nTC	Terminal HexNAc in complex-type	48.9497
nQ	Terminal HexNAc (bisecting-size)	1.90498
nX	Terminal Hex in complex-type	0
nS	Sialylation	0
nY	Neu5Gc	0
nS/N-2	Sialylation degree (S/N-2)	0
nP	Sulfate/phosphate	0
nPM	Sulfate/phosphate in mannose type	0
nPH	Sulfate/phosphate in hybrid type	0
nPC	Sulfate/phosphate in complex-type	0
nA	Acetylation	0
		AH18-5-5-1
Short	Class name	%
N1	1 HexNAc	0
N2	2 HexNAc	77.9082
N3	3 HexNAc	5.94537
N4	4 HexNAc	8.55014
N5	5 HexNAc	5.91644
N6	6 HexNAc	1.30139
N7+	7 HexNAc or larger	0
F	Fucosylation	20.4103
E	Complex fucosylation	5.65737
S	Sialylated	0
Y	Neu5Gc	0
S/N	Sialylation degree (S/N)	0
P	Sulfate or phosphate	0
A	Acetylated	0
nM	High-mannose type	56.2228
nL	Low-mannose type	21.6854
nH	Hybrid-type	5.94537
nC	Complex-type	15.768
nO	Other	0.37847
nU	Soluble (HexNAc 1)	0
nR	Large-N-glycans	18.8073
nB	Biantennary-size	21.8012
nCS	Sialylated complex Nglycan	0
nN	Monoantennary	17.4082
nG	Glucosylated	0.64651
nJ	Small high-mannose type	35.9746
nF	Fucosylation	20.4103
nFM	Fucosylation in high-mannose type	0.98633
nFL	Fucosylation in low-mannose type	28.5809
nFH	Fucosylation in hybrid-type	48.7748
nFC	Fucosylation in complex-type	68.2271
nE	Complex fucosylation	5.65737
nEH	Complex fucosylation in hybrid-type	17.038
nEC	Complex fucosylation in complex-type	28.2097
nT	Terminal HexNAc	6.12776
nTH	Terminal HexNAc in hybrid-type	0
nTC	Terminal HexNAc in complex-type	38.8621
nQ	Terminal HexNAc (bisecting-size)	13.024
nX	Terminal Hex in complex-type	5.91738
nS	Sialylation	0
nY	Neu5Gc	0
nS/N-2	Sialylation degree (S/N-2)	0
nP	Sulfate/phosphate	0
nPM	Sulfate/phosphate in mannose type	0
nPH	Sulfate/phosphate in hybrid type	0
nPC	Sulfate/phosphate in complex-type	0
nA	Acetylation	0
		AH18-5-6-1
Short	Class name	%
N1	1 HexNAc	0
N2	2 HexNAc	74.6241
N3	3 HexNAc	8.83165
N4	4 HexNAc	10.7034
N5	5 HexNAc	4.85661
N6	6 HexNAc	0.76493
N7+	7 HexNAc or larger	0
F	Fucosylation	20.2733
E	Complex fucosylation	3.93231
S	Sialylated	0
Y	Neu5Gc	0
S/N	Sialylation degree (S/N)	0
P	Sulfate or phosphate	0
A	Acetylated	0
nM	High-mannose type	54.7622
nL	Low-mannose type	19.8619
nH	Hybrid-type	8.83165
nC	Complex-type	16.325
nO	Other	0.21934
nU	Soluble (HexNAc 1)	0
nR	Large-N-glycans	15.0348
nB	Biantennary-size	23.0552
nCS	Sialylated complex Nglycan	0
nN	Monoantennary	25.6373
nG	Glucosylated	0.57584
nJ	Small high-mannose type	35.6868
nF	Fucosylation	20.2733
nFM	Fucosylation in high-mannose type	1.31123
nFL	Fucosylation in low-mannose type	33.557
nFH	Fucosylation in hybrid-type	27.9546
nFC	Fucosylation in complex-type	63.8371
nE	Complex fucosylation	3.93231
nEH	Complex fucosylation in hybrid-type	4.506
nEC	Complex fucosylation in complex-type	21.65
nT	Terminal HexNAc	6.04134
nTH	Terminal HexNAc in hybrid-type	0
nTC	Terminal HexNAc in complex-type	37.0068
nQ	Terminal HexNAc (bisecting-size)	10.6295
nX	Terminal Hex in complex-type	3.98638
nS	Sialylation	0
nY	Neu5Gc	0
nS/N-2	Sialylation degree (S/N-2)	0
nP	Sulfate/phosphate	0
nPM	Sulfate/phosphate in mannose type	0
nPH	Sulfate/phosphate in hybrid type	0
nPC	Sulfate/phosphate in complex-type	0
nA	Acetylation	0
		AH17-24-12-1
Short	Class name	%
N1	1 HexNAc	0.72748
N2	2 HexNAc	87.3789
N3	3 HexNAc	3.85154
N4	4 HexNAc	5.81417
N5	5 HexNAc	1.72009
N6	6 HexNAc	0.12701
N7+	7 HexNAc or larger	0
F	Fucosylation	13.4888
E	Complex fucosylation	2.32545
S	Sialylated	0
Y	Neu5Gc	0
S/N	Sialylation degree (S/N)	0
P	Sulfate or phosphate	0
A	Acetylated	0
nM	High-mannose type	71.2375
nL	Low-mannose type	16.7817
nH	Hybrid-type	3.87977
nC	Complex-type	7.71742
nO	Other	0.3836
nU	Soluble (HexNAc 1)	0.72748
nR	Large-N-glycans	11.0008
nB	Biantennary-size	32.4442
nCS	Sialylated complex Nglycan	0
nN	Monoantennary	17.8423
nG	Glucosylated	1.49597
nJ	Small high-mannose type	28.1129
nF	Fucosylation	13.5876
nFM	Fucosylation in high-mannose type	1.57828
nFL	Fucosylation in low-mannose type	32.4634
nFH	Fucosylation in hybrid-type	44.5372
nFC	Fucosylation in complex-type	68.5131
nE	Complex fucosylation	2.34249
nEH	Complex fucosylation in hybrid-type	12.1616
nEC	Complex fucosylation in complex-type	20.0027
nT	Terminal HexNAc	2.45732
nTH	Terminal HexNAc in hybrid-type	0.51446
nTC	Terminal HexNAc in complex-type	31.5826
nQ	Terminal HexNAc (bisecting-size)	4.79832
nX	Terminal Hex in complex-type	3.82624
nS	Sialylation	0
nY	Neu5Gc	0
nS/N-2	Sialylation degree (S/N-2)	0
nP	Sulfate/phosphate	0
nPM	Sulfate/phosphate in mannose type	0
nPH	Sulfate/phosphate in hybrid type	0
nPC	Sulfate/phosphate in complex-type	0
nA	Acetylation	0
		AH18-5-7-1
Short	Class name	%
N1	1 HexNAc	0.70807
N2	2 HexNAc	60.9059
N3	3 HexNAc	6.9984
N4	4 HexNAc	21.2362
N5	5 HexNAc	7.3106
N6	6 HexNAc	2.17271
N7+	7 HexNAc or larger	0.4796
F	Fucosylation	36.5459
E	Complex fucosylation	16.0403
S	Sialylated	0
Y	Neu5Gc	0
S/N	Sialylation degree (S/N)	0
P	Sulfate or phosphate	0
A	Acetylated	0
nM	High-mannose type	46.6049
nL	Low-mannose type	14.7353
nH	Hybrid-type	6.90917
nC	Complex-type	31.2752
nO	Other	0.47542
nU	Soluble (HexNAc 1)	0.70807
nR	Large-N-glycans	22.7392
nB	Biantennary-size	16.9778
nCS	Sialylated complex Nglycan	0
nN	Monoantennary	21.0946
nG	Glucosylated	1.235
nJ	Small high-mannose type	19.7034
nF	Fucosylation	36.5992
nFM	Fucosylation in high-mannose type	1.56609
nFL	Fucosylation in low-mannose type	51.0819
nFH	Fucosylation in hybrid-type	74.0222
nFC	Fucosylation in complex-type	73.3565
nE	Complex fucosylation	15.9474
nEH	Complex fucosylation in hybrid-type	31.9872
nEC	Complex fucosylation in complex-type	42.094
nT	Terminal HexNAc	5.47974
nTH	Terminal HexNAc in hybrid-type	8.94496
nTC	Terminal HexNAc in complex-type	15.0768
nQ	Terminal HexNAc (bisecting-size)	15.3957
nX	Terminal Hex in complex-type	35.8684
nS	Sialylation	0
nY	Neu5Gc	0
nS/N-2	Sialylation degree (S/N-2)	0
nP	Sulfate/phosphate	0
nPM	Sulfate/phosphate in mannose type	0
nPH	Sulfate/phosphate in hybrid type	0
nPC	Sulfate/phosphate in complex-type	0
nA	Acetylation	0
		AH18-5-8-1
Short	Class name	%
N1	1 HexNAc	0.22191
N2	2 HexNAc	75.5996
N3	3 HexNAc	5.41949
N4	4 HexNAc	13.2016
N5	5 HexNAc	4.69104
N6	6 HexNAc	0.39112
N7+	7 HexNAc or larger	0
F	Fucosylation	19.058
E	Complex fucosylation	7.08359
S	Sialylated	0
Y	Neu5Gc	0
S/N	Sialylation degree (S/N)	0
P	Sulfate or phosphate	0
A	Acetylated	0
nM	High-mannose type	64.0955
nL	Low-mannose type	11.6723
nH	Hybrid-type	5.43155
nC	Complex-type	18.3244
nO	Other	0.47632
nU	Soluble (HexNAc 1)	0.22191
nR	Large-N-glycans	18.0081
nB	Biantennary-size	27.5728
nCS	Sialylated complex Nglycan	0
nN	Monoantennary	17.5824
nG	Glucosylated	0.92242
nJ	Small high-mannose type	23.0857
nF	Fucosylation	19.1004
nFM	Fucosylation in high-mannose type	1.07111
nFL	Fucosylation in low-mannose type	34.7
nFH	Fucosylation in hybrid-type	41.5832
nFC	Fucosylation in complex-type	66.0593
nE	Complex fucosylation	7.09935
nEH	Complex fucosylation in hybrid-type	22.9815
nEC	Complex fucosylation in complex-type	31.9306
nT	Terminal HexNAc	3.67663
nTH	Terminal HexNAc in hybrid-type	4.69185
nTC	Terminal HexNAc in complex-type	18.6734
nQ	Terminal HexNAc (bisecting-size)	15.9324
nX	Terminal Hex in complex-type	26.184
nS	Sialylation	0
nY	Neu5Gc	0
nS/N-2	Sialylation degree (S/N-2)	0
nP	Sulfate/phosphate	0
nPM	Sulfate/phosphate in mannose type	0
nPH	Sulfate/phosphate in hybrid type	0
nPC	Sulfate/phosphate in complex-type	0
nA	Acetylation	0
		AH18-5-9-1
Short	Class name	%
N1	1 HexNAc	0
N2	2 HexNAc	88.7859
N3	3 HexNAc	5.61631
N4	4 HexNAc	4.28816
N5	5 HexNAc	0.94026
N6	6 HexNAc	0
N7+	7 HexNAc or larger	0
F	Fucosylation	8.51086
E	Complex fucosylation	0.23303
S	Sialylated	0
Y	Neu5Gc	0
S/N	Sialylation degree (S/N)	0
P	Sulfate or phosphate	0
A	Acetylated	0
nM	High-mannose type	71.7823
nL	Low-mannose type	17.0036
nH	Hybrid-type	5.61631
nC	Complex-type	5.22842
nO	Other	0.36939
nU	Soluble (HexNAc 1)	0
nR	Large-N-glycans	4.45699
nB	Biantennary-size	34.5854
nCS	Sialylated complex Nglycan	0
nN	Monoantennary	30.5807
nG	Glucosylated	0.55145
nJ	Small high-mannose type	26.2105
nF	Fucosylation	8.51086
nFM	Fucosylation in high-mannose type	0.84628
nFL	Fucosylation in low-mannose type	29.3456
nFH	Fucosylation in hybrid-type	21.1478
nFC	Fucosylation in complex-type	33.0089
nE	Complex fucosylation	0.23303
nEH	Complex fucosylation in hybrid-type	0
nEC	Complex fucosylation in complex-type	4.45699
nT	Terminal HexNAc	2.21124
nTH	Terminal HexNAc in hybrid-type	0
nTC	Terminal HexNAc in complex-type	42.2927
nQ	Terminal HexNAc (bisecting-size)	0
nX	Terminal Hex in complex-type	0
nS	Sialylation	0
nY	Neu5Gc	0
nS/N-2	Sialylation degree (S/N-2)	0
nP	Sulfate/phosphate	0
nPM	Sulfate/phosphate in mannose type	0
nPH	Sulfate/phosphate in hybrid type	0
nPC	Sulfate/phosphate in complex-type	0
nA	Acetylation	0
		AH20-15-1-1
Short	Class name	%
N1	1 HexNAc	0.18611
N2	2 HexNAc	88.3794
N3	3 HexNAc	4.21203
N4	4 HexNAc	5.20243
N5	5 HexNAc	1.64782
N6	6 HexNAc	0.136
N7+	7 HexNAc or larger	0.07731
F	Fucosylation	13.1347
E	Complex fucosylation	1.69161
S	Sialylated	0
Y	Neu5Gc	0
S/N	Sialylation degree (S/N)	0
P	Sulfate or phosphate	0
A	Acetylated	0
nM	High-mannose type	72.7151
nL	Low-mannose type	15.8291
nH	Hybrid-type	4.21988
nC	Complex-type	7.07673
nO	Other	0.1592
nU	Soluble (HexNAc 1)	0.18611
nR	Large-N-glycans	17.988
nB	Biantennary-size	39.3937
nCS	Sialylated complex Nglycan	0
nN	Monoantennary	18.8992
nG	Glucosylated	0.54045
nJ	Small high-mannose type	26.3349
nF	Fucosylation	13.1591
nFM	Fucosylation in high-mannose type	0.48489
nFL	Fucosylation in low-mannose type	34.4952
nFH	Fucosylation in hybrid-type	50.0363
nFC	Fucosylation in complex-type	73.972
nE	Complex fucosylation	1.69477
nEH	Complex fucosylation in hybrid-type	14.3261
nEC	Complex fucosylation in complex-type	15.4057
nT	Terminal HexNAc	1.59276
nTH	Terminal HexNAc in hybrid-type	0
nTC	Terminal HexNAc in complex-type	22.507
nQ	Terminal HexNAc (bisecting-size)	7.99089
nX	Terminal Hex in complex-type	1.78766
nS	Sialylation	0
nY	Neu5Gc	0
nS/N-2	Sialylation degree (S/N-2)	0
nP	Sulfate/phosphate	0
nPM	Sulfate/phosphate in mannose type	0
nPH	Sulfate/phosphate in hybrid type	0
nPC	Sulfate/phosphate in complex-type	0
nA	Acetylation	0
		AH20-15-2-1
Short	Class name	%
N1	1 HexNAc	0.46876
N2	2 HexNAc	85.3114
N3	3 HexNAc	4.06972
N4	4 HexNAc	5.98575
N5	5 HexNAc	3.36051
N6	6 HexNAc	0.35244
N7+	7 HexNAc or larger	0.12256
F	Fucosylation	12.9903
E	Complex fucosylation	0.31643
S	Sialylated	0
Y	Neu5Gc	0
S/N	Sialylation degree (S/N)	0
P	Sulfate or phosphate	0
A	Acetylated	0
nM	High-mannose type	69.313
nL	Low-mannose type	16.4002
nH	Hybrid-type	4.08889
nC	Complex-type	9.86751
nO	Other	0.33044
nU	Soluble (HexNAc 1)	0.46876
nR	Large-N-glycans	19.1096
nB	Biantennary-size	29.5597
nCS	Sialylated complex Nglycan	0
nN	Monoantennary	17.4794
nG	Glucosylated	0.67848
nJ	Small high-mannose type	26.93
nF	Fucosylation	13.0515
nFM	Fucosylation in high-mannose type	0.8642
nFL	Fucosylation in low-mannose type	36.258
nFH	Fucosylation in hybrid-type	32.8104
nFC	Fucosylation in complex-type	52.3391
nE	Complex fucosylation	0.31792
nEH	Complex fucosylation in hybrid-type	3.93016
nEC	Complex fucosylation in complex-type	1.59332
nT	Terminal HexNAc	3.20072
nTH	Terminal HexNAc in hybrid-type	3.4713
nTC	Terminal HexNAc in complex-type	30.9985
nQ	Terminal HexNAc (bisecting-size)	13.4347
nX	Terminal Hex in complex-type	3.64771
nS	Sialylation	0
nY	Neu5Gc	0
nS/N-2	Sialylation degree (S/N-2)	0
nP	Sulfate/phosphate	0
nPM	Sulfate/phosphate in mannose type	0
nPH	Sulfate/phosphate in hybrid type	0
nPC	Sulfate/phosphate in complex-type	0
nA	Acetylation	0
		AH20-15-3-1
Short	Class name	%
N1	1 HexNAc	0.17395
N2	2 HexNAc	84.3036
N3	3 HexNAc	4.80829
N4	4 HexNAc	7.76137
N5	5 HexNAc	2.03931
N6	6 HexNAc	0.25936
N7+	7 HexNAc or larger	0
F	Fucosylation	12.7861
E	Complex fucosylation	1.49928
S	Sialylated	0
Y	Neu5Gc	0
S/N	Sialylation degree (S/N)	0
P	Sulfate or phosphate	0
A	Acetylated	0
nM	High-mannose type	70.5787
nL	Low-mannose type	13.8718
nH	Hybrid-type	4.81667
nC	Complex-type	10.0776
nO	Other	0.65526
nU	Soluble (HexNAc 1)	0.17395
nR	Large-N-glycans	14.8479
nB	Biantennary-size	47.6153
nCS	Sialylated complex Nglycan	0
nN	Monoantennary	14.2829
nG	Glucosylated	1.85978
nJ	Small high-mannose type	22.6727
nF	Fucosylation	12.8084
nFM	Fucosylation in high-mannose type	0.84423
nFL	Fucosylation in low-mannose type	37.7431
nFH	Fucosylation in hybrid-type	25.8904
nFC	Fucosylation in complex-type	56.8578
nE	Complex fucosylation	1.5019
nEH	Complex fucosylation in hybrid-type	4.01063
nEC	Complex fucosylation in complex-type	11.2884
nT	Terminal HexNAc	1.85604
nTH	Terminal HexNAc in hybrid-type	0
nTC	Terminal HexNAc in complex-type	18.4175
nQ	Terminal HexNAc (bisecting-size)	2.27837
nX	Terminal Hex in complex-type	1.25861
nS	Sialylation	0
nY	Neu5Gc	0
nS/N-2	Sialylation degree (S/N-2)	0
nP	Sulfate/phosphate	0
nPM	Sulfate/phosphate in mannose type	0
nPH	Sulfate/phosphate in hybrid type	0
nPC	Sulfate/phosphate in complex-type	0
nA	Acetylation	0
		AH20-15-4-1
Short	Class name	%
N1	1 HexNAc	0.45564
N2	2 HexNAc	88.4613
N3	3 HexNAc	3.05073
N4	4 HexNAc	4.32957
N5	5 HexNAc	2.40757
N6	6 HexNAc	0.63215
N7+	7 HexNAc or larger	0
F	Fucosylation	11.1722
E	Complex fucosylation	0.89986
S	Sialylated	0
Y	Neu5Gc	0
S/N	Sialylation degree (S/N)	0
P	Sulfate or phosphate	0
A	Acetylated	0
nM	High-mannose type	72.0153
nL	Low-mannose type	16.851
nH	Hybrid-type	3.0647
nC	Complex-type	7.24626
nO	Other	0.8228
nU	Soluble (HexNAc 1)	0.45564
nR	Large-N-glycans	21.1639
nB	Biantennary-size	24.5715
nCS	Sialylated complex Nglycan	0
nN	Monoantennary	19.2791
nG	Glucosylated	0.76563
nJ	Small high-mannose type	28.3415
nF	Fucosylation	11.2234
nFM	Fucosylation in high-mannose type	0.33417
nFL	Fucosylation in low-mannose type	30.4766
nFH	Fucosylation in hybrid-type	40.745
nFC	Fucosylation in complex-type	61.2956
nE	Complex fucosylation	0.90398
nEH	Complex fucosylation in hybrid-type	6.61019
nEC	Complex fucosylation in complex-type	9.67938
nT	Terminal HexNAc	2.68271
nTH	Terminal HexNAc in hybrid-type	2.88759
nTC	Terminal HexNAc in complex-type	33.6374
nQ	Terminal HexNAc (bisecting-size)	11.5858
[truncated: 303 more rows]
