# Supplementary material for: N-glycosylation in non-invasive and invasive intraductal papillary mucinous neoplasm
Source: Sci Rep. 2023 Aug 14;13:13191. doi: 10.1038/s41598-023-39220-4 (PMC10425445; doi:10.1038/s41598-023-39220-4)
Supplement: Supplementary file 2 — Supplementary Table S2. [file 41598_2023_39220_MOESM2_ESM.xlsx]

## Sheet: Acidic-Peak table
Supplementary Table S2. MS data of acidic N-glycans.																			*Not included in the comparisons
Acidic N-glycans			AH18-5-1-2	AH18-5-2-2	AH18-5-3-2	AH18-5-4-2	AH18-5-5-2	AH18-5-6-2	AH18-5-7-2	AH18-5-8-2	AH18-5-9-2	AH18-5-10-2	AH18-5-11-2	AH18-5-12-2	AH18-5-13-2	AH18-5-14-2	AH18-5-15-2	AH18-5-16-2	AH18-5-17-2	AH18-5-18-2	AH18-5-19-2	AH18-5-20-2	AH18-5-21-2	AH18-5-22-2	AH18-5-23-2	AH18-5-24-2	AH18-5-25-2	AH18-5-26-2	AVERAGES
			Non-invasive	Invasive	Non-invasive	Invasive	Non-invasive	Invasive	Non-invasive	Invasive	Non-invasive	Invasive	Non-invasive	Invasive	Non-invasive	Invasive	Non-invasive	Invasive	Metastasis (lymph node)*	Non-invasive	Invasive	Non-invasive	Invasive	Ctrl	Ctrl	Ctrl	Ctrl	Ctrl	Control (n=5)	SEM	Non-invasive (n=10)	SEM	Invasive (n=10)	SEM
			1.1	1.2	3.1	3.2	4.1	4.2	5.1	5.2	6.1	6.2	7.1	7.2	8.1	8.2	9.1	9.2	9.3	10.1	10.2	11.1	11.2	TK1	TK2	TK3	TK4	TK5
Composition	Short	m\z	%	%	%	%	%	%	%	%	%	%	%	%	%	%	%	%	%	%	%	%	%	%	%	%	%	%
Hex2HexNAc2dHexSP	H2N2F1P1	973.282	0	0	0	0	0	0	0	0	0	0	0	0	0	0	0	0	0	0	0	0	0	0.373733	0.379264	0.944232	0	0	0.339446	0.173057	0	0	0	0
Hex3HexNAc4SP	H3N4P1	1395.44	0	0	0	0	0	0	0	0	0	0	0	0	0	0	0.182913	0	0.26153	0	0	0.176091	0	0.389912	0.395169	0.583346	0.367523	0.276676	0.402525	0.0499863	0.0359004	0.023939	0	0
NeuAcHex3HexNAc3	S1H3N3	1403.49	0.381715	0.537633	0.286933	0.2901	0.661205	0.296884	0.535652	0	0.355651	0.617635	0.246435	0.361406	0.344991	0.518521	0.278925	0.538794	0.544417	0.479234	0.738303	0.457519	0.343496	0.261174	0.646217	0.247204	0.567928	0.355425	0.41559	0.0813061	0.402826	0.0411621	0.424277	0.0662962
Hex6HexNAc2SP	H6N2P1	1475.44	0	0.212324	0.270055	0	0.359975	0	0.821622	0	0	0	0	0.523943	0	0	0.329384	0.243455	0.412153	0.352368	0	0.248431	0.206166	1.12998	0.711549	1.42183	0.73574	0.509758	0.901773	0.164312	0.238183	0.0819645	0.118589	0.055851
Hex4HexNAc3dHexSP	H4N3F1P1	1500.47	0.278845	0.196455	0	0	0.472163	0.523949	0.359087	0	0.269847	0	0	0	0.274585	0	0.413482	0.388274	0.594625	0.981597	0.205757	0.40136	0.252399	0.911567	0.336554	0.461261	0	0.554406	0.452758	0.148223	0.345097	0.0870839	0.156683	0.0600387
Hex5HexNAc3SP	H5N3P1	1516.46	0.216706	0.190425	0	0	0	0	0.514529	0	0	0	0	0	0	0	0.23968	0.170476	0.350705	0.425155	0	0.432136	0	3.63217	0.836584	6.52209	1.34666	1.01108	2.66972	1.08695	0.182821	0.0668674	0.03609	0.0241059
Hex3HexNAc4dHexSP	H3N4F1P1	1541.49	0	0	0	0	0.258828	0.222431	0	0	0	0	0.311255	0	0	0	0.246337	0.303036	0.242421	0	0.207733	0.377564	0	0.633541	0.604865	0.896206	0.470153	0.638428	0.648639	0.0690634	0.119398	0.0499498	0.07332	0.0381082
NeuAcHex3HexNAc3dHex	S1H3N3F1	1549.55	0.326364	0.343378	0.458188	0.461371	0.473123	0.300137	0	0.286873	0.823842	0.561293	0.199517	0	0.475654	0.76618	0.522865	0.642498	0.76823	1.88067	1.04465	1.79447	0.250291	0.387417	0.277006	0.477135	0.874116	0.563393	0.515813	0.101404	0.695469	0.202174	0.465668	0.0944881
Hex4HexNAc4SP	H4N4P1	1557.49	0	0.227875	0	0	0	0.174547	0	0	0	0	0	0	0	0	0.289788	0.139687	0.483718	0	0	0	0	0.374478	0.372658	0.681846	0	0.308316	0.34746	0.108499	0.0289788	0.0289788	0.0542109	0.0283858
NeuAcHex4HexNAc3	S1H4N3	1565.55	2.70751	2.23908	3.40733	3.95351	4.75476	6.0387	5.51684	3.25776	3.30656	3.74833	3.48923	4.9099	2.88062	3.45562	4.09313	2.9742	3.77158	3.25294	3.6105	3.91271	3.18838	3.61137	3.87119	2.53437	3.61352	2.84691	3.29547	0.25621	3.73216	0.273739	3.7376	0.336187
Hex6HexNAc3SP	H6N3P1	1678.51	1.33209	1.16826	1.00005	0.459325	1.79016	0.789631	3.73602	0.620312	0.952547	0.567672	0.768047	1.41248	0.418918	0.737174	1.19314	0.76486	2.30431	2.33665	0.905526	1.96651	0.728773	14.213	3.93236	11.035	4.62109	3.0814	7.37657	2.21387	1.54941	0.304662	0.815401	0.0901969
Hex4HexNAc4dHexSP	H4N4F1P1	1703.55	0	0	0	0	0.284888	0.307079	0	0	0	0	0.280679	0	0	0	0.344101	0.207536	0.358573	0.198632	0.173152	0.286504	0	0.254856	0.478362	0.48034	0	0.561086	0.354929	0.102336	0.139481	0.0477655	0.0687766	0.0365221
NeuAcHex4HexNAc3dHex	S1H4N3F1	1711.61	1.5796	1.48763	2.68694	2.35423	5.26272	3.62048	3.60771	1.91734	2.61165	2.91124	2.72896	2.85718	1.49321	2.43596	3.37144	2.63096	5.88896	10.1635	3.88785	6.36452	2.62348	2.81086	3.13034	2.52648	3.4612	2.91417	2.96861	0.156864	3.98702	0.837526	2.67264	0.226137
Hex5HexNAc4SP	H5N4P1	1719.54	0	0.492883	0.241362	0.318752	0	0.172384	0.307093	0	0	0	0	0	0.315823	0.394022	0.423294	0.289352	0.415151	0	0.193653	0.348691	0	0.901859	0.371434	1.21315	0	0.409213	0.57913	0.213721	0.163626	0.056306	0.186105	0.0581552
NeuAcHex5HexNAc3	S1H5N3	1727.6	2.12371	2.78845	2.87609	2.39377	2.8374	3.50206	2.32621	2.21164	2.83153	3.12432	2.97312	2.3042	2.78859	2.82108	3.3443	2.28204	3.96192	1.51049	3.69843	2.70609	2.78393	1.93847	3.44127	1.30786	3.3826	2.11638	2.43731	0.420061	2.63175	0.163468	2.79099	0.164336
Hex3HexNAc5dHexSP	H3N5F1P1	1744.57	0	0	0	0	0	0	0	0	0	0	0	0	0	0	0.242132	0	0	0	0	0	0	0.53298	0.354306	1.13518	0	0.562492	0.516992	0.184151	0.0242132	0.0242132	0	0
NeuAcHex4HexNAc4	S1H4N4	1768.63	1.31381	1.72176	1.34774	1.83596	0.960669	1.55578	1.38273	1.53125	0.93576	1.17042	1.58196	1.33472	1.73904	2.2789	0.731303	1.60013	0	1.45981	2.36163	1.29482	1.26713	0.853785	1.25084	0.767291	1.44028	0.873269	1.03709	0.130667	1.27476	0.098432	1.66577	0.126519
Hex7HexNAc3SP	H7N3P1	1840.57	0.448032	0.432582	0.32913	0	0	0.303063	0.89149	0	0	0	0	0.835632	0	0.414103	0.403321	0.285076	0.63022	0.551001	0.304806	0.346153	0	1.60522	0.54247	2.67466	0.75793	0.49218	1.21449	0.416327	0.296913	0.0947707	0.257526	0.0856163
NeuAcHex4HexNAc3dHex2	S1H4N3F2	1857.66	0.413568	0	0	0	0.518982	0	0.458202	0	0.374926	0	0	0	0	0	0	0	0	1.9785	0	0.225269	0	0.0381415	0	0.094841	0	0	0.0265965	0.0185913	0.396945	0.187985	0	0
Hex5HexNAc4dHexSP	H5N4F1P1	1865.6	0.715389	0.448133	0.339257	0.410527	0.525166	0.548973	0.895281	0.407783	0.397309	0.592122	0	0.356307	0.397293	0.419904	0.510195	0.438732	0.592002	0.625488	0.33173	0.608544	0.32603	1.45091	0.629823	1.32242	0.710777	0.902448	1.00327	0.163923	0.501392	0.076581	0.428024	0.0274219
NeuAcHex5HexNAc3dHex	S1H5N3F1	1873.66	0.481452	0.494787	0.489897	0.574827	0.943443	0.633929	1.61616	0.874144	0.75296	0.843003	0.403881	0.583859	0.557719	0.681396	0.835024	0.528912	1.18213	1.42716	0.946777	0.867763	0.630107	0.537577	0.664569	0.415957	0.562531	0.538586	0.543844	0.0395889	0.837546	0.128548	0.679174	0.0491567
NeuAcHex6HexNAc3	S1H6N3	1889.65	1.43078	1.87188	1.94819	1.51497	2.23847	2.3553	4.27655	1.6071	1.67753	1.27673	1.79476	1.5253	1.53486	2.22045	2.02291	1.73554	2.86297	1.08125	1.83402	2.1372	1.74419	1.23353	1.58288	1.194	1.26276	1.1851	1.29165	0.0741331	2.01425	0.274674	1.76855	0.103094
Hex4HexNAc5dHexSP	H4N5F1P1	1906.63	0	0	0	0	0.392218	0.352492	0	0	0	0	0.425605	0	0	0.293061	0.715535	0.221219	0	0.349647	0.279859	0.951525	0	1.36157	0.953055	1.36814	1.03669	0.919674	1.12783	0.0986325	0.283453	0.109095	0.114663	0.0478328
NeuAcHex4HexNAc4dHex	S1H4N4F1	1914.68	2.39029	1.83776	2.10727	1.71049	3.30201	5.19416	2.194	2.8058	2.04974	1.89791	1.66898	1.6661	1.94898	2.29452	1.48089	1.59873	1.74045	1.65886	1.47412	2.78948	3.22325	1.13119	1.13934	1.16307	2.12684	1.99014	1.51011	0.224975	2.15905	0.175357	2.37029	0.361072
NeuAcHex5HexNAc4	S1H5N4	1930.68	22.6731	29.9132	21.6179	28.4884	14.6282	18.4802	19.8754	15.2164	12.7288	22.1009	20.4242	17.3927	21.1747	28.3692	15.0154	27.4312	17.6934	15.1001	26.9894	23.5508	14.9282	12.8373	18.5394	9.11353	18.7236	15.668	14.9764	1.81884	18.6789	1.23412	22.931	1.88757
Hex3HexNAc6dHexSP	H3N6F1P1	1947.65	0	0	0	0	0	0.171247	0	0	0	0	0	0	0	0	0.315718	0	0	0	0	0	0	0.434289	0.60144	1.39686	0	0.459837	0.578484	0.22801	0.0315718	0.0315718	0.0171247	0.0171247
NeuAcHex4HexNAc5	S1H4N5	1971.71	0.963426	1.02575	0.551925	0.599898	0.639121	0.507267	0.842745	1.18205	0.931407	0	0.715457	0.737472	0.988203	0.967876	0.524912	0.486055	0.813816	0.610522	0.548355	0.422618	1.35481	0.41811	0	0.462195	0.911181	0.586046	0.475506	0.146903	0.719034	0.0636161	0.740953	0.126033
Hex8HexNAc3SP	H8N3P1	2002.62	0	0.376452	0	0	0	0	0	0	0	0	0	0	0	0	0	0	0	0	0	0.866176	0	0.782843	0	1.95803	0	0	0.548174	0.383682	0.0866176	0.0866176	0.0376452	0.0376452
NeuAc2Hex5HexNAc3	S2H5N3	2018.7	0	0	0.402129	0	0.397076	0.334883	0	0	0.705706	0	0	0.796751	0.554198	0	0.544185	0.257098	0.342462	0.377878	0.596768	0	0	0.658713	1.16226	0	1.47842	0.871159	0.83411	0.250069	0.298117	0.0865848	0.19855	0.0927942
NeuAcHex6HexNAc3dHex	S1H6N3F1	2035.71	0	0	0.273273	0	0.43197	0.574923	1.63349	0.537703	0.521663	0	0.317981	0	0	0	0.398415	0.37288	0.605491	1.47002	0.395458	0.482584	0.40788	0.337908	0.402265	0.401503	0	0.158383	0.260012	0.078822	0.552939	0.176319	0.228884	0.07871
Hex4HexNAc5dHex2SP	H4N5F2P1	2052.68	0.512783	0.458606	0	0	0.379939	0.534975	0.108514	0	0	0	0.473914	0	0	0	0.45236	0.478358	0.0520861	0.768735	0.0572963	0.286744	0	0.696387	1.77838	1.31749	1.10673	0.692218	1.11824	0.204337	0.298299	0.0837757	0.152924	0.0741449
NeuAcHex5HexNAc4dHex	S1H5N4F1	2076.74	33.3001	22.8701	35.6078	34.1258	34.9881	30.2435	10.5612	27.8292	30.5984	36.8955	33.3776	36.0386	31.6788	32.6703	30.5001	21.7496	20.0892	7.79848	24.5023	24.7183	38.4158	21.253	17.8839	15.3059	23.2021	27.8317	21.0953	2.16418	27.3129	3.1772	30.5341	1.91497
NeuAcHex6HexNAc4	S1H6N4	2092.73	0	0.641731	0.646444	0.507227	0.370575	0.442082	0.679179	0	0	0	0.54546	0.796113	0	0.568499	0.451677	0.443009	0.584508	0.424815	0.394223	0.321567	0.391099	0.529513	0.543938	0.428348	0	0.424681	0.385296	0.0994544	0.343972	0.0829154	0.418398	0.0799707
Hex3HexNAc6dHex2SP	H3N6F2P1	2093.71	0	0.187981	0	0.121586	0.22006	0.279679	0.221755	0	0	0	0	0	0	0.124602	0.442418	0.547157	0.53313	0.101693	0.129951	0.439346	0.231987	0.178527	0.372492	0.721896	0.722565	0.361511	0.471398	0.108043	0.142527	0.0571121	0.162294	0.0527634
NeuAcHex4HexNAc5dHex	S1H4N5F1	2117.76	1.3582	1.20951	1.72582	1.2965	1.40191	0.709379	1.0015	4.06807	0.288908	1.81676	1.37099	0.997532	1.91153	1.73093	0.91737	0.74633	1.24695	1.42342	1.15673	0.473805	5.02676	0.520544	0.475151	0.422765	0.822641	0.831057	0.614432	0.0880988	1.18734	0.163396	1.87585	0.465036
NeuAcHex5HexNAc5	S1H5N5	2133.76	0.842802	1.19968	0.70805	0.729279	0.706699	0.734332	1.18667	1.58908	0.759178	0.873832	1.07686	0.921044	1.127	0.929946	0.575021	0.618045	1.12331	1.03772	1.05818	0.652646	1.07809	0.629129	0.701517	0.815611	1.15597	0.785731	0.817591	0.0906938	0.867264	0.0697092	0.97315	0.0885674
NeuAc2Hex5HexNAc4	S2H5N4	2221.78	4.82601	7.71918	4.39768	4.38776	2.59314	3.81624	6.61901	5.3928	10.9369	6.00414	6.75404	6.80106	10.6987	2.93006	8.29313	11.4404	4.90163	2.23121	6.03487	5.00161	1.10641	1.70618	11.2734	4.26573	8.39826	6.5848	6.44568	1.64855	6.23515	0.959521	5.56329	0.896895
NeuAcHex5HexNAc4dHex2	S1H5N4F2	2222.8	1.49121	0.697677	0.905556	0.350749	0.387269	0.54832	0.494454	2.30178	0.877126	0.310538	1.32006	0.234877	0	0.131029	1.24839	1.53532	1.63652	3.39016	1.13168	2.46686	0.753742	1.50858	4.05973	1.96647	1.89839	2.44302	2.37524	0.446525	1.25811	0.320742	0.799571	0.215774
NeuAcHex4HexNAc5dHex2	S1H4N5F2	2263.82	0	0.426551	0	0	0.264182	0	1.11084	1.19632	0.372311	0	0	0	0	0	0.432404	0.255597	0.393377	1.5911	0.477464	0.220417	0.449546	0	0.276345	0	0	0.286531	0.112575	0.0689568	0.399126	0.170506	0.280547	0.121172
NeuAcHex5HexNAc5dHex	S1H5N5F1	2279.82	1.57489	1.68141	1.25873	1.57675	1.44587	1.38233	3.98246	4.63206	1.74841	1.51365	2.48525	1.92199	2.0103	2.17346	0.615288	1.30029	2.96563	1.42925	1.36707	1.42173	3.84351	1.16926	1.27477	1.24665	1.716	1.95363	1.47206	0.153759	1.79722	0.287376	2.13925	0.3645
NeuAcHex6HexNAc5	S1H6N5	2295.81	0.600754	1.34218	1.15238	0.733546	1.12233	1.02195	1.21266	1.34125	0.814515	1.14491	1.11171	1.11035	0.979654	0.963414	1.03125	0.80306	1.41331	0.874118	0.869958	0.857927	0.964734	0.878284	0.867659	0.738812	1.08454	1.04342	0.922544	0.0630807	0.97573	0.0597421	1.02954	0.065638
NeuAc2Hex5HexNAc4dHex	S2H5N4F1	2367.83	3.40776	2.18163	3.90694	2.09964	2.81752	2.70656	1.0843	4.01776	9.57957	6.07111	5.40945	5.72704	6.78717	2.40385	7.36314	3.8414	1.8176	0	2.97001	2.30028	1.42227	1.3049	3.65146	2.62316	2.3965	3.98947	2.7931	0.477965	4.26561	0.946571	3.34413	0.492613
NeuAcHex5HexNAc4dHex3	S1H5N4F3	2368.85	0.343313	0	0	0.799806	0	0	0	0.0305691	0.848283	0	0.616054	0.583819	0.134381	0	0.427633	0.492327	0.641266	1.42172	0.377573	0	0.070118	0.0121772	0.0647245	0.260866	1.3018	0	0.327913	0.247934	0.379138	0.149135	0.235421	0.0952833
NeuAcHex4HexNAc5dHex3	S1H4N5F3	2409.88	0.456387	0.920386	0	0	0.155143	0	0.141928	0.0986811	0	0	0	0	0	0	0	0	0	3.30158	0.548849	0	0	0	0	0	0	0	0	0	0.405504	0.32504	0.156792	0.100678
NeuAcHex5HexNAc5dHex2	S1H5N5F2	2425.87	0.422445	0.393579	0.299186	0.570798	0.989378	0.446407	3.70721	2.33235	0.507984	0	0.21311	0.0628304	0	0	0.0333643	0.59695	0.99056	1.21356	0.50093	0.581258	0.801034	0.241671	0.301209	0.479936	0.582609	0.71999	0.465083	0.0882548	0.79675	0.345725	0.570487	0.21391
NeuAcHex6HexNAc5dHex	S1H6N5F1	2441.87	2.10753	1.71795	2.64907	1.91475	2.68811	2.93053	1.63025	2.45721	1.88582	2.54496	2.65208	2.57701	1.93567	2.20751	1.85051	1.56763	2.38225	1.38668	2.06498	1.56292	2.74249	1.56635	1.34651	1.17066	1.62265	2.2454	1.59031	0.182524	2.03486	0.151395	2.2725	0.142775
NeuAc2Hex5HexNAc5dHex	S2H5N5F1	2570.91	0.368138	0.414491	0	0	0	0	0	0.326462	0.367645	0	0.67571	0	0.627622	0	0.163858	0.346368	0.317358	0	0.415712	0.386765	0	0.206628	0.357243	0.313032	0.614388	0.203578	0.338974	0.075069	0.258974	0.0834628	0.150303	0.0619369
NeuAcHex5HexNAc5dHex3	S1H5N5F3	2571.93	0.151157	1.13893	0	0.408289	0	0	1.03884	0.671248	0.266085	0.671851	0	0	0	0	0	0.111618	0.347646	1.66525	0.135141	0	0.494525	0.0237293	0	0.0950071	0.0490384	0.173731	0.0683011	0.0307013	0.312132	0.181708	0.36316	0.121209
NeuAc2Hex6HexNAc5dHex	S2H6N5F1	2732.97	0.618786	0.39767	0.543064	0.376055	0.541508	0.46587	0.352588	0.998807	1.20561	0.856823	0.880563	0.748946	0.953	0.386436	0.692408	0.551338	0.500579	0	0.418676	0.450221	0.243838	0.257476	0.458543	0.532692	0.583877	0.673584	0.501234	0.0702725	0.623774	0.106648	0.544446	0.0769642
NeuAcHex7HexNAc6dHex	S1H7N6F1	2807	0.560301	0.443372	0.490319	0.542146	0.533999	0.372573	0.466326	0.584264	0.474408	0.501762	0.471468	0.7993	0.432999	0.366802	0.440814	0.347223	0.825806	0.460528	0.367546	0.573961	0.565416	0.378356	0.390765	0.387497	0	0.575148	0.346353	0.0940736	0.490512	0.0154952	0.489041	0.0446728
NeuAcHex3HexNAc6dHex	S1H3N6F1	2158.79	0	0	0.138678	0.613328	0.442128	0.100721	0.419747	1.54702	0.129891	0	0	0	0	0	0	0	0	0	0	0	1.03597	0.0702412	0	0.0556835	0	0.237183	0.0726216	0.0435436	0.113044	0.0557752	0.329704	0.175302
Hex3HexNAc2dHexSP	H3N2F1P1	1135.33	0	0	0	0	0.495573	0.340752	0.482574	0	0	0	0	0	0	0	0	0.161923	0	0	0	0	0	0.243377	0.35137	0.603188	0	0.404643	0.320516	0.0991498	0.0978147	0.065217	0.0502676	0.0360652
Hex4HexNAc5dHex3SP	H4N5F3P1	2198.74	0.813038	0	0	0	0	0	0	0	0.479383	0	0	0	0	0	0	0	0.0807487	1.84415	0.533534	0	0	0	0.415478	0	0	0	0.0830956	0.0830956	0.313657	0.191715	0.0533534	0.0533534
Hex4HexNAc5SP	H4N5P1	1760.57	0	0	0	0	0	0	0	0	0	0	0	0	0	0	0.284882	0	0	0	0	0.299196	0	0.490452	0.225356	0.43465	0	0.394799	0.309052	0.089037	0.0584078	0.0389531	0	0
NeuAc2Hex6HexNAc5	S2H6N5	2586.91	0	0.406874	0	0	0.29328	0.235715	0.391042	0.506913	0.537207	0	0	0.446818	0	0.270863	0.41103	0.393405	0.331596	0	0	0	0	0.2829	0.368987	0.355984	0	0.433822	0.288339	0.0759652	0.163256	0.0691166	0.226059	0.0662339
NeuAcHex6HexNAc5dHex2	S1H6N5F2	2587.93	0.524793	0.0721254	0.352337	0.453953	0.148672	0.0944005	0.274578	0.327543	0	0	0	0.164915	0.462167	0	0.0702932	0.112992	0.116344	0.608482	0.362853	0.435944	0.337332	0.0568321	0.249216	0.131952	0.759317	0.0353577	0.246535	0.133541	0.287727	0.0705546	0.192611	0.0518437
NeuAcHex7HexNAc6	S1H7N6	2660.94	0	0.299602	0	0.29592	0	0.236024	0	0.503909	0.593166	0	0	0.386902	0	0.245874	0.306257	0.232907	0.494959	0.269378	0.308264	0.263978	0.365414	0.258863	0.26524	0	0	0.41765	0.188351	0.0819799	0.143278	0.0652008	0.287482	0.0412919
NeuAcHex6HexNAc4dHex	S1H6N4F1	2238.79	0	0	0.425337	0	0	0.401612	0.531416	0.708927	0	0.561293	0	0	0	0.674256	0	0	0.403161	0.313934	0	0	0.488703	0	0	0	0	0.487962	0.0975924	0.0975924	0.127069	0.0667003	0.283479	0.0982496
Hex7HexNAc2SP	H7N2P1	1637.49	0	0	0	0	0	0	0.46091	0	0	0	0	0	0	0	0	0	0	0	0	0.21702	0	0.281282	0.335221	0.629566	0	0	0.249214	0.117751	0.067793	0.0487142	0	0
Hex5HexNAc2SP	H5N2P1	1313.38	0	0	0	0	0	0	0	0	0	0	0	0	0	0	0	0	0	0	0	0	0	0.328663	0.170547	0.743481	0	0	0.248538	0.138024	0	0	0	0
Hex5HexNAc4dHex3SP	H5N4F3P1	2157.71	0.818259	0.479236	0.34854	0	0	0.211259	0	0	0.388596	0	0	0	0.0490025	0	0	0.0789462	0.458614	0.780244	0	0	0	0.0838529	0.429425	0.108803	0	0.606437	0.245704	0.116015	0.238464	0.104593	0.0769441	0.0495901
Hex5HexNAc4dHex2SP	H5N4F2P1	2011.66	0.606253	0	0.315627	0	0	0.473902	0	0	0	0	0	0	0.460156	0	0.367228	0.378866	0	0.670384	0	0	0	0.490915	0	0	0	0.350854	0.168354	0.105447	0.241965	0.0867761	0.0852769	0.0572909
NeuAcHex4HexNAc5SP	S1H4N5P1	2051.66	0	0	0.297482	0	0.310064	0.253325	0.588188	0	0	0	0	0	0	0	0.425046	0	0.613359	0.30237	0.36804	0.394697	0	0	0	0	0	0.337847	0.0675693	0.0675693	0.231785	0.0684135	0.0621365	0.0422975
NeuAcHex6HexNAc4dHexAc	S1H6N4F1A1	2280.8	0.177886	0.0927268	0	0.340423	0.397433	0.0888638	0.110332	0	0.269192	0	0.132482	0	0	0.433251	0.173532	0.173668	0.196973	0.208957	0.0624747	0	0.165728	0.28401	0.113481	0.0584496	0.485223	0.167882	0.221809	0.0756919	0.146982	0.0407604	0.135714	0.0468375
NeuAcHex6HexNAc6dHex	S1H6N6F1	2644.95	0	0.333561	0	0	0.365275	0.255178	0.672679	0.658612	0	0	0.357117	0	0	0.331996	0.257901	0	0.310988	0.316655	0	0.216703	0.320551	0	0.278453	0.321436	0	0.299527	0.179883	0.0737509	0.218633	0.0706474	0.18999	0.0716598
NeuAc2Hex3HexNAc4SP	S2H3N4P1	1977.63	0	0	0.578086	0.663469	0.569776	0.452895	0	0	0.487466	0	0	0.633576	0	0	0	0	0	0	0	0	0.382538	0.311098	0	0.389131	0	0	0.140046	0.0866431	0.163533	0.083601	0.213248	0.090573
Hex5HexNAc3dHexSP	H5N3F1P1	1662.52	0.273623	0	0	0	0	0	0.332007	0	0	0	0	0	0	0	0	0	0	0.35611	0	0	0	0.549586	0	0.434367	0	0	0.196791	0.121878	0.096174	0.0493759	0	0
NeuAcHex5HexNAc4Ac	S1H5N4A1	1972.69	0	0.0848778	0.223884	0.211219	0.159855	0.0956607	0.273676	0.186752	0	0	0.361014	0	0.322997	0.549392	0.121469	0.334669	0	0.288709	0.214133	0.178866	0.179441	0.120344	0	0.0273689	0	0	0.0295426	0.0233109	0.193047	0.039814	0.185614	0.0519834
NeuGcNeuAc2Hex4HexNAc4	G1S2H4N4	2366.81	0	0	0	0	0	0	0	0	0	0	0.442728	0	0	0	0	0	0	0	0	0	0	0.308093	0	0	0.6449	0	0.190599	0.128292	0.0442728	0.0442728	0	0
NeuGcNeuAcHex3HexNAc3	G1S1H3N3	1710.59	0	0	0	0.0685588	0	0.0320776	0	0	0.19046	0	0	0	0.127141	0.241078	0	0	0.243989	0.20206	0.11224	0	0.0826164	0.117714	0	0.21277	0.450757	0.166271	0.189502	0.0742966	0.0519661	0.0271341	0.0536571	0.0246036
Hex4HexNAc3dHex2SP	H4N3F2P1	1646.52	0.403647	0	0	0	0	0	0	0	0	0	0	0	0	0	0	0	0.382553	1.34961	0	0	0.175686	0.337215	0.242729	0.355517	0	0	0.187092	0.078742	0.175326	0.136504	0.0175686	0.0175686
Hex3HexNAc5dHex2SP	H3N5F2P1	1890.63	0	0	0	0	0.219463	0.233659	0	0.717357	0	0.506144	0.279416	0	0	0	0.22149	0	0.121196	0.0811722	0	0	0.280981	0.183556	0.0769916	0.00595004	0.266113	0	0.106522	0.0518349	0.0801541	0.0361536	0.173814	0.0818003
NeuGcNeuAcHex5HexNAc2	G1S1H5N2	1831.61	0	0.370693	0	0	0	0.333956	0	0	0	0	0	0.543703	0	0	0	0.342947	0.301996	0	0	0	0	0.309249	0	0	0	0	0.0618497	0.0618497	0	0	0.15913	0.0674077
Hex6HexNAc5SP2	H6N5P2	2164.63	0	0	0	0	0	0	0.502614	0	0	0	0	0	0	0	0	0	0	0.409169	0	0	0	0	0	0.763789	0	0	0.152758	0.152758	0.0911783	0.0611832	0	0
NeuAcHex5HexNAc4dHexSP	S1H5N4F1P1	2156.69	0	0	0	0	0	0.274332	0	0	0	0	0	0	0.49385	0	0.453079	0.397967	0	0	0	0	0	0.350851	0	0.381194	0	0	0.146409	0.0897852	0.0946929	0.0632017	0.0672299	0.0457574
NeuAcHex6HexNAc5dHex3	S1H6N5F3	2733.99	0	0.0855041	0.0462629	0	0.0701349	0.0604322	0.299686	0	0	0.0865859	0	0	0	0	0.187607	0	0.0685214	0.590795	0.0660414	0.144155	0.145951	0.0705166	0.344693	0.103747	0.201291	0	0.144049	0.0597143	0.133864	0.0598787	0.0444515	0.0164533
NeuAcHex3HexNAc2	S1H3N2	1200.42	0	0	0	0	0.490272	0.214708	0	0	0	0	0	0	0	0	0	0	0	0	0	0	0	0	0.209941	0	0.504825	0	0.142953	0.099183	0.0490272	0.0490272	0.0214708	0.0214708
Hex6HexNAc4SP	H6N4P1	1881.59	0	0	0	0	0	0	0	0	0	0	0	0	0	0	0	0	0	0	0	0	0	0.384365	0	0.327505	0	0	0.142374	0.0876482	0	0	0	0
Hex4HexNAc3SP	H4N3P1	1354.41	0	0	0.181021	0	0	0.186595	0	0	0	0	0	0	0	0	0	0	0.317733	0	0	0	0	0.460175	0	0.250239	0	0	0.142083	0.0931243	0.0181021	0.0181021	0.0186595	0.0186595
NeuAc3Hex6HexNAc5	S3H6N5	2878	0	0	0	0	0	0	0	0	0.292852	0	0	0	0	0	0	0	0	0	0	0	0	0	0.194281	0.219659	0	0.296011	0.14199	0.0603373	0.0292852	0.0292852	0	0
NeuAcHex5HexNAc6dHex	S1H5N6F1	2482.9	0	0	0	0	0	0	0.50478	0	0	0	0.456792	0	0	0	0	0	0	0.422434	0	0	0.361989	0.301852	0	0	0	0	0.0603705	0.0603705	0.138401	0.0707394	0.0361989	0.0361989
NeuAc2Hex4HexNAc3	S2H4N3	1856.64	0	0	0	0	0	0	0	0	0	0	0	0	0	0	0	0	0	0	0	0	0	0.249849	0	0.366021	0	0.0735685	0.137888	0.0730559	0	0	0	0
NeuAc2Hex7HexNAc6dHex	S2H7N6F1	3098.1	0	0	0.21098	0	0	0.137475	0	0.378495	0.413475	0	0.206076	0	0	0	0.201485	0.14767	0	0	0	0.164669	0	0	0.175685	0.213123	0	0.278785	0.133519	0.0569525	0.119669	0.0450245	0.066364	0.0394296
NeuAc2Hex5HexNAc5	S2H5N5	2424.85	0	0.358316	0.278072	0	0	0	0.435454	0.533949	0	0	0	0.434707	0	0	0.345503	0	0.290006	0	0	0	0	0	0	0	0.488182	0	0.0976364	0.0976364	0.105903	0.0551928	0.132697	0.0688296
NeuAcHex4HexNAc4dHex2	S1H4N4F2	2060.74	0.613564	0	0.204159	0.218718	0	0	0	0	0	0	0	0	0	0	0	0	0	0.325855	0.304148	0.14529	0.151091	0.201679	0.232223	0	0	0.22326	0.131432	0.0538863	0.128887	0.06492	0.0673957	0.0361709
NeuAcHex2HexNAc2dHex3SP	S1H2N2F3P1	1556.49	0	0	0	0	0	0	0	0	0	0	0	0	0	0	0	0	0	0	0	0	0	0.212175	0	0.440719	0	0	0.130579	0.087749	0	0	0	0
NeuAcHex5HexNAc3dHex2	S1H5N3F2	2019.72	0.393725	0	0	0	0.186428	0	0	0	0.0741415	0	0	0	0.052888	0	0.0164314	0.078913	0.366418	0.506879	0.0218666	0	0	0	0	0	0.48987	0.0580728	0.109589	0.0957333	0.123049	0.0581047	0.010078	0.00795107
NeuAc2Hex4HexNAc3dHex	S2H4N3F1	2002.7	0.448032	0	0	0	0.286501	0.206646	0	0	0	0	0	0	0	0	0.237277	0.280933	0	0.254162	0	0	0	0	0	0	0	0	0	0	0.122597	0.0530632	0.0487579	0.0329735
Hex5HexNAc5dHex3SP	H5N5F3P1	2360.79	0.387459	0	0	0.316066	0	0	0	0	0	0	0	0	0	0	0	0	0	0.570048	0.409043	0.264929	0.315071	0	0	0	0	0	0	0	0.122244	0.0663184	0.104018	0.0535709
Hex7HexNAc4SP	H7N4P1	2043.65	0	0	0	0	0	0	0	0	0	0	0	0	0	0	0	0	0	0	0	0	0	0.0908058	0	0.516585	0	0	0.121478	0.10033	0	0	0	0
Hex6HexNAc5dHexSP	H6N5F1P1	2230.73	0	0	0	0	0	0	0.720882	0	0	0	0	0	0	0	0	0	0.396417	0.472772	0	0	0	0	0	0	0	0	0	0	0.119365	0.0816975	0	0
NeuAcHex7HexNAc3dHex	S1H7N3F1	2197.76	0	0	0	0	0	0	0	0	0	0	0	0	0	0	0	0	0.33347	0	0	0	0	0	0	0.543896	0	0	0.108779	0.108779	0	0	0	0
NeuAc3Hex4HexNac4	S3H4N4	2350.82	0.0761394	0.388466	0	0	0	0	0	0.326029	0.072703	0	0	0.200584	0	0.128492	0.0764304	0.0263241	0	0	0	0	0	0	0	0.0935454	0	0	0.0187091	0.0187091	0.0225273	0.0114745	0.10699	0.0471606
NeuAcHex6HexNAc6dHex2	S1H6N6F2	2791.01	0	0.285002	0	0	0.283563	0	0.488532	0	0	0	0	0	0	0	0	0	0.234178	0.267337	0	0	0	0	0	0	0	0	0	0	0.103943	0.0560257	0.0285002	0.0285002
Hex7HexNAc4dHex2SP	H7N4F2P1	2335.76	0	0	0	0	0	0	0	0	0	0	0	0	0	0	0	0	0	0	0	0	0	0.345073	0	0	0	0.151269	0.0992685	0.068076	0	0	0	0
Hex5HexNAc6dHex3SP	H5N6F3P1	2563.87	0.484063	0	0	0	0	0	0	0	0	0	0	0	0	0	0	0	0	0.505764	0.282329	0	0	0	0	0	0	0	0	0	0.0989827	0.0660083	0.0282329	0.0282329
NeuAcHex6HexNAc6dHex3	S1H6N6F3	2937.07	0	0.387832	0	0	0.260154	0	0.616893	0.414542	0	0	0	0	0	0	0	0	0.260031	0	0	0	0.176371	0	0	0	0	0	0	0	0.0877047	0.0642319	0.0978745	0.0534968
NeuAcHex3HexNAc5dHex2	S1H3N5F2	2101.77	0	0	0.372434	0	0	0	0	0	0.573891	0	0	0	0	0	0	0	0	0	0	0	0.262449	0.481225	0	0	0	0	0.0962449	0.0962449	0.0946325	0.0648507	0.0262449	0.0262449
NeuAc3Hex6HexNAc5dHex	S3H6N5F1	3024.06	0	0	0	0	0	0	0	0	0.445807	0	0	0	0.25296	0	0.262106	0	0	0	0	0	0	0	0.188653	0	0	0	0.0377307	0.0377307	0.0960873	0.0515433	0	0
Hex3HexNAc3dHexSP	H3N3F1P1	1338.41	0	0	0	0	0	0.151377	0	0	0	0	0	0	0	0	0	0.163634	0	0.230944	0	0	0	0.247075	0.232208	0	0	0	0.0958566	0.058747	0.0230944	0.0230944	0.0315011	0.0210206
NeuAc2Hex6HexNAc4	S2H6N4	2383.83	0	0	0.343054	0	0	0	0	0	0	0	0	0	0	0	0	0	0	0	0	0	0	0	0	0	0	0.464056	0.0928112	0.0928112	0.0343054	0.0343054	0	0
Hex9HexNAc2dHexSP2	H9N2F1P2	2187.61	0	0	0	0	0	0	0	0	0	0	0	0	0	0	0	0	0	0	0	0	0	0.451392	0	0	0	0	0.0902784	0.0902784	0	0	0	0
NeuAcHex4HexNAc2	S1H4N2	1362.47	0	0	0	0	0	0	0	0	0	0	0	0	0	0	0	0	0	0	0	0	0	0.277353	0.16394	0	0	0	0.0882586	0.0569443	0	0	0	0
NeuAcHex7HexNAc6dHex3	S1H7N6F3	3099.12	0.253781	0	0	0	0	0.0588396	0	0.290011	0	0	0	0	0.391761	0	0	0.0313941	0	0.233665	0.234162	0	0	0	0	0.0524345	0	0	0.0104869	0.0104869	0.0879207	0.046569	0.0614407	0.0342599
Hex9HexNAc2SP	H9N2P1	1961.59	0	0	0	0	0	0	0	0	0	0	0	0	0	0	0	0	0.328973	0	0	0	0	0	0	0.432783	0	0	0.0865566	0.0865566	0	0	0	0
NeuAcHex6HexNAc4dHex2	S1H6N4F2	2384.85	0	0	0	0	0	0	0	0	0	0	0	0	0	0	0	0	0	0	0	0	0	0	0	0.430215	0	0	0.086043	0.086043	0	0	0	0
NeuAc2Hex5HexNAc3dHex	S2H5N3F1	2164.75	0	0	0	0	0	0	0	0	0	0	0	0	0	0	0	0	0.592002	0	0	0	0	0.42643	0	0	0	0	0.085286	0.085286	0	0	0	0
NeuAcHex7HexNAc7dHex3	S1H7N7F3	3302.2	0	0	0	0	0.257945	0	0.316842	0	0	0	0	0	0	0	0	0	0	0.253732	0	0	0	0	0	0	0	0	0	0	0.0828519	0.0425127	0	0
Hex3HexNAc7dHex4SP	H3N7F4P1	2588.91	0	0.106009	0	0	0.0658229	0.0636122	0.364276	0	0	0	0	0	0	0	0	0	0.120207	0	0	0	0	0.0397944	0.0814494	0.089136	0	0.198939	0.0818638	0.0333401	0.0430099	0.0362907	0.0169621	0.0117413
NeuAc3Hex3HexNAc4dHex	S3H3N4F1	2334.82	0	0	0	0	0	0	0	0	0	0	0	0	0	0	0	0	0	0	0	0	0	0	0	0	0	0.403236	0.0806473	0.0806473	0	0	0	0
NeuAcHex5HexNAc6dHex2	S1H5N6F2	2628.95	0	0.287541	0	0	0	0	0.462535	0	0	0	0	0	0	0	0	0	0.269024	0.314955	0	0	0	0.269726	0	0	0	0	0.0539452	0.0539452	0.0777489	0.052987	0.0287541	0.0287541
NeuAcHex5HexNAc6dHex3	S1H5N6F3	2775.01	0	0	0	0	0	0	0	0	0	0	0	0	0	0	0	0	0.384801	0.428216	0	0.327434	0.306852	0	0	0	0	0	0	0	0.075565	0.0509336	0.0306852	0.0306852
Hex8HexNAc2SP	H8N2P1	1799.54	0	0	0	0	0	0	0	0	0	0	0	0	0	0	0	0	0	0	0	0	0	0	0	0.368356	0	0	0.0736711	0.0736711	0	0	0	0
Hex3HexNAc7dHex2SP	H3N7F2P1	2296.79	0.590578	0.0638779	0	0.278453	0	0	0	0	0	0	0	0	0	0	0.00783421	0.215477	0	0.0553834	0.159089	0.0080281	0	0	0.075846	0	0	0	0.0151692	0.0151692	0.0661823	0.0585163	0.0716897	0.0336588
NeuAc2Hex4HexNAc5dHex	S2H4N5F1	2408.86	0	0	0	0	0.312273	0	0.393209	0.446084	0	0	0	0	0	0	0	0	0	0	0	0	0	0	0	0	0	0	0	0	0.0705481	0.0474174	0.0446084	0.0446084
NeuAcHex7HexNAc4	S1H7N4	2254.79	0	0	0	0	0	0	0.705176	0	0	0	0	0	0	0	0	0	0	0	0	0	0	0	0	0	0	0	0	0	0.0705176	0.0705176	0	0
Hex6HexNAc6SP	H6N6P1	2287.75	0	0	0	0	0	0	0	0	0	0	0	0	0	0	0	0	0	0	0	0	0	0	0	0.348747	0	0	0.0697495	0.0697495	0	0	0	0
NeuAcHex3HexNAc6dHex2	S1H3N6F2	2304.85	0	0	0	0	0	0	0.69326	0	0	0	0	0	0	0	0	0	0.592377	0	0	0	0	0	0	0	0	0	0	0	0.069326	0.069326	0	0
NeuAcHex5HexNAc5dHexSP	S1H5N5F1P1	2359.77	0	0.369424	0	0	0	0	0	0	0	0	0	0	0	0	0	0.315579	0	0	0	0	0	0	0	0	0	0	0	0	0	0	0.0685003	0.0458429
Hex5HexNAc5dHex2SP	H5N5F2P1	2214.74	0	0	0	0	0	0.342606	0	0	0	0	0	0	0	0	0	0	0	0.340464	0.338893	0	0	0	0	0	0	0	0	0	0.0340464	0.0340464	0.0681499	0.0454341
Hex5HexNAc6dHex2SP	H5N6F2P1	2417.82	0	0	0	0	0	0	0	0	0	0	0	0	0	0	0	0	0	0.672765	0.304065	0	0	0	0	0	0	0	0	0	0.0672765	0.0672765	0.0304065	0.0304065
NeuAcHex3HexNAc4dHex	S1H3N4F1	1752.63	0	0	0	0	0.226651	0	0.442893	0	0	0	0	0	0	0	0	0.183019	0	0	0	0	0.332888	0	0.141486	0	0	0	0.0282972	0.0282972	0.0669544	0.0474571	0.0515907	0.0361624
NeuAc2Hex5HexNAc4Ac2	S2H5N4A2	2305.8	0	0	0	0	0	0	0	0	0.646016	0	0	0	0	0	0	0	0	0	0	0	0	0	0	0	0	0	0	0	0.0646016	0.0646016	0	0
NeuAc2HexHexNAc3SP	S2H1N3P1	1450.44	0	0	0	0	0	0	0	0	0	0	0	0	0	0	0	0	0	0	0	0	0	0	0	0.320969	0	0	0.0641938	0.0641938	0	0	0	0
NeuAcHex5HexNAc4dHex4	S1H5N4F4	2514.91	0	0	0	0	0	0	0	0	0.621146	0	0	0	0	0	0	0	0	0	0	0	0	0	0	0	0	0	0	0	0.0621146	0.0621146	0	0
Hex5HexNAc5dHex3SP2	H5N5F3P2	2440.75	0	0	0	0	0	0	0	0	0	0	0	0	0	0	0	0	0	0	0	0	0	0	0	0.301361	0	0	0.0602721	0.0602721	0	0	0	0
Hex3HexNAc5SP	H3N5P1	1598.51	0	0	0	0	0	0	0	0	0	0	0	0	0	0	0	0	0	0	0	0	0	0	0	0.281519	0	0	0.0563038	0.0563038	0	0	0	0
Hex6HexNAc3dHexSP	H6N3F1P1	1824.57	0	0	0	0	0	0.208838	0	0	0	0	0	0	0	0	0	0	0.290755	0.491479	0	0	0	0.269263	0	0	0	0	0.0538527	0.0538527	0.0491479	0.0491479	0.0208838	0.0208838
NeuAc3Hex3HexNAc4	S3H3N4	2188.76	0	0	0	0	0	0	0	0	0	0	0	0	0	0	0	0.531667	0	0	0	0	0	0	0	0	0	0	0	0	0	0	0.0531667	0.0531667
NeuAc2Hex6HexNAc5dHex3	S2H6N5F3	3025.08	0	0	0	0	0	0	0	0	0	0	0	0.270258	0	0.260599	0	0	0	0	0	0	0	0	0	0.240902	0	0	0.0481803	0.0481803	0	0	0.0530857	0.0353978
NeuAcHex7HexNAc6dHex4	S1H7N6F4	3245.18	0	0	0	0	0	0.14767	0	0	0	0	0	0	0	0	0	0	0	0	0	0	0	0	0.26157	0	0	0	0.052314	0.052314	0	0	0.014767	0.014767
NeuAcHex8HexNAc7dHex	S1H8N7F1	3172.13	0	0	0	0	0	0	0	0	0	0	0	0	0	0	0	0.165344	0.19671	0	0	0	0	0	0	0	0	0.254176	0.0508352	0.0508352	0	0	0.0165344	0.0165344
Hex4HexNAc6dHex2SP	H4N6F2P1	2255.76	0	0	0	0	0	0	0.0608074	0	0	0	0	0	0	0	0	0	0	0.445902	0	0	0	0	0	0	0	0	0	0	0.050671	0.0443284	0	0
Hex5HexNAc6dHexSP	H5N6F1P1	2271.76	0	0	0	0	0	0	0	0	0	0	0	0	0	0	0	0.376586	0	0.472092	0	0	0	0	0	0	0	0	0	0	0.0472092	0.0472092	0.0376586	0.0376586
NeuAcHex6HexNAc7dHex2	S1H6N7F2	2994.09	0	0.303093	0	0	0.224377	0	0	0	0	0	0	0	0	0	0	0	0	0.235366	0	0	0	0	0	0	0	0	0	0	0.0459743	0.0306604	0.0303093	0.0303093
NeuAcHex7HexNAc6dHex2	S1H7N6F2	2953.06	0	0	0	0	0	0	0	0	0	0	0	0	0	0	0	0.165344	0	0	0	0.207184	0	0	0.22658	0	0	0	0.045316	0.045316	0.0207184	0.0207184	0.0165344	0.0165344
NeuAcHex3HexNAc5dHexSP	S1H3N5F1P1	2035.67	0	0.444959	0	0	0	0	0	0	0	0	0	0	0	0	0	0	0	0	0	0	0	0	0	0	0	0	0	0	0	0	0.0444959	0.0444959
Hex4HexNAc6dHexSP	H4N6F1P1	2109.7	0	0	0.442215	0	0	0	0	0	0	0	0	0	0	0	0	0	0	0	0	0	0	0	0	0	0	0	0	0	0.0442215	0.0442215	0	0
Hex4HexNAc8dHex3SP	H4N8F3P1	2807.98	0	0	0	0	0	0	0	0	0	0.228536	0	0	0	0.20946	0	0	0	0	0	0	0	0.127219	0	0.0924545	0	0	0.0439347	0.0274602	0	0	0.0437996	0.0292343
Hex6HexNAc6dHex3SP	H6N6F3P1	2725.93	0	0	0	0	0	0	0	0	0	0	0	0	0	0	0	0	0	0.432978	0	0	0	0	0	0	0	0	0	0	0.0432978	0.0432978	0	0
Hex6HexNAc5dHex2SP	H6N5F2P1	2376.79	0	0	0	0	0	0	0.421914	0	0	0	0	0	0	0	0	0	0	0	0	0	0	0	0	0	0	0	0	0	0.0421914	0.0421914	0	0
NeuAc2Hex4HexNAc2	S2H4N2	1653.56	0	0.418617	0	0	0	0	0	0	0	0	0	0	0	0	0	0	0	0	0	0	0	0	0	0	0	0	0	0	0	0	0.0418617	0.0418617
NeuAcHex5HexNAc2	S1H5N2	1524.52	0	0	0	0	0	0	0	0	0	0	0	0	0	0	0	0	0	0	0.211191	0	0	0	0.208718	0	0	0	0.0417435	0.0417435	0	0	0.0211191	0.0211191
Hex5HexNAc5dHex2SP2	H5N5F2P2	2294.69	0.416179	0	0	0.38098	0	0	0	0	0	0	0	0	0	0	0	0	0	0	0	0	0	0	0	0	0	0	0	0	0.0416179	0.0416179	0.038098	0.038098
Hex6HexNAc5dHex4SP	H6N5F4P1	2668.9	0	0	0	0	0	0	0	0	0	0	0	0	0	0	0	0	0	0.395904	0	0	0	0	0	0	0	0	0	0	0.0395904	0.0395904	0	0
NeuAcHex6HexNAc3dHex2	S1H6N3F2	2181.77	0	0	0	0	0	0	0	0	0	0	0	0	0	0	0	0	0	0.393406	0	0	0	0	0	0	0	0	0	0	0.0393406	0.0393406	0	0
NeuAcHex5HexNAc4dHex2SP	S1H5N4F2P1	2302.75	0	0	0	0	0	0	0	0	0	0	0	0	0	0	0.383698	0	0	0	0	0	0	0	0	0	0	0	0	0	0.0383698	0.0383698	0	0
Hex6HexNAc6dHex4SP	H6N6F4P1	2871.98	0	0	0	0	0	0	0	0	0	0	0	0	0	0	0	0	0	0.374816	0	0	0	0	0	0	0	0	0	0	0.0374816	0.0374816	0	0
Hex5HexNAc5dHexSP	H5N5F1P1	2068.68	0	0	0	0	0	0	0	0	0	0	0	0	0	0	0	0	0	0.373796	0	0	0	0	0	0	0	0	0	0	0.0373796	0.0373796	0	0
NeuAcHex6HexNAc5dHex4	S1H6N5F4	2880.04	0	0.254534	0	0	0	0	0	0	0	0	0	0	0	0	0	0	0	0.370055	0	0	0	0	0	0	0	0	0	0	0.0370055	0.0370055	0.0254534	0.0254534
Hex5HexNAc6dHex4SP	H5N6F4P1	2709.93	0	0	0	0	0	0	0	0	0	0	0	0	0	0	0	0	0	0.364953	0	0	0	0	0	0	0	0	0	0	0.0364953	0.0364953	0	0
NeuGc2Hex5HexNAc4dHex	G2H5N4F1	2399.82	0	0	0	0	0	0	0.350963	0	0	0	0	0	0	0	0	0	0	0	0	0	0	0	0	0	0	0	0	0	0.0350963	0.0350963	0	0
Hex6HexNAc5dHex3SP	H6N5F3P1	2522.85	0	0	0	0	0	0	0	0	0	0	0	0	0	0	0	0	0	0.339784	0	0	0	0	0	0	0	0	0	0	0.0339784	0.0339784	0	0
NeuAc2Hex3HexNAc5	S2H3N5	2100.75	0	0	0	0	0	0	0	0	0	0	0	0	0	0	0	0	0	0	0	0	0.333564	0	0	0	0	0	0	0	0	0	0.0333564	0.0333564
NeuAcHex5HexNAc6	S1H5N6	2336.84	0	0	0	0	0	0	0	0	0	0	0	0	0	0	0	0	0	0	0	0	0.309592	0	0	0	0	0.0852095	0.0170419	0.0170419	0	0	0.0309592	0.0309592
NeuAc2Hex4HexNAc4	S2H4N4	2059.72	0	0	0	0	0	0	0	0	0	0	0	0	0	0	0	0	0	0.250331	0	0	0	0.0658834	0.0550482	0.031268	0	0	0.0304399	0.0136302	0.0250331	0.0250331	0	0
NeuAcHex3HexNAc5dHex	S1H3N5F1	1955.71	0	0	0	0	0	0.292868	0	0	0	0	0	0	0	0	0	0	0	0	0	0	0	0	0	0	0	0	0	0	0	0	0.0292868	0.0292868
Hex3HexNAc6dHex3SP	H3N6F3P1	2239.77	0	0	0	0	0	0	0.291551	0.129813	0	0	0	0	0	0	0	0	0	0	0	0	0	0	0	0	0	0	0	0	0.0291551	0.0291551	0.0129813	0.0129813
NeuGcNeuAcHex5HexNAc3	G1S1H5N3	2034.69	0	0	0.289887	0	0	0	0	0	0	0	0	0	0	0	0	0	0	0	0	0	0	0	0	0	0	0	0	0	0.0289887	0.0289887	0	0
NeuAcHex6HexNAc6	S1H6N6	2498.89	0	0	0	0	0	0	0	0	0	0	0	0	0	0	0	0	0.333844	0	0	0	0.281509	0	0	0	0	0	0	0	0	0	0.0281509	0.0281509
NeuAcHex4HexNAc7dHex4	S1H4N7F4	2962.1	0	0	0	0	0	0	0	0	0	0	0	0	0	0	0	0	0	0.280262	0	0	0	0	0	0	0	0	0	0	0.0280262	0.0280262	0	0
Hex5HexNAc3dHex2SP	H5N3F2P1	1808.58	0	0	0	0	0	0	0	0	0	0	0	0	0	0	0	0	0	0.27584	0	0	0	0	0	0	0	0	0	0	0.027584	0.027584	0	0
NeuAc2Hex4HexNAc4dHex	S2H4N4F1	2205.78	0	0	0	0	0	0	0	0	0	0	0	0	0	0	0	0	0	0	0	0	0	0.134874	0	0	0	0	0.0269747	0.0269747	0	0	0	0
NeuAcHex5HexNAc6dHex4	S1H5N6F4	2921.07	0	0	0	0	0	0	0	0	0	0	0	0	0	0	0	0	0	0.257134	0	0	0	0	0	0	0	0	0	0	0.0257134	0.0257134	0	0
NeuAcHex2HexNAc4dHex2SP	S1H2N4F2P1	1816.59	0	0	0	0.252047	0	0	0	0	0	0	0	0	0	0	0	0	0	0	0	0	0	0	0	0	0	0	0	0	0	0	0.0252047	0.0252047
Hex7HexNAc4dHexSP	H7N4F1P1	2189.7	0	0	0	0	0	0	0	0	0	0	0	0	0	0	0	0	0	0	0	0	0	0.125358	0	0	0	0	0.0250717	0.0250717	0	0	0	0
NeuAc2Hex6HexNAc5dHex2	S2H6N5F2	2879.02	0	0	0	0	0	0	0	0	0	0	0	0	0	0	0.245637	0.221504	0	0	0	0	0	0	0	0	0	0	0	0	0.0245637	0.0245637	0.0221504	0.0221504
NeuAc2Hex6HexNAc6dHex	S2H6N6F1	2936.04	0	0	0	0	0	0	0	0	0	0	0	0	0	0	0	0	0	0.237406	0	0	0	0	0	0	0	0	0	0	0.0237406	0.0237406	0	0
Hex5HexNAc5SP	H5N5P1	1922.62	0	0	0	0	0	0	0	0	0	0	0	0	0	0	0	0	0.248416	0.229584	0	0	0	0	0	0	0	0	0	0	0.0229584	0.0229584	0	0
Hex6HexNAc7dHex4SP	H6N7F4P1	3075.06	0	0	0	0	0	0	0	0	0	0	0	0	0	0	0	0	0	0.227883	0	0	0	0	0	0	0	0	0	0	0.0227883	0.0227883	0	0
NeuAcHex9HexNAc8	S1H9N8	3391.21	0	0	0	0	0	0	0	0	0	0	0	0	0	0	0	0	0	0.224142	0	0	0	0	0	0	0	0	0	0	0.0224142	0.0224142	0	0
NeuAcHex2HexNAc2	S1H2N2	1038.36	0	0	0	0	0	0	0	0	0	0	0	0	0.222786	0	0	0	0	0	0	0	0	0	0	0	0	0	0	0	0.0222786	0.0222786	0	0
NeuGcHex5HexNAc4	G1H5N4	1946.67	0	0	0	0	0	0.218724	0	0	0	0	0	0	0	0	0	0	0	0	0	0	0	0	0	0	0	0	0	0	0	0	0.0218724	0.0218724
Hex6HexNAc4dHexSP	H6N4F1P1	2027.65	0	0	0	0	0	0	0	0	0	0	0	0	0	0	0	0	0	0	0	0	0	0.101614	0	0	0	0	0.0203228	0.0203228	0	0	0	0
NeuAcHex6HexNAc7dHex3	S1H6N7F3	3140.14	0	0	0	0	0.196109	0	0	0	0	0	0	0	0	0	0	0	0	0	0	0	0	0	0	0	0	0	0	0	0.0196109	0.0196109	0	0
NeuAcHex8HexNAc7	S1H8N7	3026.08	0	0	0	0	0	0	0	0	0	0	0	0	0	0	0	0.185585	0	0	0	0	0	0	0	0	0	0	0	0	0	0	0.0185585	0.0185585
NeuAcHex6HexNAc5dHexAc	S1H6N5F1A1	2483.88	0	0	0	0	0	0	0	0	0	0	0	0	0	0	0	0	0	0	0	0	0.143928	0	0	0	0	0	0	0	0	0	0.0143928	0.0143928
NeuAcHex7HexNAc5dHexAc	S1H7N5F1A1	2645.93	0	0	0	0	0	0	0	0	0	0	0	0	0	0	0	0	0	0	0	0	0.14227	0	0	0	0	0	0	0	0	0	0.014227	0.014227
NeuGcHex5HexNAc4SP	G1H5N4P1	2026.63	0	0	0	0	0	0	0	0	0	0	0	0	0	0	0	0	0	0	0	0	0	0.0553381	0	0	0	0	0.0110676	0.0110676	0	0	0	0
NeuAc2Hex4HexNAc5	S2H4N5	2262.8	0	0	0	0	0	0	0	0	0	0	0	0	0	0	0	0	0	0	0	0	0	0.0527816	0	0	0	0	0.0105563	0.0105563	0	0	0	0
NeuAcHex3HexNAc6dHex3	S1H3N6F3	2450.91	0	0	0	0	0	0	0	0	0	0	0	0	0	0	0	0	0	0.0878348	0	0	0	0	0	0	0	0	0	0	0.00878348	0.00878348	0	0
NeuAcHex3HexNAc4dHex2SP	S1H3N4F2P1	1978.65	0	0	0.0272878	0	0	0	0	0	0.0260191	0	0	0	0	0	0	0	0	0	0	0	0.0616532	0	0	0.0289938	0	0	0.00579876	0.00579876	0.00533069	0.00355505	0.00616532	0.00616532
NeuAcHex3HexNAc4dHexSP	S1H3N4F1P1	1832.59	0	0.057833	0	0	0	0	0	0	0	0	0	0	0	0	0	0	0.0441159	0	0	0	0	0	0	0	0	0	0	0	0	0	0.0057833	0.0057833
NeuAc2Hex5HexNAc2	S2H5N2	1815.62	0	0	0	0	0	0	0	0	0	0	0	0	0	0	0	0	0.307616	0	0	0	0	0	0	0	0	0	0	0	0	0	0	0
Hex6HexNAc6dHexSP	H6N6F1P1	2433.81	0	0	0	0	0	0	0	0	0	0	0	0	0	0	0	0	0.291505	0	0	0	0	0	0	0	0	0	0	0	0	0	0	0
NeuGcHex3HexNAc5	G1H3N5	1825.65	0	0	0	0	0	0	0	0	0	0	0	0	0	0	0	0	0.0924596	0	0	0	0	0	0	0	0	0	0	0	0	0	0	0
Hex2HexNAc2SP	H2N2P1	827.224	0	0	0	0	0	0	0	0	0	0	0	0	0	0	0	0	0	0	0	0	0	0	0	0	0	0	0	0	0	0	0	0
Hex3HexNAc2SP	H3N2P1	989.277	0	0	0	0	0	0	0	0	0	0	0	0	0	0	0	0	0	0	0	0	0	0	0	0	0	0	0	0	0	0	0	0
Hex4HexNAc2SP	H4N2P1	1151.33	0	0	0	0	0	0	0	0	0	0	0	0	0	0	0	0	0	0	0	0	0	0	0	0	0	0	0	0	0	0	0	0
NeuAcHex2HexNAc2dHex	S1H2N2F1	1184.42	0	0	0	0	0	0	0	0	0	0	0	0	0	0	0	0	0	0	0	0	0	0	0	0	0	0	0	0	0	0	0	0
Hex3HexNAc3SP	H3N3P1	1192.36	0	0	0	0	0	0	0	0	0	0	0	0	0	0	0	0	0	0	0	0	0	0	0	0	0	0	0	0	0	0	0	0
Hex2HexNAc4SP	H2N4P1	1233.38	0	0	0	0	0	0	0	0	0	0	0	0	0	0	0	0	0	0	0	0	0	0	0	0	0	0	0	0	0	0	0	0
Hex2HexNAc4dHexSP	H2N4F1P1	1379.44	0	0	0	0	0	0	0	0	0	0	0	0	0	0	0	0	0	0	0	0	0	0	0	0	0	0	0	0	0	0	0	0
NeuAcHex3HexNAc4	S1H3N4	1606.57	0	0	0	0	0	0	0	0	0	0	0	0	0	0	0	0	0	0	0	0	0	0	0	0	0	0	0	0	0	0	0	0
NeuAcHex4HexNAc2dHex2	S1H4N2F2	1654.58	0	0	0	0	0	0	0	0	0	0	0	0	0	0	0	0	0	0	0	0	0	0	0	0	0	0	0	0	0	0	0	0
NeuAc2Hex3HexNAc3	S2H3N3	1694.59	0	0	0	0	0	0	0	0	0	0	0	0	0	0	0	0	0	0	0	0	0	0	0	0	0	0	0	0	0	0	0	0
Hex4HexNAc4dHex2SP	H4N4F2P1	1849.6	0	0	0	0	0	0	0	0	0	0	0	0	0	0	0	0	0	0	0	0	0	0	0	0	0	0	0	0	0	0	0	0
NeuAcHex4HexNAc3dHex3	S1H4N3F3	2003.72	0	0	0	0	0	0	0	0	0	0	0	0	0	0	0	0	0	0	0	0	0	0	0	0	0	0	0	0	0	0	0	0
Hex5HexNAc6SP	H5N6P1	2125.7	0	0	0	0	0	0	0	0	0	0	0	0	0	0	0	0	0	0	0	0	0	0	0	0	0	0	0	0	0	0	0	0
NeuAcHex5HexNAc3dHex3	S1H5N3F3	2165.77	0	0	0	0	0	0	0	0	0	0	0	0	0	0	0	0	0	0	0	0	0	0	0	0	0	0	0	0	0	0	0	0
NeuGcNeuAcHex5HexNAc4	G1S1H5N4	2237.77	0	0	0	0	0	0	0	0	0	0	0	0	0	0	0	0	0	0	0	0	0	0	0	0	0	0	0	0	0	0	0	0
NeuGc2Hex5HexNAc4	G2H5N4	2253.77	0	0	0	0	0	0	0	0	0	0	0	0	0	0	0	0	0	0	0	0	0	0	0	0	0	0	0	0	0	0	0	0
NeuAcHex4HexNAc6dHex	S1H4N6F1	2320.84	0	0	0	0	0	0	0	0	0	0	0	0	0	0	0	0	0	0	0	0	0	0	0	0	0	0	0	0	0	0	0	0
NeuAcHex5HexNAc5dHexAc	S1H5N5F1A1	2321.83	0	0	0	0	0	0	0	0	0	0	0	0	0	0	0	0	0	0	0	0	0	0	0	0	0	0	0	0	0	0	0	0
NeuAc2Hex3HexNAc4dHex2SP2	S2H3N4F2P2	2349.7	0	0	0	0	0	0	0	0	0	0	0	0	0	0	0	0	0	0	0	0	0	0	0	0	0	0	0	0	0	0	0	0
Hex8HexNAc4dHexSP	H8N4F1P1	2351.76	0	0	0	0	0	0	0	0	0	0	0	0	0	0	0	0	0	0	0	0	0	0	0	0	0	0	0	0	0	0	0	0
NeuAc3Hex3HexNAc5	S3H3N5	2391.84	0	0	0	0	0	0	0	0	0	0	0	0	0	0	0	0	0	0	0	0	0	0	0	0	0	0	0	0	0	0	0	0
Hex7HexNAc5dHexSP	H7N5F1P1	2392.78	0	0	0	0	0	0	0	0	0	0	0	0	0	0	0	0	0	0	0	0	0	0	0	0	0	0	0	0	0	0	0	0
NeuAcHex3HexNAc5dHex4	S1H3N5F4	2393.89	0	0	0	0	0	0	0	0	0	0	0	0	0	0	0	0	0	0	0	0	0	0	0	0	0	0	0	0	0	0	0	0
Hex4HexNAc7dHex2SP	H4N7F2P1	2458.84	0	0	0	0	0	0	0	0	0	0	0	0	0	0	0	0	0	0	0	0	0	0	0	0	0	0	0	0	0	0	0	0
NeuAc2Hex6HexNAc3dHex2	S2H6N3F2	2472.86	0	0	0	0	0	0	0	0	0	0	0	0	0	0	0	0	0	0	0	0	0	0	0	0	0	0	0	0	0	0	0	0
NeuAcHex4HexNAc7dHex	S1H4N7F1	2523.92	0	0	0	0	0	0	0	0	0	0	0	0	0	0	0	0	0	0	0	0	0	0	0	0	0	0	0	0	0	0	0	0
NeuAcHex7HexNAc5dHexSP	S1H7N5F1P1	2683.88	0	0	0	0	0	0	0	0	0	0	0	0	0	0	0	0	0	0	0	0	0	0	0	0	0	0	0	0	0	0	0	0
NeuAcHex5HexNAc7dHex	S1H5N7F1	2685.98	0	0	0	0	0	0	0	0	0	0	0	0	0	0	0	0	0	0	0	0	0	0	0	0	0	0	0	0	0	0	0	0
NeuAc3Hex5HexNAc5	S3H5N5	2715.95	0	0	0	0	0	0	0	0	0	0	0	0	0	0	0	0	0	0	0	0	0	0	0	0	0	0	0	0	0	0	0	0
NeuAc2Hex5HexNAc5dHex2	S2H5N5F2	2716.97	0	0	0	0	0	0	0	0	0	0	0	0	0	0	0	0	0	0	0	0	0	0	0	0	0	0	0	0	0	0	0	0
NeuAcHex6HexNAc7dHex	S1H6N7F1	2848.03	0	0	0	0	0	0	0	0	0	0	0	0	0	0	0	0	0	0	0	0	0	0	0	0	0	0	0	0	0	0	0	0
NeuAc2Hex7HexNAc6	S2H7N6	2952.04	0	0	0	0	0	0	0	0	0	0	0	0	0	0	0	0	0	0	0	0	0	0	0	0	0	0	0	0	0	0	0	0
NeuAcHex7HexNAc7dHex	S1H7N7F1	3010.08	0	0	0	0	0	0	0	0	0	0	0	0	0	0	0	0	0	0	0	0	0	0	0	0	0	0	0	0	0	0	0	0
NeuAcHex7HexNAc7dHex2	S1H7N7F2	3156.14	0	0	0	0	0	0	0	0	0	0	0	0	0	0	0	0	0	0	0	0	0	0	0	0	0	0	0	0	0	0	0	0
NeuAc2Hex7HexNAc6dHex2	S2H7N6F2	3244.16	0	0	0	0	0	0	0	0	0	0	0	0	0	0	0	0	0	0	0	0	0	0	0	0	0	0	0	0	0	0	0	0
NeuAcHex8HexNAc7dHex2	S1H8N7F2	3318.19	0	0	0	0	0	0	0	0	0	0	0	0	0	0	0	0	0	0	0	0	0	0	0	0	0	0	0	0	0	0	0	0

## Sheet: Acidic-Peak data
Acidic N-glycans			AH17-24-1-2
Composition	Short	Theoretical m\z	Observed m\z	Intens.	%
Hex2HexNAc2SP	H2N2P1	827.224	0	0	0
Hex2HexNAc2dHexSP	H2N2F1P1	973.282	973.271	753	0.346777
Hex3HexNAc2SP	H3N2P1	989.277	989.254	615	0.283224
NeuAcHex2HexNAc2	S1H2N2	1038.36	1038.36	573	0.263882
Hex3HexNAc2dHexSP	H3N2F1P1	1135.33	1135.33	897	0.413093
Hex4HexNAc2SP	H4N2P1	1151.33	0	0	0
NeuAcHex2HexNAc2dHex	S1H2N2F1	1184.42	1184.42	543	0.250066
Hex3HexNAc3SP	H3N3P1	1192.36	0	0	0
NeuAcHex3HexNAc2	S1H3N2	1200.42	0	0	0
Hex2HexNAc4SP	H2N4P1	1233.38	0	0	0
Hex5HexNAc2SP	H5N2P1	1313.38	0	0	0
Hex3HexNAc3dHexSP	H3N3F1P1	1338.41	1338.43	1803	0.830331
Hex4HexNAc3SP	H4N3P1	1354.41	1354.4	791	0.364277
NeuAcHex4HexNAc2	S1H4N2	1362.47	0	0	0
Hex2HexNAc4dHexSP	H2N4F1P1	1379.44	0	0	0
Hex3HexNAc4SP	H3N4P1	1395.44	1395.46	430	0.198027
NeuAcHex3HexNAc3	S1H3N3	1403.49	1403.51	596	0.274474
NeuAc2HexHexNAc3SP	S2H1N3P1	1450.44	0	0	0
Hex6HexNAc2SP	H6N2P1	1475.44	1475.46	496	0.228422
Hex4HexNAc3dHexSP	H4N3F1P1	1500.47	1500.48	6470	2.97961
Hex5HexNAc3SP	H5N3P1	1516.46	0	0	0
NeuAcHex5HexNAc2	S1H5N2	1524.52	0	0	0
Hex3HexNAc4dHexSP	H3N4F1P1	1541.49	0	0	0
NeuAcHex3HexNAc3dHex	S1H3N3F1	1549.55	1549.56	1224.27	0.56381
NeuAcHex2HexNAc2dHex3SP	S1H2N2F3P1	1556.49	0	0	0
Hex4HexNAc4SP	H4N4P1	1557.49	1557.49	639	0.294277
NeuAcHex4HexNAc3	S1H4N3	1565.55	1565.55	3964	1.82553
Hex3HexNAc5SP	H3N5P1	1598.51	0	0	0
NeuAcHex3HexNAc4	S1H3N4	1606.57	0	0	0
Hex7HexNAc2SP	H7N2P1	1637.49	0	0	0
Hex4HexNAc3dHex2SP	H4N3F2P1	1646.52	0	0	0
NeuAc2Hex4HexNAc2	S2H4N2	1653.56	0	0	0
NeuAcHex4HexNAc2dHex2	S1H4N2F2	1654.58	0	0	0
Hex5HexNAc3dHexSP	H5N3F1P1	1662.52	0	0	0
Hex6HexNAc3SP	H6N3P1	1678.51	1678.51	2912	1.34106
NeuAc2Hex3HexNAc3	S2H3N3	1694.59	0	0	0
Hex4HexNAc4dHexSP	H4N4F1P1	1703.55	1703.55	1225	0.564146
NeuGcNeuAcHex3HexNAc3	G1S1H3N3	1710.59	0	0	0
NeuAcHex4HexNAc3dHex	S1H4N3F1	1711.61	1711.6	6866.23	3.16209
Hex5HexNAc4SP	H5N4P1	1719.54	1719.54	619	0.285066
NeuAcHex5HexNAc3	S1H5N3	1727.6	1727.59	4516	2.07974
Hex3HexNAc5dHexSP	H3N5F1P1	1744.57	1744.57	567	0.261119
NeuAcHex3HexNAc4dHex	S1H3N4F1	1752.63	0	0	0
Hex4HexNAc5SP	H4N5P1	1760.57	0	0	0
NeuAcHex4HexNAc4	S1H4N4	1768.63	1768.62	1924	0.886055
Hex8HexNAc2SP	H8N2P1	1799.54	0	0	0
Hex5HexNAc3dHex2SP	H5N3F2P1	1808.58	0	0	0
NeuAc2Hex5HexNAc2	S2H5N2	1815.62	0	0	0
NeuAcHex2HexNAc4dHex2SP	S1H2N4F2P1	1816.59	0	0	0
Hex6HexNAc3dHexSP	H6N3F1P1	1824.57	0	0	0
NeuGcHex3HexNAc5	G1H3N5	1825.65	0	0	0
NeuGcNeuAcHex5HexNAc2	G1S1H5N2	1831.61	0	0	0
NeuAcHex3HexNAc4dHexSP	S1H3N4F1P1	1832.59	0	0	0
Hex7HexNAc3SP	H7N3P1	1840.57	0	0	0
Hex4HexNAc4dHex2SP	H4N4F2P1	1849.6	1849.64	506	0.233027
NeuAc2Hex4HexNAc3	S2H4N3	1856.64	0	0	0
NeuAcHex4HexNAc3dHex2	S1H4N3F2	1857.66	1857.68	455	0.20954
Hex5HexNAc4dHexSP	H5N4F1P1	1865.6	1865.57	1618	0.745133
NeuAcHex5HexNAc3dHex	S1H5N3F1	1873.66	1873.65	2874.45	1.32376
Hex6HexNAc4SP	H6N4P1	1881.59	0	0	0
NeuAcHex6HexNAc3	S1H6N3	1889.65	1889.64	3186	1.46724
Hex3HexNAc5dHex2SP	H3N5F2P1	1890.63	1890.64	41.9377	0.0193135
Hex4HexNAc5dHexSP	H4N5F1P1	1906.63	1906.64	1234	0.568291
NeuAcHex4HexNAc4dHex	S1H4N4F1	1914.68	1914.68	7274	3.34988
Hex5HexNAc5SP	H5N5P1	1922.62	0	0	0
NeuAcHex5HexNAc4	S1H5N4	1930.68	1930.68	20971	9.65772
NeuGcHex5HexNAc4	G1H5N4	1946.67	0	0	0
Hex3HexNAc6dHexSP	H3N6F1P1	1947.65	1947.66	634	0.291974
NeuAcHex3HexNAc5dHex	S1H3N5F1	1955.71	0	0	0
Hex9HexNAc2SP	H9N2P1	1961.59	0	0	0
NeuAcHex4HexNAc5	S1H4N5	1971.71	1971.7	575	0.264803
NeuAcHex5HexNAc4Ac	S1H5N4A1	1972.69	1972.69	605.867	0.279018
NeuAc2Hex3HexNAc4SP	S2H3N4P1	1977.63	0	0	0
NeuAcHex3HexNAc4dHex2SP	S1H3N4F2P1	1978.65	0	0	0
Hex8HexNAc3SP	H8N3P1	2002.62	2002.66	775	0.356909
NeuAc2Hex4HexNAc3dHex	S2H4N3F1	2002.7	0	0	0
NeuAcHex4HexNAc3dHex3	S1H4N3F3	2003.72	0	0	0
Hex5HexNAc4dHex2SP	H5N4F2P1	2011.66	2011.64	1520	0.700002
NeuAc2Hex5HexNAc3	S2H5N3	2018.7	0	0	0
NeuAcHex5HexNAc3dHex2	S1H5N3F2	2019.72	0	0	0
NeuGcHex5HexNAc4SP	G1H5N4P1	2026.63	0	0	0
Hex6HexNAc4dHexSP	H6N4F1P1	2027.65	0	0	0
NeuGcNeuAcHex5HexNAc3	G1S1H5N3	2034.69	0	0	0
NeuAcHex3HexNAc5dHexSP	S1H3N5F1P1	2035.67	0	0	0
NeuAcHex6HexNAc3dHex	S1H6N3F1	2035.71	2035.67	1396	0.642896
Hex7HexNAc4SP	H7N4P1	2043.65	0	0	0
NeuAcHex4HexNAc5SP	S1H4N5P1	2051.66	0	0	0
Hex4HexNAc5dHex2SP	H4N5F2P1	2052.68	2052.68	2829	1.30283
NeuAc2Hex4HexNAc4	S2H4N4	2059.72	2059.71	160.421	0.0738782
NeuAcHex4HexNAc4dHex2	S1H4N4F2	2060.74	2060.78	422.578	0.194609
Hex5HexNAc5dHexSP	H5N5F1P1	2068.68	0	0	0
NeuAcHex5HexNAc4dHex	S1H5N4F1	2076.74	2076.74	44238.6	20.3731
NeuAcHex6HexNAc4	S1H6N4	2092.73	2092.7	528	0.243158
Hex3HexNAc6dHex2SP	H3N6F2P1	2093.71	2093.72	806.342	0.371343
NeuAc2Hex3HexNAc5	S2H3N5	2100.75	0	0	0
NeuAcHex3HexNAc5dHex2	S1H3N5F2	2101.77	0	0	0
Hex4HexNAc6dHexSP	H4N6F1P1	2109.7	0	0	0
NeuAcHex4HexNAc5dHex	S1H4N5F1	2117.76	2117.71	1263.87	0.582045
Hex5HexNAc6SP	H5N6P1	2125.7	0	0	0
NeuAcHex5HexNAc5	S1H5N5	2133.76	2133.74	962	0.443027
NeuAcHex5HexNAc4dHexSP	S1H5N4F1P1	2156.69	2156.7	736	0.338948
Hex5HexNAc4dHex3SP	H5N4F3P1	2157.71	2157.73	108.539	0.0499852
NeuAcHex3HexNAc6dHex	S1H3N6F1	2158.79	2158.74	329.493	0.151741
Hex6HexNAc5SP2	H6N5P2	2164.63	0	0	0
NeuAc2Hex5HexNAc3dHex	S2H5N3F1	2164.75	0	0	0
NeuAcHex5HexNAc3dHex3	S1H5N3F3	2165.77	0	0	0
NeuAcHex6HexNAc3dHex2	S1H6N3F2	2181.77	0	0	0
Hex9HexNAc2dHexSP2	H9N2F1P2	2187.61	0	0	0
NeuAc3Hex3HexNAc4	S3H3N4	2188.76	0	0	0
Hex7HexNAc4dHexSP	H7N4F1P1	2189.7	0	0	0
NeuAcHex7HexNAc3dHex	S1H7N3F1	2197.76	0	0	0
Hex4HexNAc5dHex3SP	H4N5F3P1	2198.74	0	0	0
NeuAc2Hex4HexNAc4dHex	S2H4N4F1	2205.78	0	0	0
Hex5HexNAc5dHex2SP	H5N5F2P1	2214.74	0	0	0
NeuAc2Hex5HexNAc4	S2H5N4	2221.78	2221.79	4697.17	2.16317
NeuAcHex5HexNAc4dHex2	S1H5N4F2	2222.8	2222.79	34229.1	15.7634
Hex6HexNAc5dHexSP	H6N5F1P1	2230.73	0	0	0
NeuGcNeuAcHex5HexNAc4	G1S1H5N4	2237.77	0	0	0
NeuAcHex6HexNAc4dHex	S1H6N4F1	2238.79	2238.74	1455	0.670067
Hex3HexNAc6dHex3SP	H3N6F3P1	2239.77	0	0	0
NeuGc2Hex5HexNAc4	G2H5N4	2253.77	2253.77	639	0.294277
NeuAcHex7HexNAc4	S1H7N4	2254.79	0	0	0
Hex4HexNAc6dHex2SP	H4N6F2P1	2255.76	0	0	0
NeuAc2Hex4HexNAc5	S2H4N5	2262.8	0	0	0
NeuAcHex4HexNAc5dHex2	S1H4N5F2	2263.82	2263.79	638	0.293816
Hex5HexNAc6dHexSP	H5N6F1P1	2271.76	0	0	0
NeuAcHex5HexNAc5dHex	S1H5N5F1	2279.82	2279.83	3188	1.46816
NeuAcHex6HexNAc4dHexAc	S1H6N4F1A1	2280.8	0	0	0
Hex6HexNAc6SP	H6N6P1	2287.75	0	0	0
Hex5HexNAc5dHex2SP2	H5N5F2P2	2294.69	0	0	0
NeuAcHex6HexNAc5	S1H6N5	2295.81	2295.79	1428	0.657633
Hex3HexNAc7dHex2SP	H3N7F2P1	2296.79	2296.77	115.351	0.0531222
NeuAcHex5HexNAc4dHex2SP	S1H5N4F2P1	2302.75	0	0	0
NeuAcHex3HexNAc6dHex2	S1H3N6F2	2304.85	0	0	0
NeuAc2Hex5HexNAc4Ac2	S2H5N4A2	2305.8	0	0	0
NeuAcHex4HexNAc6dHex	S1H4N6F1	2320.84	0	0	0
NeuAcHex5HexNAc5dHexAc	S1H5N5F1A1	2321.83	0	0	0
NeuAc3Hex3HexNAc4dHex	S3H3N4F1	2334.82	0	0	0
Hex7HexNAc4dHex2SP	H7N4F2P1	2335.76	0	0	0
NeuAcHex5HexNAc6	S1H5N6	2336.84	0	0	0
NeuAc2Hex3HexNAc4dHex2SP2	S2H3N4F2P2	2349.7	0	0	0
NeuAc3Hex4HexNac4	S3H4N4	2350.82	0	0	0
Hex8HexNAc4dHexSP	H8N4F1P1	2351.76	0	0	0
NeuAcHex5HexNAc5dHexSP	S1H5N5F1P1	2359.77	0	0	0
Hex5HexNAc5dHex3SP	H5N5F3P1	2360.79	0	0	0
NeuGcNeuAc2Hex4HexNAc4	G1S2H4N4	2366.81	0	0	0
NeuAc2Hex5HexNAc4dHex	S2H5N4F1	2367.83	2367.81	3791	1.74586
NeuAcHex5HexNAc4dHex3	S1H5N4F3	2368.85	2368.84	1251.36	0.576287
Hex6HexNAc5dHex2SP	H6N5F2P1	2376.79	0	0	0
NeuAc2Hex6HexNAc4	S2H6N4	2383.83	0	0	0
NeuAcHex6HexNAc4dHex2	S1H6N4F2	2384.85	0	0	0
NeuAc3Hex3HexNAc5	S3H3N5	2391.84	0	0	0
Hex7HexNAc5dHexSP	H7N5F1P1	2392.78	0	0	0
NeuAcHex3HexNAc5dHex4	S1H3N5F4	2393.89	0	0	0
NeuGc2Hex5HexNAc4dHex	G2H5N4F1	2399.82	0	0	0
NeuAc2Hex4HexNAc5dHex	S2H4N5F1	2408.86	0	0	0
NeuAcHex4HexNAc5dHex3	S1H4N5F3	2409.88	0	0	0
Hex5HexNAc6dHex2SP	H5N6F2P1	2417.82	0	0	0
NeuAc2Hex5HexNAc5	S2H5N5	2424.85	0	0	0
NeuAcHex5HexNAc5dHex2	S1H5N5F2	2425.87	2425.88	1589	0.731778
Hex6HexNAc6dHexSP	H6N6F1P1	2433.81	0	0	0
Hex5HexNAc5dHex3SP2	H5N5F3P2	2440.75	0	0	0
NeuAcHex6HexNAc5dHex	S1H6N5F1	2441.87	2441.89	4746	2.18566
NeuAcHex3HexNAc6dHex3	S1H3N6F3	2450.91	0	0	0
Hex4HexNAc7dHex2SP	H4N7F2P1	2458.84	0	0	0
NeuAc2Hex6HexNAc3dHex2	S2H6N3F2	2472.86	0	0	0
NeuAcHex5HexNAc6dHex	S1H5N6F1	2482.9	0	0	0
NeuAcHex6HexNAc5dHexAc	S1H6N5F1A1	2483.88	2483.92	1282	0.590396
NeuAcHex6HexNAc6	S1H6N6	2498.89	0	0	0
NeuAcHex5HexNAc4dHex4	S1H5N4F4	2514.91	0	0	0
Hex6HexNAc5dHex3SP	H6N5F3P1	2522.85	2522.85	663	0.30533
NeuAcHex4HexNAc7dHex	S1H4N7F1	2523.92	0	0	0
Hex5HexNAc6dHex3SP	H5N6F3P1	2563.87	0	0	0
NeuAc2Hex5HexNAc5dHex	S2H5N5F1	2570.91	2570.97	796	0.36658
NeuAcHex5HexNAc5dHex3	S1H5N5F3	2571.93	0	0	0
NeuAc2Hex6HexNAc5	S2H6N5	2586.91	2586.91	672	0.309474
NeuAcHex6HexNAc5dHex2	S1H6N5F2	2587.93	2587.93	4192.55	1.93078
Hex3HexNAc7dHex4SP	H3N7F4P1	2588.91	2588.93	793.486	0.365422
NeuAcHex5HexNAc6dHex2	S1H5N6F2	2628.95	0	0	0
NeuAcHex6HexNAc6dHex	S1H6N6F1	2644.95	2644.99	1044	0.480791
NeuAcHex7HexNAc5dHexAc	S1H7N5F1A1	2645.93	0	0	0
NeuAcHex7HexNAc6	S1H7N6	2660.94	0	0	0
Hex6HexNAc5dHex4SP	H6N5F4P1	2668.9	0	0	0
NeuAcHex7HexNAc5dHexSP	S1H7N5F1P1	2683.88	0	0	0
NeuAcHex5HexNAc7dHex	S1H5N7F1	2685.98	0	0	0
Hex5HexNAc6dHex4SP	H5N6F4P1	2709.93	0	0	0
NeuAc3Hex5HexNAc5	S3H5N5	2715.95	0	0	0
NeuAc2Hex5HexNAc5dHex2	S2H5N5F2	2716.97	0	0	0
Hex6HexNAc6dHex3SP	H6N6F3P1	2725.93	0	0	0
NeuAc2Hex6HexNAc5dHex	S2H6N5F1	2732.97	2732.89	1251	0.57612
NeuAcHex6HexNAc5dHex3	S1H6N5F3	2733.99	2733.99	5011.81	2.30807
NeuAcHex5HexNAc6dHex3	S1H5N6F3	2775.01	0	0	0
NeuAcHex6HexNAc6dHex2	S1H6N6F2	2791.01	2790.96	1182	0.544343
NeuAcHex7HexNAc6dHex	S1H7N6F1	2807	2807.03	1895	0.872699
Hex4HexNAc8dHex3SP	H4N8F3P1	2807.98	0	0	0
NeuAcHex6HexNAc7dHex	S1H6N7F1	2848.03	0	0	0
Hex6HexNAc6dHex4SP	H6N6F4P1	2871.98	0	0	0
NeuAc3Hex6HexNAc5	S3H6N5	2878	0	0	0
NeuAc2Hex6HexNAc5dHex2	S2H6N5F2	2879.02	2878.99	959	0.441646
NeuAcHex6HexNAc5dHex4	S1H6N5F4	2880.04	2880.02	97.1755	0.044752
NeuAcHex5HexNAc6dHex4	S1H5N6F4	2921.07	0	0	0
NeuAc2Hex6HexNAc6dHex	S2H6N6F1	2936.04	0	0	0
NeuAcHex6HexNAc6dHex3	S1H6N6F3	2937.07	2937.06	958	0.441185
NeuAc2Hex7HexNAc6	S2H7N6	2952.04	0	0	0
NeuAcHex7HexNAc6dHex2	S1H7N6F2	2953.06	2953.08	1174	0.540659
NeuAcHex4HexNAc7dHex4	S1H4N7F4	2962.1	0	0	0
NeuAcHex6HexNAc7dHex2	S1H6N7F2	2994.09	0	0	0
NeuAcHex7HexNAc7dHex	S1H7N7F1	3010.08	0	0	0
NeuAc3Hex6HexNAc5dHex	S3H6N5F1	3024.06	0	0	0
NeuAc2Hex6HexNAc5dHex3	S2H6N5F3	3025.08	0	0	0
NeuAcHex8HexNAc7	S1H8N7	3026.08	0	0	0
Hex6HexNAc7dHex4SP	H6N7F4P1	3075.06	0	0	0
NeuAc2Hex7HexNAc6dHex	S2H7N6F1	3098.1	3098.11	706	0.325132
NeuAcHex7HexNAc6dHex3	S1H7N6F3	3099.12	3099.12	531.302	0.244679
NeuAcHex6HexNAc7dHex3	S1H6N7F3	3140.14	0	0	0
NeuAcHex7HexNAc7dHex2	S1H7N7F2	3156.14	0	0	0
NeuAcHex8HexNAc7dHex	S1H8N7F1	3172.13	0	0	0
NeuAc2Hex7HexNAc6dHex2	S2H7N6F2	3244.16	3244.08	641	0.295198
NeuAcHex7HexNAc6dHex4	S1H7N6F4	3245.18	3245.16	583.44	0.26869
NeuAcHex7HexNAc7dHex3	S1H7N7F3	3302.2	0	0	0
NeuAcHex8HexNAc7dHex2	S1H8N7F2	3318.19	0	0	0
NeuAcHex9HexNAc8	S1H9N8	3391.21	3391.2	468	0.215527
			AH17-24-3-2
Composition	Short	Theoretical m\z	Observed m\z	Intens.	%
Hex2HexNAc2SP	H2N2P1	827.224	0	0	0
Hex2HexNAc2dHexSP	H2N2F1P1	973.282	0	0	0
Hex3HexNAc2SP	H3N2P1	989.277	0	0	0
NeuAcHex2HexNAc2	S1H2N2	1038.36	1038.34	499	0.127448
Hex3HexNAc2dHexSP	H3N2F1P1	1135.33	1135.34	841	0.214797
Hex4HexNAc2SP	H4N2P1	1151.33	1151.33	534	0.136387
NeuAcHex2HexNAc2dHex	S1H2N2F1	1184.42	0	0	0
Hex3HexNAc3SP	H3N3P1	1192.36	1192.34	525	0.134089
NeuAcHex3HexNAc2	S1H3N2	1200.42	0	0	0
Hex2HexNAc4SP	H2N4P1	1233.38	0	0	0
Hex5HexNAc2SP	H5N2P1	1313.38	0	0	0
Hex3HexNAc3dHexSP	H3N3F1P1	1338.41	1338.41	447	0.114167
Hex4HexNAc3SP	H4N3P1	1354.41	1354.4	1170	0.298826
NeuAcHex4HexNAc2	S1H4N2	1362.47	0	0	0
Hex2HexNAc4dHexSP	H2N4F1P1	1379.44	0	0	0
Hex3HexNAc4SP	H3N4P1	1395.44	0	0	0
NeuAcHex3HexNAc3	S1H3N3	1403.49	1403.5	4292	1.09621
NeuAc2HexHexNAc3SP	S2H1N3P1	1450.44	0	0	0
Hex6HexNAc2SP	H6N2P1	1475.44	0	0	0
Hex4HexNAc3dHexSP	H4N3F1P1	1500.47	1500.47	1627	0.415547
Hex5HexNAc3SP	H5N3P1	1516.46	1516.5	439	0.112124
NeuAcHex5HexNAc2	S1H5N2	1524.52	0	0	0
Hex3HexNAc4dHexSP	H3N4F1P1	1541.49	1541.51	625	0.159629
NeuAcHex3HexNAc3dHex	S1H3N3F1	1549.55	1549.55	1641.49	0.419249
NeuAcHex2HexNAc2dHex3SP	S1H2N2F3P1	1556.49	0	0	0
Hex4HexNAc4SP	H4N4P1	1557.49	1557.48	758	0.193598
NeuAcHex4HexNAc3	S1H4N3	1565.55	1565.55	17622	4.50078
Hex3HexNAc5SP	H3N5P1	1598.51	0	0	0
NeuAcHex3HexNAc4	S1H3N4	1606.57	1606.59	766	0.195642
Hex7HexNAc2SP	H7N2P1	1637.49	0	0	0
Hex4HexNAc3dHex2SP	H4N3F2P1	1646.52	0	0	0
NeuAc2Hex4HexNAc2	S2H4N2	1653.56	1653.54	1365	0.34863
NeuAcHex4HexNAc2dHex2	S1H4N2F2	1654.58	0	0	0
Hex5HexNAc3dHexSP	H5N3F1P1	1662.52	0	0	0
Hex6HexNAc3SP	H6N3P1	1678.51	1678.52	2016	0.5149
NeuAc2Hex3HexNAc3	S2H3N3	1694.59	0	0	0
Hex4HexNAc4dHexSP	H4N4F1P1	1703.55	1703.54	1003	0.256173
NeuGcNeuAcHex3HexNAc3	G1S1H3N3	1710.59	0	0	0
NeuAcHex4HexNAc3dHex	S1H4N3F1	1711.61	1711.6	16115.8	4.11608
Hex5HexNAc4SP	H5N4P1	1719.54	1719.55	916	0.233953
NeuAcHex5HexNAc3	S1H5N3	1727.6	1727.6	10124	2.58574
Hex3HexNAc5dHexSP	H3N5F1P1	1744.57	0	0	0
NeuAcHex3HexNAc4dHex	S1H3N4F1	1752.63	1752.63	442.45	0.113005
Hex4HexNAc5SP	H4N5P1	1760.57	0	0	0
NeuAcHex4HexNAc4	S1H4N4	1768.63	1768.61	7066	1.8047
Hex8HexNAc2SP	H8N2P1	1799.54	0	0	0
Hex5HexNAc3dHex2SP	H5N3F2P1	1808.58	0	0	0
NeuAc2Hex5HexNAc2	S2H5N2	1815.62	1815.63	780	0.199217
NeuAcHex2HexNAc4dHex2SP	S1H2N4F2P1	1816.59	0	0	0
Hex6HexNAc3dHexSP	H6N3F1P1	1824.57	0	0	0
NeuGcHex3HexNAc5	G1H3N5	1825.65	0	0	0
NeuGcNeuAcHex5HexNAc2	G1S1H5N2	1831.61	0	0	0
NeuAcHex3HexNAc4dHexSP	S1H3N4F1P1	1832.59	0	0	0
Hex7HexNAc3SP	H7N3P1	1840.57	1840.56	763	0.194875
Hex4HexNAc4dHex2SP	H4N4F2P1	1849.6	0	0	0
NeuAc2Hex4HexNAc3	S2H4N3	1856.64	0	0	0
NeuAcHex4HexNAc3dHex2	S1H4N3F2	1857.66	0	0	0
Hex5HexNAc4dHexSP	H5N4F1P1	1865.6	1865.59	2642	0.674785
NeuAcHex5HexNAc3dHex	S1H5N3F1	1873.66	1873.64	5025.08	1.28344
Hex6HexNAc4SP	H6N4P1	1881.59	0	0	0
NeuAcHex6HexNAc3	S1H6N3	1889.65	1889.64	7084	1.8093
Hex3HexNAc5dHex2SP	H3N5F2P1	1890.63	1890.66	293.372	0.0749293
Hex4HexNAc5dHexSP	H4N5F1P1	1906.63	1906.6	795	0.203048
NeuAcHex4HexNAc4dHex	S1H4N4F1	1914.68	1914.68	9448.79	2.41329
Hex5HexNAc5SP	H5N5P1	1922.62	0	0	0
NeuAcHex5HexNAc4	S1H5N4	1930.68	1930.67	85172	21.7535
NeuGcHex5HexNAc4	G1H5N4	1946.67	0	0	0
Hex3HexNAc6dHexSP	H3N6F1P1	1947.65	0	0	0
NeuAcHex3HexNAc5dHex	S1H3N5F1	1955.71	0	0	0
Hex9HexNAc2SP	H9N2P1	1961.59	0	0	0
NeuAcHex4HexNAc5	S1H4N5	1971.71	1971.69	3926	1.00273
NeuAcHex5HexNAc4Ac	S1H5N4A1	1972.69	0	0	0
NeuAc2Hex3HexNAc4SP	S2H3N4P1	1977.63	0	0	0
NeuAcHex3HexNAc4dHex2SP	S1H3N4F2P1	1978.65	0	0	0
Hex8HexNAc3SP	H8N3P1	2002.62	0	0	0
NeuAc2Hex4HexNAc3dHex	S2H4N3F1	2002.7	0	0	0
NeuAcHex4HexNAc3dHex3	S1H4N3F3	2003.72	0	0	0
Hex5HexNAc4dHex2SP	H5N4F2P1	2011.66	2011.66	752	0.192066
NeuAc2Hex5HexNAc3	S2H5N3	2018.7	0	0	0
NeuAcHex5HexNAc3dHex2	S1H5N3F2	2019.72	0	0	0
NeuGcHex5HexNAc4SP	G1H5N4P1	2026.63	0	0	0
Hex6HexNAc4dHexSP	H6N4F1P1	2027.65	0	0	0
NeuGcNeuAcHex5HexNAc3	G1S1H5N3	2034.69	0	0	0
NeuAcHex3HexNAc5dHexSP	S1H3N5F1P1	2035.67	0	0	0
NeuAcHex6HexNAc3dHex	S1H6N3F1	2035.71	2035.73	2226	0.568536
Hex7HexNAc4SP	H7N4P1	2043.65	0	0	0
NeuAcHex4HexNAc5SP	S1H4N5P1	2051.66	2051.65	838	0.214031
Hex4HexNAc5dHex2SP	H4N5F2P1	2052.68	2052.71	781.901	0.199703
NeuAc2Hex4HexNAc4	S2H4N4	2059.72	0	0	0
NeuAcHex4HexNAc4dHex2	S1H4N4F2	2060.74	0	0	0
Hex5HexNAc5dHexSP	H5N5F1P1	2068.68	0	0	0
NeuAcHex5HexNAc4dHex	S1H5N4F1	2076.74	2076.73	76226	19.4686
NeuAcHex6HexNAc4	S1H6N4	2092.73	2092.73	1601	0.408906
Hex3HexNAc6dHex2SP	H3N6F2P1	2093.71	2093.7	222.551	0.056841
NeuAc2Hex3HexNAc5	S2H3N5	2100.75	0	0	0
NeuAcHex3HexNAc5dHex2	S1H3N5F2	2101.77	0	0	0
Hex4HexNAc6dHexSP	H4N6F1P1	2109.7	0	0	0
NeuAcHex4HexNAc5dHex	S1H4N5F1	2117.76	2117.77	8617.29	2.20092
Hex5HexNAc6SP	H5N6P1	2125.7	0	0	0
NeuAcHex5HexNAc5	S1H5N5	2133.76	2133.72	4359	1.11332
NeuAcHex5HexNAc4dHexSP	S1H5N4F1P1	2156.69	0	0	0
Hex5HexNAc4dHex3SP	H5N4F3P1	2157.71	0	0	0
NeuAcHex3HexNAc6dHex	S1H3N6F1	2158.79	2158.76	1661	0.424231
Hex6HexNAc5SP2	H6N5P2	2164.63	0	0	0
NeuAc2Hex5HexNAc3dHex	S2H5N3F1	2164.75	0	0	0
NeuAcHex5HexNAc3dHex3	S1H5N3F3	2165.77	2165.79	832	0.212499
NeuAcHex6HexNAc3dHex2	S1H6N3F2	2181.77	0	0	0
Hex9HexNAc2dHexSP2	H9N2F1P2	2187.61	0	0	0
NeuAc3Hex3HexNAc4	S3H3N4	2188.76	0	0	0
Hex7HexNAc4dHexSP	H7N4F1P1	2189.7	0	0	0
NeuAcHex7HexNAc3dHex	S1H7N3F1	2197.76	0	0	0
Hex4HexNAc5dHex3SP	H4N5F3P1	2198.74	0	0	0
NeuAc2Hex4HexNAc4dHex	S2H4N4F1	2205.78	0	0	0
Hex5HexNAc5dHex2SP	H5N5F2P1	2214.74	0	0	0
NeuAc2Hex5HexNAc4	S2H5N4	2221.78	2221.78	30829.1	7.87397
NeuAcHex5HexNAc4dHex2	S1H5N4F2	2222.8	2222.78	14829.4	3.78754
Hex6HexNAc5dHexSP	H6N5F1P1	2230.73	0	0	0
NeuGcNeuAcHex5HexNAc4	G1S1H5N4	2237.77	0	0	0
NeuAcHex6HexNAc4dHex	S1H6N4F1	2238.79	2238.75	1470	0.375448
Hex3HexNAc6dHex3SP	H3N6F3P1	2239.77	0	0	0
NeuGc2Hex5HexNAc4	G2H5N4	2253.77	0	0	0
NeuAcHex7HexNAc4	S1H7N4	2254.79	0	0	0
Hex4HexNAc6dHex2SP	H4N6F2P1	2255.76	0	0	0
NeuAc2Hex4HexNAc5	S2H4N5	2262.8	0	0	0
NeuAcHex4HexNAc5dHex2	S1H4N5F2	2263.82	2263.8	2137.69	0.545981
Hex5HexNAc6dHexSP	H5N6F1P1	2271.76	0	0	0
NeuAcHex5HexNAc5dHex	S1H5N5F1	2279.82	2279.81	10728.3	2.74008
NeuAcHex6HexNAc4dHexAc	S1H6N4F1A1	2280.8	0	0	0
Hex6HexNAc6SP	H6N6P1	2287.75	0	0	0
Hex5HexNAc5dHex2SP2	H5N5F2P2	2294.69	0	0	0
NeuAcHex6HexNAc5	S1H6N5	2295.81	2295.8	4849	1.23847
Hex3HexNAc7dHex2SP	H3N7F2P1	2296.79	0	0	0
NeuAcHex5HexNAc4dHex2SP	S1H5N4F2P1	2302.75	0	0	0
NeuAcHex3HexNAc6dHex2	S1H3N6F2	2304.85	0	0	0
NeuAc2Hex5HexNAc4Ac2	S2H5N4A2	2305.8	0	0	0
NeuAcHex4HexNAc6dHex	S1H4N6F1	2320.84	2320.84	1063	0.271498
NeuAcHex5HexNAc5dHexAc	S1H5N5F1A1	2321.83	2321.82	271.912	0.0694483
NeuAc3Hex3HexNAc4dHex	S3H3N4F1	2334.82	0	0	0
Hex7HexNAc4dHex2SP	H7N4F2P1	2335.76	0	0	0
NeuAcHex5HexNAc6	S1H5N6	2336.84	0	0	0
NeuAc2Hex3HexNAc4dHex2SP2	S2H3N4F2P2	2349.7	0	0	0
NeuAc3Hex4HexNac4	S3H4N4	2350.82	2350.84	103.799	0.026511
Hex8HexNAc4dHexSP	H8N4F1P1	2351.76	0	0	0
NeuAcHex5HexNAc5dHexSP	S1H5N5F1P1	2359.77	0	0	0
Hex5HexNAc5dHex3SP	H5N5F3P1	2360.79	0	0	0
NeuGcNeuAc2Hex4HexNAc4	G1S2H4N4	2366.81	0	0	0
NeuAc2Hex5HexNAc4dHex	S2H5N4F1	2367.83	2367.84	6570	1.67802
NeuAcHex5HexNAc4dHex3	S1H5N4F3	2368.85	0	0	0
Hex6HexNAc5dHex2SP	H6N5F2P1	2376.79	0	0	0
NeuAc2Hex6HexNAc4	S2H6N4	2383.83	0	0	0
NeuAcHex6HexNAc4dHex2	S1H6N4F2	2384.85	0	0	0
NeuAc3Hex3HexNAc5	S3H3N5	2391.84	0	0	0
Hex7HexNAc5dHexSP	H7N5F1P1	2392.78	0	0	0
NeuAcHex3HexNAc5dHex4	S1H3N5F4	2393.89	0	0	0
NeuGc2Hex5HexNAc4dHex	G2H5N4F1	2399.82	0	0	0
NeuAc2Hex4HexNAc5dHex	S2H4N5F1	2408.86	0	0	0
NeuAcHex4HexNAc5dHex3	S1H4N5F3	2409.88	0	0	0
Hex5HexNAc6dHex2SP	H5N6F2P1	2417.82	0	0	0
NeuAc2Hex5HexNAc5	S2H5N5	2424.85	0	0	0
NeuAcHex5HexNAc5dHex2	S1H5N5F2	2425.87	2425.9	1229	0.313895
Hex6HexNAc6dHexSP	H6N6F1P1	2433.81	0	0	0
Hex5HexNAc5dHex3SP2	H5N5F3P2	2440.75	0	0	0
NeuAcHex6HexNAc5dHex	S1H6N5F1	2441.87	2441.87	11664	2.97907
NeuAcHex3HexNAc6dHex3	S1H3N6F3	2450.91	0	0	0
Hex4HexNAc7dHex2SP	H4N7F2P1	2458.84	0	0	0
NeuAc2Hex6HexNAc3dHex2	S2H6N3F2	2472.86	0	0	0
NeuAcHex5HexNAc6dHex	S1H5N6F1	2482.9	2482.89	1741.48	0.444785
NeuAcHex6HexNAc5dHexAc	S1H6N5F1A1	2483.88	0	0	0
NeuAcHex6HexNAc6	S1H6N6	2498.89	0	0	0
NeuAcHex5HexNAc4dHex4	S1H5N4F4	2514.91	0	0	0
Hex6HexNAc5dHex3SP	H6N5F3P1	2522.85	0	0	0
NeuAcHex4HexNAc7dHex	S1H4N7F1	2523.92	0	0	0
Hex5HexNAc6dHex3SP	H5N6F3P1	2563.87	0	0	0
NeuAc2Hex5HexNAc5dHex	S2H5N5F1	2570.91	2570.93	1061	0.270987
NeuAcHex5HexNAc5dHex3	S1H5N5F3	2571.93	2571.95	67.7497	0.0173037
NeuAc2Hex6HexNAc5	S2H6N5	2586.91	0	0	0
NeuAcHex6HexNAc5dHex2	S1H6N5F2	2587.93	2587.94	3254	0.831094
Hex3HexNAc7dHex4SP	H3N7F4P1	2588.91	0	0	0
NeuAcHex5HexNAc6dHex2	S1H5N6F2	2628.95	2628.93	860	0.21965
NeuAcHex6HexNAc6dHex	S1H6N6F1	2644.95	2644.86	1637	0.418101
NeuAcHex7HexNAc5dHexAc	S1H7N5F1A1	2645.93	0	0	0
NeuAcHex7HexNAc6	S1H7N6	2660.94	2660.94	1310	0.334583
Hex6HexNAc5dHex4SP	H6N5F4P1	2668.9	0	0	0
NeuAcHex7HexNAc5dHexSP	S1H7N5F1P1	2683.88	0	0	0
NeuAcHex5HexNAc7dHex	S1H5N7F1	2685.98	0	0	0
Hex5HexNAc6dHex4SP	H5N6F4P1	2709.93	0	0	0
NeuAc3Hex5HexNAc5	S3H5N5	2715.95	0	0	0
NeuAc2Hex5HexNAc5dHex2	S2H5N5F2	2716.97	0	0	0
Hex6HexNAc6dHex3SP	H6N6F3P1	2725.93	0	0	0
NeuAc2Hex6HexNAc5dHex	S2H6N5F1	2732.97	2732.97	1897	0.484507
NeuAcHex6HexNAc5dHex3	S1H6N5F3	2733.99	2733.99	885.13	0.226068
NeuAcHex5HexNAc6dHex3	S1H5N6F3	2775.01	0	0	0
NeuAcHex6HexNAc6dHex2	S1H6N6F2	2791.01	0	0	0
NeuAcHex7HexNAc6dHex	S1H7N6F1	2807	2807	3021	0.771584
Hex4HexNAc8dHex3SP	H4N8F3P1	2807.98	2808.01	733.827	0.187425
NeuAcHex6HexNAc7dHex	S1H6N7F1	2848.03	0	0	0
Hex6HexNAc6dHex4SP	H6N6F4P1	2871.98	0	0	0
NeuAc3Hex6HexNAc5	S3H6N5	2878	0	0	0
NeuAc2Hex6HexNAc5dHex2	S2H6N5F2	2879.02	2879.01	737	0.188235
NeuAcHex6HexNAc5dHex4	S1H6N5F4	2880.04	0	0	0
NeuAcHex5HexNAc6dHex4	S1H5N6F4	2921.07	0	0	0
NeuAc2Hex6HexNAc6dHex	S2H6N6F1	2936.04	0	0	0
NeuAcHex6HexNAc6dHex3	S1H6N6F3	2937.07	0	0	0
NeuAc2Hex7HexNAc6	S2H7N6	2952.04	0	0	0
NeuAcHex7HexNAc6dHex2	S1H7N6F2	2953.06	2953.01	913	0.233186
NeuAcHex4HexNAc7dHex4	S1H4N7F4	2962.1	0	0	0
NeuAcHex6HexNAc7dHex2	S1H6N7F2	2994.09	0	0	0
NeuAcHex7HexNAc7dHex	S1H7N7F1	3010.08	3010.05	590	0.15069
NeuAc3Hex6HexNAc5dHex	S3H6N5F1	3024.06	0	0	0
NeuAc2Hex6HexNAc5dHex3	S2H6N5F3	3025.08	0	0	0
NeuAcHex8HexNAc7	S1H8N7	3026.08	3026.1	611	0.156054
Hex6HexNAc7dHex4SP	H6N7F4P1	3075.06	0	0	0
NeuAc2Hex7HexNAc6dHex	S2H7N6F1	3098.1	3098.16	758	0.193598
NeuAcHex7HexNAc6dHex3	S1H7N6F3	3099.12	0	0	0
NeuAcHex6HexNAc7dHex3	S1H6N7F3	3140.14	0	0	0
NeuAcHex7HexNAc7dHex2	S1H7N7F2	3156.14	0	0	0
NeuAcHex8HexNAc7dHex	S1H8N7F1	3172.13	3172.05	829	0.211732
NeuAc2Hex7HexNAc6dHex2	S2H7N6F2	3244.16	0	0	0
NeuAcHex7HexNAc6dHex4	S1H7N6F4	3245.18	0	0	0
NeuAcHex7HexNAc7dHex3	S1H7N7F3	3302.2	0	0	0
NeuAcHex8HexNAc7dHex2	S1H8N7F2	3318.19	0	0	0
NeuAcHex9HexNAc8	S1H9N8	3391.21	0	0	0
			AH17-24-3-2_2
Composition	Short	Theoretical m\z	Observed m\z	Intens.	%
Hex2HexNAc2SP	H2N2P1	827.224	0	0	0
Hex2HexNAc2dHexSP	H2N2F1P1	973.282	0	0	0
Hex3HexNAc2SP	H3N2P1	989.277	0	0	0
NeuAcHex2HexNAc2	S1H2N2	1038.36	0	0	0
Hex3HexNAc2dHexSP	H3N2F1P1	1135.33	1135.34	841	0.213196
Hex4HexNAc2SP	H4N2P1	1151.33	1151.33	534	0.13537
NeuAcHex2HexNAc2dHex	S1H2N2F1	1184.42	0	0	0
Hex3HexNAc3SP	H3N3P1	1192.36	1192.34	525	0.133089
NeuAcHex3HexNAc2	S1H3N2	1200.42	0	0	0
Hex2HexNAc4SP	H2N4P1	1233.38	0	0	0
Hex5HexNAc2SP	H5N2P1	1313.38	0	0	0
Hex3HexNAc3dHexSP	H3N3F1P1	1338.41	0	0	0
Hex4HexNAc3SP	H4N3P1	1354.41	1354.4	1170	0.296598
NeuAcHex4HexNAc2	S1H4N2	1362.47	0	0	0
Hex2HexNAc4dHexSP	H2N4F1P1	1379.44	0	0	0
Hex3HexNAc4SP	H3N4P1	1395.44	0	0	0
NeuAcHex3HexNAc3	S1H3N3	1403.49	1403.5	4292	1.08803
NeuAc2HexHexNAc3SP	S2H1N3P1	1450.44	0	0	0
Hex6HexNAc2SP	H6N2P1	1475.44	0	0	0
Hex4HexNAc3dHexSP	H4N3F1P1	1500.47	1500.47	1627	0.412449
Hex5HexNAc3SP	H5N3P1	1516.46	1516.5	439	0.111288
NeuAcHex5HexNAc2	S1H5N2	1524.52	0	0	0
Hex3HexNAc4dHexSP	H3N4F1P1	1541.49	1541.51	625	0.158439
NeuAcHex3HexNAc3dHex	S1H3N3F1	1549.55	1549.55	1459.22	0.369917
NeuAcHex2HexNAc2dHex3SP	S1H2N2F3P1	1556.49	0	0	0
Hex4HexNAc4SP	H4N4P1	1557.49	1557.48	758	0.192155
NeuAcHex4HexNAc3	S1H4N3	1565.55	1565.55	17622	4.46723
Hex3HexNAc5SP	H3N5P1	1598.51	0	0	0
NeuAcHex3HexNAc4	S1H3N4	1606.57	1606.59	766	0.194183
Hex7HexNAc2SP	H7N2P1	1637.49	0	0	0
Hex4HexNAc3dHex2SP	H4N3F2P1	1646.52	0	0	0
NeuAc2Hex4HexNAc2	S2H4N2	1653.56	1653.54	1365	0.346031
NeuAcHex4HexNAc2dHex2	S1H4N2F2	1654.58	0	0	0
Hex5HexNAc3dHexSP	H5N3F1P1	1662.52	0	0	0
Hex6HexNAc3SP	H6N3P1	1678.51	1678.52	2016	0.511062
NeuAc2Hex3HexNAc3	S2H3N3	1694.59	0	0	0
Hex4HexNAc4dHexSP	H4N4F1P1	1703.55	1703.54	1003	0.254263
NeuGcNeuAcHex3HexNAc3	G1S1H3N3	1710.59	0	0	0
NeuAcHex4HexNAc3dHex	S1H4N3F1	1711.61	1711.6	16072.4	4.0744
Hex5HexNAc4SP	H5N4P1	1719.54	1719.55	916	0.232209
NeuAcHex5HexNAc3	S1H5N3	1727.6	1727.6	10124	2.56646
Hex3HexNAc5dHexSP	H3N5F1P1	1744.57	0	0	0
NeuAcHex3HexNAc4dHex	S1H3N4F1	1752.63	1752.63	442.45	0.112162
Hex4HexNAc5SP	H4N5P1	1760.57	0	0	0
NeuAcHex4HexNAc4	S1H4N4	1768.63	1768.61	7066	1.79125
Hex8HexNAc2SP	H8N2P1	1799.54	0	0	0
Hex5HexNAc3dHex2SP	H5N3F2P1	1808.58	0	0	0
NeuAc2Hex5HexNAc2	S2H5N2	1815.62	1815.63	780	0.197732
NeuAcHex2HexNAc4dHex2SP	S1H2N4F2P1	1816.59	1816.63	179.402	0.0454788
Hex6HexNAc3dHexSP	H6N3F1P1	1824.57	0	0	0
NeuGcHex3HexNAc5	G1H3N5	1825.65	0	0	0
NeuGcNeuAcHex5HexNAc2	G1S1H5N2	1831.61	1831.66	532.937	0.135101
NeuAcHex3HexNAc4dHexSP	S1H3N4F1P1	1832.59	1832.62	127.604	0.0323479
Hex7HexNAc3SP	H7N3P1	1840.57	1840.56	763	0.193423
Hex4HexNAc4dHex2SP	H4N4F2P1	1849.6	0	0	0
NeuAc2Hex4HexNAc3	S2H4N3	1856.64	0	0	0
NeuAcHex4HexNAc3dHex2	S1H4N3F2	1857.66	0	0	0
Hex5HexNAc4dHexSP	H5N4F1P1	1865.6	1865.59	2642	0.669754
NeuAcHex5HexNAc3dHex	S1H5N3F1	1873.66	1873.64	5025.08	1.27387
Hex6HexNAc4SP	H6N4P1	1881.59	0	0	0
NeuAcHex6HexNAc3	S1H6N3	1889.65	1889.64	7084	1.79581
Hex3HexNAc5dHex2SP	H3N5F2P1	1890.63	1890.66	293.372	0.0743707
Hex4HexNAc5dHexSP	H4N5F1P1	1906.63	1906.6	795	0.201535
NeuAcHex4HexNAc4dHex	S1H4N4F1	1914.68	1914.68	9469.56	2.40056
Hex5HexNAc5SP	H5N5P1	1922.62	0	0	0
NeuAcHex5HexNAc4	S1H5N4	1930.68	1930.67	84393.8	21.3941
NeuGcHex5HexNAc4	G1H5N4	1946.67	0	0	0
Hex3HexNAc6dHexSP	H3N6F1P1	1947.65	1947.64	966	0.244884
NeuAcHex3HexNAc5dHex	S1H3N5F1	1955.71	0	0	0
Hex9HexNAc2SP	H9N2P1	1961.59	0	0	0
NeuAcHex4HexNAc5	S1H4N5	1971.71	1971.69	3926	0.995252
NeuAcHex5HexNAc4Ac	S1H5N4A1	1972.69	0	0	0
NeuAc2Hex3HexNAc4SP	S2H3N4P1	1977.63	1977.66	837	0.212182
NeuAcHex3HexNAc4dHex2SP	S1H3N4F2P1	1978.65	0	0	0
Hex8HexNAc3SP	H8N3P1	2002.62	2002.66	417.022	0.105716
NeuAc2Hex4HexNAc3dHex	S2H4N3F1	2002.7	0	0	0
NeuAcHex4HexNAc3dHex3	S1H4N3F3	2003.72	0	0	0
Hex5HexNAc4dHex2SP	H5N4F2P1	2011.66	2011.66	752	0.190634
NeuAc2Hex5HexNAc3	S2H5N3	2018.7	0	0	0
NeuAcHex5HexNAc3dHex2	S1H5N3F2	2019.72	0	0	0
NeuGcHex5HexNAc4SP	G1H5N4P1	2026.63	0	0	0
Hex6HexNAc4dHexSP	H6N4F1P1	2027.65	0	0	0
NeuGcNeuAcHex5HexNAc3	G1S1H5N3	2034.69	0	0	0
NeuAcHex3HexNAc5dHexSP	S1H3N5F1P1	2035.67	0	0	0
NeuAcHex6HexNAc3dHex	S1H6N3F1	2035.71	2035.73	2226	0.564297
Hex7HexNAc4SP	H7N4P1	2043.65	0	0	0
NeuAcHex4HexNAc5SP	S1H4N5P1	2051.66	2051.65	838	0.212435
Hex4HexNAc5dHex2SP	H4N5F2P1	2052.68	2052.71	781.901	0.198214
NeuAc2Hex4HexNAc4	S2H4N4	2059.72	0	0	0
NeuAcHex4HexNAc4dHex2	S1H4N4F2	2060.74	0	0	0
Hex5HexNAc5dHexSP	H5N5F1P1	2068.68	0	0	0
NeuAcHex5HexNAc4dHex	S1H5N4F1	2076.74	2076.73	77137.3	19.5545
NeuAcHex6HexNAc4	S1H6N4	2092.73	2092.73	1601	0.405858
Hex3HexNAc6dHex2SP	H3N6F2P1	2093.71	2093.7	222.551	0.0564172
NeuAc2Hex3HexNAc5	S2H3N5	2100.75	0	0	0
NeuAcHex3HexNAc5dHex2	S1H3N5F2	2101.77	0	0	0
Hex4HexNAc6dHexSP	H4N6F1P1	2109.7	0	0	0
NeuAcHex4HexNAc5dHex	S1H4N5F1	2117.76	2117.77	9247	2.34414
Hex5HexNAc6SP	H5N6P1	2125.7	0	0	0
NeuAcHex5HexNAc5	S1H5N5	2133.76	2133.72	4359	1.10502
NeuAcHex5HexNAc4dHexSP	S1H5N4F1P1	2156.69	0	0	0
Hex5HexNAc4dHex3SP	H5N4F3P1	2157.71	0	0	0
NeuAcHex3HexNAc6dHex	S1H3N6F1	2158.79	2158.76	1661	0.421068
Hex6HexNAc5SP2	H6N5P2	2164.63	0	0	0
NeuAc2Hex5HexNAc3dHex	S2H5N3F1	2164.75	0	0	0
NeuAcHex5HexNAc3dHex3	S1H5N3F3	2165.77	0	0	0
NeuAcHex6HexNAc3dHex2	S1H6N3F2	2181.77	0	0	0
Hex9HexNAc2dHexSP2	H9N2F1P2	2187.61	0	0	0
NeuAc3Hex3HexNAc4	S3H3N4	2188.76	0	0	0
Hex7HexNAc4dHexSP	H7N4F1P1	2189.7	0	0	0
NeuAcHex7HexNAc3dHex	S1H7N3F1	2197.76	0	0	0
Hex4HexNAc5dHex3SP	H4N5F3P1	2198.74	0	0	0
NeuAc2Hex4HexNAc4dHex	S2H4N4F1	2205.78	0	0	0
Hex5HexNAc5dHex2SP	H5N5F2P1	2214.74	0	0	0
NeuAc2Hex5HexNAc4	S2H5N4	2221.78	2221.78	30829.1	7.81527
NeuAcHex5HexNAc4dHex2	S1H5N4F2	2222.8	2222.78	14829.4	3.7593
Hex6HexNAc5dHexSP	H6N5F1P1	2230.73	0	0	0
NeuGcNeuAcHex5HexNAc4	G1S1H5N4	2237.77	0	0	0
NeuAcHex6HexNAc4dHex	S1H6N4F1	2238.79	2238.75	1470	0.372649
Hex3HexNAc6dHex3SP	H3N6F3P1	2239.77	0	0	0
NeuGc2Hex5HexNAc4	G2H5N4	2253.77	0	0	0
NeuAcHex7HexNAc4	S1H7N4	2254.79	0	0	0
Hex4HexNAc6dHex2SP	H4N6F2P1	2255.76	0	0	0
NeuAc2Hex4HexNAc5	S2H4N5	2262.8	0	0	0
NeuAcHex4HexNAc5dHex2	S1H4N5F2	2263.82	2263.8	2137.69	0.54191
Hex5HexNAc6dHexSP	H5N6F1P1	2271.76	0	0	0
NeuAcHex5HexNAc5dHex	S1H5N5F1	2279.82	2279.81	10728.3	2.71965
NeuAcHex6HexNAc4dHexAc	S1H6N4F1A1	2280.8	2280.81	1313.92	0.333083
Hex6HexNAc6SP	H6N6P1	2287.75	0	0	0
Hex5HexNAc5dHex2SP2	H5N5F2P2	2294.69	0	0	0
NeuAcHex6HexNAc5	S1H6N5	2295.81	2295.8	4849	1.22923
Hex3HexNAc7dHex2SP	H3N7F2P1	2296.79	2296.8	437.817	0.110988
NeuAcHex5HexNAc4dHex2SP	S1H5N4F2P1	2302.75	0	0	0
NeuAcHex3HexNAc6dHex2	S1H3N6F2	2304.85	0	0	0
NeuAc2Hex5HexNAc4Ac2	S2H5N4A2	2305.8	0	0	0
NeuAcHex4HexNAc6dHex	S1H4N6F1	2320.84	2320.84	1063	0.269473
NeuAcHex5HexNAc5dHexAc	S1H5N5F1A1	2321.83	0	0	0
NeuAc3Hex3HexNAc4dHex	S3H3N4F1	2334.82	0	0	0
Hex7HexNAc4dHex2SP	H7N4F2P1	2335.76	0	0	0
NeuAcHex5HexNAc6	S1H5N6	2336.84	0	0	0
NeuAc2Hex3HexNAc4dHex2SP2	S2H3N4F2P2	2349.7	0	0	0
NeuAc3Hex4HexNac4	S3H4N4	2350.82	2350.84	103.799	0.0263133
Hex8HexNAc4dHexSP	H8N4F1P1	2351.76	0	0	0
NeuAcHex5HexNAc5dHexSP	S1H5N5F1P1	2359.77	0	0	0
Hex5HexNAc5dHex3SP	H5N5F3P1	2360.79	0	0	0
NeuGcNeuAc2Hex4HexNAc4	G1S2H4N4	2366.81	0	0	0
NeuAc2Hex5HexNAc4dHex	S2H5N4F1	2367.83	2367.84	6570	1.66551
NeuAcHex5HexNAc4dHex3	S1H5N4F3	2368.85	0	0	0
Hex6HexNAc5dHex2SP	H6N5F2P1	2376.79	0	0	0
NeuAc2Hex6HexNAc4	S2H6N4	2383.83	0	0	0
NeuAcHex6HexNAc4dHex2	S1H6N4F2	2384.85	0	0	0
NeuAc3Hex3HexNAc5	S3H3N5	2391.84	0	0	0
Hex7HexNAc5dHexSP	H7N5F1P1	2392.78	0	0	0
NeuAcHex3HexNAc5dHex4	S1H3N5F4	2393.89	0	0	0
NeuGc2Hex5HexNAc4dHex	G2H5N4F1	2399.82	0	0	0
NeuAc2Hex4HexNAc5dHex	S2H4N5F1	2408.86	0	0	0
NeuAcHex4HexNAc5dHex3	S1H4N5F3	2409.88	0	0	0
Hex5HexNAc6dHex2SP	H5N6F2P1	2417.82	0	0	0
NeuAc2Hex5HexNAc5	S2H5N5	2424.85	0	0	0
NeuAcHex5HexNAc5dHex2	S1H5N5F2	2425.87	2425.9	850.172	0.215521
Hex6HexNAc6dHexSP	H6N6F1P1	2433.81	0	0	0
Hex5HexNAc5dHex3SP2	H5N5F3P2	2440.75	0	0	0
NeuAcHex6HexNAc5dHex	S1H6N5F1	2441.87	2441.87	11664	2.95686
NeuAcHex3HexNAc6dHex3	S1H3N6F3	2450.91	0	0	0
Hex4HexNAc7dHex2SP	H4N7F2P1	2458.84	0	0	0
NeuAc2Hex6HexNAc3dHex2	S2H6N3F2	2472.86	0	0	0
NeuAcHex5HexNAc6dHex	S1H5N6F1	2482.9	2482.89	1741.48	0.441469
NeuAcHex6HexNAc5dHexAc	S1H6N5F1A1	2483.88	0	0	0
NeuAcHex6HexNAc6	S1H6N6	2498.89	0	0	0
NeuAcHex5HexNAc4dHex4	S1H5N4F4	2514.91	0	0	0
Hex6HexNAc5dHex3SP	H6N5F3P1	2522.85	0	0	0
NeuAcHex4HexNAc7dHex	S1H4N7F1	2523.92	0	0	0
Hex5HexNAc6dHex3SP	H5N6F3P1	2563.87	0	0	0
NeuAc2Hex5HexNAc5dHex	S2H5N5F1	2570.91	2570.93	1061	0.268966
NeuAcHex5HexNAc5dHex3	S1H5N5F3	2571.93	2571.95	67.7497	0.0171747
NeuAc2Hex6HexNAc5	S2H6N5	2586.91	0	0	0
NeuAcHex6HexNAc5dHex2	S1H6N5F2	2587.93	2587.94	3254	0.824898
Hex3HexNAc7dHex4SP	H3N7F4P1	2588.91	0	0	0
NeuAcHex5HexNAc6dHex2	S1H5N6F2	2628.95	2628.93	860	0.218012
NeuAcHex6HexNAc6dHex	S1H6N6F1	2644.95	2644.86	1637	0.414984
NeuAcHex7HexNAc5dHexAc	S1H7N5F1A1	2645.93	0	0	0
NeuAcHex7HexNAc6	S1H7N6	2660.94	2660.94	1310	0.332089
Hex6HexNAc5dHex4SP	H6N5F4P1	2668.9	0	0	0
NeuAcHex7HexNAc5dHexSP	S1H7N5F1P1	2683.88	0	0	0
NeuAcHex5HexNAc7dHex	S1H5N7F1	2685.98	0	0	0
Hex5HexNAc6dHex4SP	H5N6F4P1	2709.93	0	0	0
NeuAc3Hex5HexNAc5	S3H5N5	2715.95	0	0	0
NeuAc2Hex5HexNAc5dHex2	S2H5N5F2	2716.97	0	0	0
Hex6HexNAc6dHex3SP	H6N6F3P1	2725.93	0	0	0
NeuAc2Hex6HexNAc5dHex	S2H6N5F1	2732.97	2732.97	1897	0.480895
NeuAcHex6HexNAc5dHex3	S1H6N5F3	2733.99	2733.99	885.13	0.224383
NeuAcHex5HexNAc6dHex3	S1H5N6F3	2775.01	0	0	0
NeuAcHex6HexNAc6dHex2	S1H6N6F2	2791.01	0	0	0
NeuAcHex7HexNAc6dHex	S1H7N6F1	2807	2807	3021	0.765832
Hex4HexNAc8dHex3SP	H4N8F3P1	2807.98	2808.01	733.827	0.186027
NeuAcHex6HexNAc7dHex	S1H6N7F1	2848.03	0	0	0
Hex6HexNAc6dHex4SP	H6N6F4P1	2871.98	0	0	0
NeuAc3Hex6HexNAc5	S3H6N5	2878	0	0	0
NeuAc2Hex6HexNAc5dHex2	S2H6N5F2	2879.02	2879.01	737	0.186832
NeuAcHex6HexNAc5dHex4	S1H6N5F4	2880.04	0	0	0
NeuAcHex5HexNAc6dHex4	S1H5N6F4	2921.07	0	0	0
NeuAc2Hex6HexNAc6dHex	S2H6N6F1	2936.04	0	0	0
NeuAcHex6HexNAc6dHex3	S1H6N6F3	2937.07	0	0	0
NeuAc2Hex7HexNAc6	S2H7N6	2952.04	0	0	0
NeuAcHex7HexNAc6dHex2	S1H7N6F2	2953.06	2953.01	913	0.231448
NeuAcHex4HexNAc7dHex4	S1H4N7F4	2962.1	0	0	0
NeuAcHex6HexNAc7dHex2	S1H6N7F2	2994.09	0	0	0
NeuAcHex7HexNAc7dHex	S1H7N7F1	3010.08	3010.05	590	0.149567
NeuAc3Hex6HexNAc5dHex	S3H6N5F1	3024.06	0	0	0
NeuAc2Hex6HexNAc5dHex3	S2H6N5F3	3025.08	0	0	0
NeuAcHex8HexNAc7	S1H8N7	3026.08	3026.1	611	0.15489
Hex6HexNAc7dHex4SP	H6N7F4P1	3075.06	0	0	0
NeuAc2Hex7HexNAc6dHex	S2H7N6F1	3098.1	3098.16	758	0.192155
NeuAcHex7HexNAc6dHex3	S1H7N6F3	3099.12	0	0	0
NeuAcHex6HexNAc7dHex3	S1H6N7F3	3140.14	0	0	0
NeuAcHex7HexNAc7dHex2	S1H7N7F2	3156.14	0	0	0
NeuAcHex8HexNAc7dHex	S1H8N7F1	3172.13	3172.05	829	0.210154
NeuAc2Hex7HexNAc6dHex2	S2H7N6F2	3244.16	0	0	0
NeuAcHex7HexNAc6dHex4	S1H7N6F4	3245.18	0	0	0
NeuAcHex7HexNAc7dHex3	S1H7N7F3	3302.2	0	0	0
NeuAcHex8HexNAc7dHex2	S1H8N7F2	3318.19	0	0	0
NeuAcHex9HexNAc8	S1H9N8	3391.21	0	0	0
			AH17-24-4-2_2
Composition	Short	Theoretical m\z	Observed m\z	Intens.	%
Hex2HexNAc2SP	H2N2P1	827.224	0	0	0
Hex2HexNAc2dHexSP	H2N2F1P1	973.282	0	0	0
Hex3HexNAc2SP	H3N2P1	989.277	0	0	0
NeuAcHex2HexNAc2	S1H2N2	1038.36	1038.41	951	0.281938
Hex3HexNAc2dHexSP	H3N2F1P1	1135.33	0	0	0
Hex4HexNAc2SP	H4N2P1	1151.33	0	0	0
NeuAcHex2HexNAc2dHex	S1H2N2F1	1184.42	0	0	0
Hex3HexNAc3SP	H3N3P1	1192.36	0	0	0
NeuAcHex3HexNAc2	S1H3N2	1200.42	0	0	0
Hex2HexNAc4SP	H2N4P1	1233.38	0	0	0
Hex5HexNAc2SP	H5N2P1	1313.38	0	0	0
Hex3HexNAc3dHexSP	H3N3F1P1	1338.41	0	0	0
Hex4HexNAc3SP	H4N3P1	1354.41	0	0	0
NeuAcHex4HexNAc2	S1H4N2	1362.47	0	0	0
Hex2HexNAc4dHexSP	H2N4F1P1	1379.44	0	0	0
Hex3HexNAc4SP	H3N4P1	1395.44	0	0	0
NeuAcHex3HexNAc3	S1H3N3	1403.49	1403.52	1719	0.509623
NeuAc2HexHexNAc3SP	S2H1N3P1	1450.44	0	0	0
Hex6HexNAc2SP	H6N2P1	1475.44	0	0	0
Hex4HexNAc3dHexSP	H4N3F1P1	1500.47	1500.47	1686	0.499839
Hex5HexNAc3SP	H5N3P1	1516.46	1516.48	616	0.182622
NeuAcHex5HexNAc2	S1H5N2	1524.52	0	0	0
Hex3HexNAc4dHexSP	H3N4F1P1	1541.49	1541.47	887	0.262964
NeuAcHex3HexNAc3dHex	S1H3N3F1	1549.55	1549.55	2200	0.652222
NeuAcHex2HexNAc2dHex3SP	S1H2N2F3P1	1556.49	0	0	0
Hex4HexNAc4SP	H4N4P1	1557.49	1557.49	724	0.21464
NeuAcHex4HexNAc3	S1H4N3	1565.55	1565.55	9060	2.68597
Hex3HexNAc5SP	H3N5P1	1598.51	0	0	0
NeuAcHex3HexNAc4	S1H3N4	1606.57	0	0	0
Hex7HexNAc2SP	H7N2P1	1637.49	0	0	0
Hex4HexNAc3dHex2SP	H4N3F2P1	1646.52	0	0	0
NeuAc2Hex4HexNAc2	S2H4N2	1653.56	0	0	0
NeuAcHex4HexNAc2dHex2	S1H4N2F2	1654.58	0	0	0
Hex5HexNAc3dHexSP	H5N3F1P1	1662.52	0	0	0
Hex6HexNAc3SP	H6N3P1	1678.51	1678.53	2972	0.881093
NeuAc2Hex3HexNAc3	S2H3N3	1694.59	0	0	0
Hex4HexNAc4dHexSP	H4N4F1P1	1703.55	1703.54	1610	0.477308
NeuGcNeuAcHex3HexNAc3	G1S1H3N3	1710.59	0	0	0
NeuAcHex4HexNAc3dHex	S1H4N3F1	1711.61	1711.6	11399.2	3.37945
Hex5HexNAc4SP	H5N4P1	1719.54	1719.55	669	0.198335
NeuAcHex5HexNAc3	S1H5N3	1727.6	1727.61	8173	2.42301
Hex3HexNAc5dHexSP	H3N5F1P1	1744.57	0	0	0
NeuAcHex3HexNAc4dHex	S1H3N4F1	1752.63	0	0	0
Hex4HexNAc5SP	H4N5P1	1760.57	0	0	0
NeuAcHex4HexNAc4	S1H4N4	1768.63	1768.63	3028	0.897695
Hex8HexNAc2SP	H8N2P1	1799.54	0	0	0
Hex5HexNAc3dHex2SP	H5N3F2P1	1808.58	0	0	0
NeuAc2Hex5HexNAc2	S2H5N2	1815.62	0	0	0
NeuAcHex2HexNAc4dHex2SP	S1H2N4F2P1	1816.59	0	0	0
Hex6HexNAc3dHexSP	H6N3F1P1	1824.57	0	0	0
NeuGcHex3HexNAc5	G1H3N5	1825.65	0	0	0
NeuGcNeuAcHex5HexNAc2	G1S1H5N2	1831.61	0	0	0
NeuAcHex3HexNAc4dHexSP	S1H3N4F1P1	1832.59	0	0	0
Hex7HexNAc3SP	H7N3P1	1840.57	1840.56	629	0.186476
Hex4HexNAc4dHex2SP	H4N4F2P1	1849.6	0	0	0
NeuAc2Hex4HexNAc3	S2H4N3	1856.64	0	0	0
NeuAcHex4HexNAc3dHex2	S1H4N3F2	1857.66	0	0	0
Hex5HexNAc4dHexSP	H5N4F1P1	1865.6	1865.6	2211	0.655483
NeuAcHex5HexNAc3dHex	S1H5N3F1	1873.66	1873.65	4505.88	1.33584
Hex6HexNAc4SP	H6N4P1	1881.59	0	0	0
NeuAcHex6HexNAc3	S1H6N3	1889.65	1889.65	5904	1.75033
Hex3HexNAc5dHex2SP	H3N5F2P1	1890.63	1890.66	248.099	0.0735527
Hex4HexNAc5dHexSP	H4N5F1P1	1906.63	1906.62	2338	0.693134
NeuAcHex4HexNAc4dHex	S1H4N4F1	1914.68	1914.68	6774.13	2.00829
Hex5HexNAc5SP	H5N5P1	1922.62	0	0	0
NeuAcHex5HexNAc4	S1H5N4	1930.68	1930.68	52945.7	15.6965
NeuGcHex5HexNAc4	G1H5N4	1946.67	0	0	0
Hex3HexNAc6dHexSP	H3N6F1P1	1947.65	1947.67	992	0.294093
NeuAcHex3HexNAc5dHex	S1H3N5F1	1955.71	0	0	0
Hex9HexNAc2SP	H9N2P1	1961.59	0	0	0
NeuAcHex4HexNAc5	S1H4N5	1971.71	1971.7	1766	0.523557
NeuAcHex5HexNAc4Ac	S1H5N4A1	1972.69	1972.65	334.01	0.0990222
NeuAc2Hex3HexNAc4SP	S2H3N4P1	1977.63	1977.64	896	0.265632
NeuAcHex3HexNAc4dHex2SP	S1H3N4F2P1	1978.65	0	0	0
Hex8HexNAc3SP	H8N3P1	2002.62	2002.61	930	0.275712
NeuAc2Hex4HexNAc3dHex	S2H4N3F1	2002.7	0	0	0
NeuAcHex4HexNAc3dHex3	S1H4N3F3	2003.72	2003.66	262.291	0.0777601
Hex5HexNAc4dHex2SP	H5N4F2P1	2011.66	2011.63	959	0.28431
NeuAc2Hex5HexNAc3	S2H5N3	2018.7	0	0	0
NeuAcHex5HexNAc3dHex2	S1H5N3F2	2019.72	0	0	0
NeuGcHex5HexNAc4SP	G1H5N4P1	2026.63	0	0	0
Hex6HexNAc4dHexSP	H6N4F1P1	2027.65	0	0	0
NeuGcNeuAcHex5HexNAc3	G1S1H5N3	2034.69	0	0	0
NeuAcHex3HexNAc5dHexSP	S1H3N5F1P1	2035.67	0	0	0
NeuAcHex6HexNAc3dHex	S1H6N3F1	2035.71	2035.69	1969	0.583739
Hex7HexNAc4SP	H7N4P1	2043.65	0	0	0
NeuAcHex4HexNAc5SP	S1H4N5P1	2051.66	0	0	0
Hex4HexNAc5dHex2SP	H4N5F2P1	2052.68	2052.72	3357	0.995232
NeuAc2Hex4HexNAc4	S2H4N4	2059.72	0	0	0
NeuAcHex4HexNAc4dHex2	S1H4N4F2	2060.74	0	0	0
Hex5HexNAc5dHexSP	H5N5F1P1	2068.68	0	0	0
NeuAcHex5HexNAc4dHex	S1H5N4F1	2076.74	2076.74	109146	32.3578
NeuAcHex6HexNAc4	S1H6N4	2092.73	2092.7	1346	0.399041
Hex3HexNAc6dHex2SP	H3N6F2P1	2093.71	2093.74	832.687	0.246862
NeuAc2Hex3HexNAc5	S2H3N5	2100.75	0	0	0
NeuAcHex3HexNAc5dHex2	S1H3N5F2	2101.77	0	0	0
Hex4HexNAc6dHexSP	H4N6F1P1	2109.7	0	0	0
NeuAcHex4HexNAc5dHex	S1H4N5F1	2117.76	2117.77	5332	1.58075
Hex5HexNAc6SP	H5N6P1	2125.7	0	0	0
NeuAcHex5HexNAc5	S1H5N5	2133.76	2133.74	2505	0.742644
NeuAcHex5HexNAc4dHexSP	S1H5N4F1P1	2156.69	0	0	0
Hex5HexNAc4dHex3SP	H5N4F3P1	2157.71	0	0	0
NeuAcHex3HexNAc6dHex	S1H3N6F1	2158.79	0	0	0
Hex6HexNAc5SP2	H6N5P2	2164.63	0	0	0
NeuAc2Hex5HexNAc3dHex	S2H5N3F1	2164.75	0	0	0
NeuAcHex5HexNAc3dHex3	S1H5N3F3	2165.77	0	0	0
NeuAcHex6HexNAc3dHex2	S1H6N3F2	2181.77	0	0	0
Hex9HexNAc2dHexSP2	H9N2F1P2	2187.61	0	0	0
NeuAc3Hex3HexNAc4	S3H3N4	2188.76	0	0	0
Hex7HexNAc4dHexSP	H7N4F1P1	2189.7	0	0	0
NeuAcHex7HexNAc3dHex	S1H7N3F1	2197.76	0	0	0
Hex4HexNAc5dHex3SP	H4N5F3P1	2198.74	0	0	0
NeuAc2Hex4HexNAc4dHex	S2H4N4F1	2205.78	2205.78	112.916	0.0334757
Hex5HexNAc5dHex2SP	H5N5F2P1	2214.74	0	0	0
NeuAc2Hex5HexNAc4	S2H5N4	2221.78	2221.76	6367	1.88759
NeuAcHex5HexNAc4dHex2	S1H5N4F2	2222.8	2222.8	29370.6	8.70736
Hex6HexNAc5dHexSP	H6N5F1P1	2230.73	0	0	0
NeuGcNeuAcHex5HexNAc4	G1S1H5N4	2237.77	0	0	0
NeuAcHex6HexNAc4dHex	S1H6N4F1	2238.79	2238.83	1170	0.346864
Hex3HexNAc6dHex3SP	H3N6F3P1	2239.77	2239.76	201.851	0.0598417
NeuGc2Hex5HexNAc4	G2H5N4	2253.77	0	0	0
NeuAcHex7HexNAc4	S1H7N4	2254.79	0	0	0
Hex4HexNAc6dHex2SP	H4N6F2P1	2255.76	0	0	0
NeuAc2Hex4HexNAc5	S2H4N5	2262.8	0	0	0
NeuAcHex4HexNAc5dHex2	S1H4N5F2	2263.82	2263.86	752.318	0.223036
Hex5HexNAc6dHexSP	H5N6F1P1	2271.76	0	0	0
NeuAcHex5HexNAc5dHex	S1H5N5F1	2279.82	2279.82	8084.13	2.39666
NeuAcHex6HexNAc4dHexAc	S1H6N4F1A1	2280.8	2280.8	742.887	0.22024
Hex6HexNAc6SP	H6N6P1	2287.75	0	0	0
Hex5HexNAc5dHex2SP2	H5N5F2P2	2294.69	0	0	0
NeuAcHex6HexNAc5	S1H6N5	2295.81	2295.8	3663	1.08595
Hex3HexNAc7dHex2SP	H3N7F2P1	2296.79	0	0	0
NeuAcHex5HexNAc4dHex2SP	S1H5N4F2P1	2302.75	0	0	0
NeuAcHex3HexNAc6dHex2	S1H3N6F2	2304.85	0	0	0
NeuAc2Hex5HexNAc4Ac2	S2H5N4A2	2305.8	0	0	0
NeuAcHex4HexNAc6dHex	S1H4N6F1	2320.84	0	0	0
NeuAcHex5HexNAc5dHexAc	S1H5N5F1A1	2321.83	0	0	0
NeuAc3Hex3HexNAc4dHex	S3H3N4F1	2334.82	0	0	0
Hex7HexNAc4dHex2SP	H7N4F2P1	2335.76	0	0	0
NeuAcHex5HexNAc6	S1H5N6	2336.84	0	0	0
NeuAc2Hex3HexNAc4dHex2SP2	S2H3N4F2P2	2349.7	0	0	0
NeuAc3Hex4HexNac4	S3H4N4	2350.82	0	0	0
Hex8HexNAc4dHexSP	H8N4F1P1	2351.76	2351.78	441.913	0.131012
NeuAcHex5HexNAc5dHexSP	S1H5N5F1P1	2359.77	0	0	0
Hex5HexNAc5dHex3SP	H5N5F3P1	2360.79	0	0	0
NeuGcNeuAc2Hex4HexNAc4	G1S2H4N4	2366.81	0	0	0
NeuAc2Hex5HexNAc4dHex	S2H5N4F1	2367.83	2367.86	4922	1.4592
NeuAcHex5HexNAc4dHex3	S1H5N4F3	2368.85	2368.86	477.809	0.141654
Hex6HexNAc5dHex2SP	H6N5F2P1	2376.79	0	0	0
NeuAc2Hex6HexNAc4	S2H6N4	2383.83	0	0	0
NeuAcHex6HexNAc4dHex2	S1H6N4F2	2384.85	0	0	0
NeuAc3Hex3HexNAc5	S3H3N5	2391.84	0	0	0
Hex7HexNAc5dHexSP	H7N5F1P1	2392.78	0	0	0
NeuAcHex3HexNAc5dHex4	S1H3N5F4	2393.89	0	0	0
NeuGc2Hex5HexNAc4dHex	G2H5N4F1	2399.82	0	0	0
NeuAc2Hex4HexNAc5dHex	S2H4N5F1	2408.86	0	0	0
NeuAcHex4HexNAc5dHex3	S1H4N5F3	2409.88	0	0	0
Hex5HexNAc6dHex2SP	H5N6F2P1	2417.82	0	0	0
NeuAc2Hex5HexNAc5	S2H5N5	2424.85	0	0	0
NeuAcHex5HexNAc5dHex2	S1H5N5F2	2425.87	2425.89	985.432	0.292146
Hex6HexNAc6dHexSP	H6N6F1P1	2433.81	0	0	0
Hex5HexNAc5dHex3SP2	H5N5F3P2	2440.75	0	0	0
NeuAcHex6HexNAc5dHex	S1H6N5F1	2441.87	2441.88	8803	2.60978
NeuAcHex3HexNAc6dHex3	S1H3N6F3	2450.91	0	0	0
Hex4HexNAc7dHex2SP	H4N7F2P1	2458.84	0	0	0
NeuAc2Hex6HexNAc3dHex2	S2H6N3F2	2472.86	0	0	0
NeuAcHex5HexNAc6dHex	S1H5N6F1	2482.9	2482.87	736	0.218198
NeuAcHex6HexNAc5dHexAc	S1H6N5F1A1	2483.88	2483.88	532.465	0.157857
NeuAcHex6HexNAc6	S1H6N6	2498.89	0	0	0
NeuAcHex5HexNAc4dHex4	S1H5N4F4	2514.91	0	0	0
Hex6HexNAc5dHex3SP	H6N5F3P1	2522.85	0	0	0
NeuAcHex4HexNAc7dHex	S1H4N7F1	2523.92	0	0	0
Hex5HexNAc6dHex3SP	H5N6F3P1	2563.87	0	0	0
NeuAc2Hex5HexNAc5dHex	S2H5N5F1	2570.91	2570.9	821	0.243398
NeuAcHex5HexNAc5dHex3	S1H5N5F3	2571.93	0	0	0
NeuAc2Hex6HexNAc5	S2H6N5	2586.91	0	0	0
NeuAcHex6HexNAc5dHex2	S1H6N5F2	2587.93	2587.94	4864	1.442
Hex3HexNAc7dHex4SP	H3N7F4P1	2588.91	0	0	0
NeuAcHex5HexNAc6dHex2	S1H5N6F2	2628.95	0	0	0
NeuAcHex6HexNAc6dHex	S1H6N6F1	2644.95	0	0	0
NeuAcHex7HexNAc5dHexAc	S1H7N5F1A1	2645.93	0	0	0
NeuAcHex7HexNAc6	S1H7N6	2660.94	2660.95	555	0.164538
Hex6HexNAc5dHex4SP	H6N5F4P1	2668.9	0	0	0
NeuAcHex7HexNAc5dHexSP	S1H7N5F1P1	2683.88	0	0	0
NeuAcHex5HexNAc7dHex	S1H5N7F1	2685.98	0	0	0
Hex5HexNAc6dHex4SP	H5N6F4P1	2709.93	0	0	0
NeuAc3Hex5HexNAc5	S3H5N5	2715.95	0	0	0
NeuAc2Hex5HexNAc5dHex2	S2H5N5F2	2716.97	0	0	0
Hex6HexNAc6dHex3SP	H6N6F3P1	2725.93	0	0	0
NeuAc2Hex6HexNAc5dHex	S2H6N5F1	2732.97	2733.03	1293	0.383329
NeuAcHex6HexNAc5dHex3	S1H6N5F3	2733.99	2733.97	3172.44	0.940517
NeuAcHex5HexNAc6dHex3	S1H5N6F3	2775.01	0	0	0
NeuAcHex6HexNAc6dHex2	S1H6N6F2	2791.01	0	0	0
NeuAcHex7HexNAc6dHex	S1H7N6F1	2807	2807	1949	0.57781
Hex4HexNAc8dHex3SP	H4N8F3P1	2807.98	0	0	0
NeuAcHex6HexNAc7dHex	S1H6N7F1	2848.03	0	0	0
Hex6HexNAc6dHex4SP	H6N6F4P1	2871.98	0	0	0
NeuAc3Hex6HexNAc5	S3H6N5	2878	0	0	0
NeuAc2Hex6HexNAc5dHex2	S2H6N5F2	2879.02	2879.04	815	0.241619
NeuAcHex6HexNAc5dHex4	S1H6N5F4	2880.04	0	0	0
NeuAcHex5HexNAc6dHex4	S1H5N6F4	2921.07	0	0	0
NeuAc2Hex6HexNAc6dHex	S2H6N6F1	2936.04	0	0	0
NeuAcHex6HexNAc6dHex3	S1H6N6F3	2937.07	0	0	0
NeuAc2Hex7HexNAc6	S2H7N6	2952.04	0	0	0
NeuAcHex7HexNAc6dHex2	S1H7N6F2	2953.06	2953.06	1083	0.321071
NeuAcHex4HexNAc7dHex4	S1H4N7F4	2962.1	0	0	0
NeuAcHex6HexNAc7dHex2	S1H6N7F2	2994.09	0	0	0
NeuAcHex7HexNAc7dHex	S1H7N7F1	3010.08	0	0	0
NeuAc3Hex6HexNAc5dHex	S3H6N5F1	3024.06	0	0	0
NeuAc2Hex6HexNAc5dHex3	S2H6N5F3	3025.08	0	0	0
NeuAcHex8HexNAc7	S1H8N7	3026.08	0	0	0
Hex6HexNAc7dHex4SP	H6N7F4P1	3075.06	0	0	0
NeuAc2Hex7HexNAc6dHex	S2H7N6F1	3098.1	3098.09	688	0.203968
NeuAcHex7HexNAc6dHex3	S1H7N6F3	3099.12	3099.21	1130	0.335005
NeuAcHex6HexNAc7dHex3	S1H6N7F3	3140.14	0	0	0
NeuAcHex7HexNAc7dHex2	S1H7N7F2	3156.14	0	0	0
NeuAcHex8HexNAc7dHex	S1H8N7F1	3172.13	3172.19	545	0.161573
NeuAc2Hex7HexNAc6dHex2	S2H7N6F2	3244.16	0	0	0
NeuAcHex7HexNAc6dHex4	S1H7N6F4	3245.18	3245.14	653	0.193591
NeuAcHex7HexNAc7dHex3	S1H7N7F3	3302.2	0	0	0
NeuAcHex8HexNAc7dHex2	S1H8N7F2	3318.19	3318.17	500	0.148232
NeuAcHex9HexNAc8	S1H9N8	3391.21	0	0	0
			AH17-24-5-2
Composition	Short	Theoretical m\z	Observed m\z	Intens.	%
Hex2HexNAc2SP	H2N2P1	827.224	0	0	0
Hex2HexNAc2dHexSP	H2N2F1P1	973.282	973.296	656	0.211955
Hex3HexNAc2SP	H3N2P1	989.277	0	0	0
NeuAcHex2HexNAc2	S1H2N2	1038.36	0	0	0
Hex3HexNAc2dHexSP	H3N2F1P1	1135.33	1135.38	462	0.149273
Hex4HexNAc2SP	H4N2P1	1151.33	0	0	0
NeuAcHex2HexNAc2dHex	S1H2N2F1	1184.42	0	0	0
Hex3HexNAc3SP	H3N3P1	1192.36	0	0	0
NeuAcHex3HexNAc2	S1H3N2	1200.42	0	0	0
Hex2HexNAc4SP	H2N4P1	1233.38	0	0	0
Hex5HexNAc2SP	H5N2P1	1313.38	0	0	0
Hex3HexNAc3dHexSP	H3N3F1P1	1338.41	1338.44	472	0.152504
Hex4HexNAc3SP	H4N3P1	1354.41	1354.42	613	0.198061
NeuAcHex4HexNAc2	S1H4N2	1362.47	0	0	0
Hex2HexNAc4dHexSP	H2N4F1P1	1379.44	0	0	0
Hex3HexNAc4SP	H3N4P1	1395.44	0	0	0
NeuAcHex3HexNAc3	S1H3N3	1403.49	1403.5	2454	0.792891
NeuAc2HexHexNAc3SP	S2H1N3P1	1450.44	0	0	0
Hex6HexNAc2SP	H6N2P1	1475.44	0	0	0
Hex4HexNAc3dHexSP	H4N3F1P1	1500.47	1500.46	839	0.271082
Hex5HexNAc3SP	H5N3P1	1516.46	0	0	0
NeuAcHex5HexNAc2	S1H5N2	1524.52	0	0	0
Hex3HexNAc4dHexSP	H3N4F1P1	1541.49	0	0	0
NeuAcHex3HexNAc3dHex	S1H3N3F1	1549.55	1549.54	2192.79	0.708494
NeuAcHex2HexNAc2dHex3SP	S1H2N2F3P1	1556.49	0	0	0
Hex4HexNAc4SP	H4N4P1	1557.49	0	0	0
NeuAcHex4HexNAc3	S1H4N3	1565.55	1565.54	10004	3.23231
Hex3HexNAc5SP	H3N5P1	1598.51	0	0	0
NeuAcHex3HexNAc4	S1H3N4	1606.57	0	0	0
Hex7HexNAc2SP	H7N2P1	1637.49	0	0	0
Hex4HexNAc3dHex2SP	H4N3F2P1	1646.52	0	0	0
NeuAc2Hex4HexNAc2	S2H4N2	1653.56	0	0	0
NeuAcHex4HexNAc2dHex2	S1H4N2F2	1654.58	0	0	0
Hex5HexNAc3dHexSP	H5N3F1P1	1662.52	0	0	0
Hex6HexNAc3SP	H6N3P1	1678.51	1678.52	1797	0.580613
NeuAc2Hex3HexNAc3	S2H3N3	1694.59	0	0	0
Hex4HexNAc4dHexSP	H4N4F1P1	1703.55	1703.57	590	0.19063
NeuGcNeuAcHex3HexNAc3	G1S1H3N3	1710.59	0	0	0
NeuAcHex4HexNAc3dHex	S1H4N3F1	1711.61	1711.6	10408.9	3.36313
Hex5HexNAc4SP	H5N4P1	1719.54	0	0	0
NeuAcHex5HexNAc3	S1H5N3	1727.6	1727.59	9009	2.91082
Hex3HexNAc5dHexSP	H3N5F1P1	1744.57	0	0	0
NeuAcHex3HexNAc4dHex	S1H3N4F1	1752.63	1752.64	437	0.141195
Hex4HexNAc5SP	H4N5P1	1760.57	0	0	0
NeuAcHex4HexNAc4	S1H4N4	1768.63	1768.61	2964	0.957673
Hex8HexNAc2SP	H8N2P1	1799.54	0	0	0
Hex5HexNAc3dHex2SP	H5N3F2P1	1808.58	0	0	0
NeuAc2Hex5HexNAc2	S2H5N2	1815.62	0	0	0
NeuAcHex2HexNAc4dHex2SP	S1H2N4F2P1	1816.59	0	0	0
Hex6HexNAc3dHexSP	H6N3F1P1	1824.57	0	0	0
NeuGcHex3HexNAc5	G1H3N5	1825.65	0	0	0
NeuGcNeuAcHex5HexNAc2	G1S1H5N2	1831.61	0	0	0
NeuAcHex3HexNAc4dHexSP	S1H3N4F1P1	1832.59	0	0	0
Hex7HexNAc3SP	H7N3P1	1840.57	0	0	0
Hex4HexNAc4dHex2SP	H4N4F2P1	1849.6	0	0	0
NeuAc2Hex4HexNAc3	S2H4N3	1856.64	0	0	0
NeuAcHex4HexNAc3dHex2	S1H4N3F2	1857.66	0	0	0
Hex5HexNAc4dHexSP	H5N4F1P1	1865.6	1865.59	972	0.314055
NeuAcHex5HexNAc3dHex	S1H5N3F1	1873.66	1873.65	2813.07	0.908907
Hex6HexNAc4SP	H6N4P1	1881.59	0	0	0
NeuAcHex6HexNAc3	S1H6N3	1889.65	1889.63	6231	2.01325
Hex3HexNAc5dHex2SP	H3N5F2P1	1890.63	1890.65	937.033	0.302757
Hex4HexNAc5dHexSP	H4N5F1P1	1906.63	1906.64	789	0.254927
NeuAcHex4HexNAc4dHex	S1H4N4F1	1914.68	1914.67	7900.13	2.55254
Hex5HexNAc5SP	H5N5P1	1922.62	0	0	0
NeuAcHex5HexNAc4	S1H5N4	1930.68	1930.67	50587	16.3447
NeuGcHex5HexNAc4	G1H5N4	1946.67	0	0	0
Hex3HexNAc6dHexSP	H3N6F1P1	1947.65	1947.67	1153	0.372536
NeuAcHex3HexNAc5dHex	S1H3N5F1	1955.71	0	0	0
Hex9HexNAc2SP	H9N2P1	1961.59	0	0	0
NeuAcHex4HexNAc5	S1H4N5	1971.71	1971.7	1290	0.416801
NeuAcHex5HexNAc4Ac	S1H5N4A1	1972.69	0	0	0
NeuAc2Hex3HexNAc4SP	S2H3N4P1	1977.63	1977.67	852	0.275282
NeuAcHex3HexNAc4dHex2SP	S1H3N4F2P1	1978.65	0	0	0
Hex8HexNAc3SP	H8N3P1	2002.62	0	0	0
NeuAc2Hex4HexNAc3dHex	S2H4N3F1	2002.7	0	0	0
NeuAcHex4HexNAc3dHex3	S1H4N3F3	2003.72	0	0	0
Hex5HexNAc4dHex2SP	H5N4F2P1	2011.66	0	0	0
NeuAc2Hex5HexNAc3	S2H5N3	2018.7	0	0	0
NeuAcHex5HexNAc3dHex2	S1H5N3F2	2019.72	0	0	0
NeuGcHex5HexNAc4SP	G1H5N4P1	2026.63	0	0	0
Hex6HexNAc4dHexSP	H6N4F1P1	2027.65	0	0	0
NeuGcNeuAcHex5HexNAc3	G1S1H5N3	2034.69	0	0	0
NeuAcHex3HexNAc5dHexSP	S1H3N5F1P1	2035.67	0	0	0
NeuAcHex6HexNAc3dHex	S1H6N3F1	2035.71	2035.68	1931	0.623909
Hex7HexNAc4SP	H7N4P1	2043.65	0	0	0
NeuAcHex4HexNAc5SP	S1H4N5P1	2051.66	2051.69	641	0.207108
Hex4HexNAc5dHex2SP	H4N5F2P1	2052.68	2052.7	183.711	0.0593572
NeuAc2Hex4HexNAc4	S2H4N4	2059.72	2059.74	641	0.207108
NeuAcHex4HexNAc4dHex2	S1H4N4F2	2060.74	2060.75	147.749	0.0477379
Hex5HexNAc5dHexSP	H5N5F1P1	2068.68	0	0	0
NeuAcHex5HexNAc4dHex	S1H5N4F1	2076.74	2076.74	101270	32.7205
NeuAcHex6HexNAc4	S1H6N4	2092.73	2092.76	1240	0.400646
Hex3HexNAc6dHex2SP	H3N6F2P1	2093.71	2093.69	442.182	0.14287
NeuAc2Hex3HexNAc5	S2H3N5	2100.75	0	0	0
NeuAcHex3HexNAc5dHex2	S1H3N5F2	2101.77	0	0	0
Hex4HexNAc6dHexSP	H4N6F1P1	2109.7	0	0	0
NeuAcHex4HexNAc5dHex	S1H4N5F1	2117.76	2117.73	4133.93	1.33568
Hex5HexNAc6SP	H5N6P1	2125.7	0	0	0
NeuAcHex5HexNAc5	S1H5N5	2133.76	2133.78	2533	0.818416
NeuAcHex5HexNAc4dHexSP	S1H5N4F1P1	2156.69	0	0	0
Hex5HexNAc4dHex3SP	H5N4F3P1	2157.71	0	0	0
NeuAcHex3HexNAc6dHex	S1H3N6F1	2158.79	2158.77	771	0.249111
Hex6HexNAc5SP2	H6N5P2	2164.63	0	0	0
NeuAc2Hex5HexNAc3dHex	S2H5N3F1	2164.75	0	0	0
NeuAcHex5HexNAc3dHex3	S1H5N3F3	2165.77	0	0	0
NeuAcHex6HexNAc3dHex2	S1H6N3F2	2181.77	0	0	0
Hex9HexNAc2dHexSP2	H9N2F1P2	2187.61	0	0	0
NeuAc3Hex3HexNAc4	S3H3N4	2188.76	0	0	0
Hex7HexNAc4dHexSP	H7N4F1P1	2189.7	0	0	0
NeuAcHex7HexNAc3dHex	S1H7N3F1	2197.76	0	0	0
Hex4HexNAc5dHex3SP	H4N5F3P1	2198.74	0	0	0
NeuAc2Hex4HexNAc4dHex	S2H4N4F1	2205.78	0	0	0
Hex5HexNAc5dHex2SP	H5N5F2P1	2214.74	0	0	0
NeuAc2Hex5HexNAc4	S2H5N4	2221.78	2221.78	13013.8	4.20479
NeuAcHex5HexNAc4dHex2	S1H5N4F2	2222.8	2222.79	10458.5	3.37914
Hex6HexNAc5dHexSP	H6N5F1P1	2230.73	0	0	0
NeuGcNeuAcHex5HexNAc4	G1S1H5N4	2237.77	0	0	0
NeuAcHex6HexNAc4dHex	S1H6N4F1	2238.79	2238.78	1143	0.369305
Hex3HexNAc6dHex3SP	H3N6F3P1	2239.77	2239.77	116.255	0.037562
NeuGc2Hex5HexNAc4	G2H5N4	2253.77	0	0	0
NeuAcHex7HexNAc4	S1H7N4	2254.79	0	0	0
Hex4HexNAc6dHex2SP	H4N6F2P1	2255.76	0	0	0
NeuAc2Hex4HexNAc5	S2H4N5	2262.8	0	0	0
NeuAcHex4HexNAc5dHex2	S1H4N5F2	2263.82	2263.84	1378.73	0.445468
Hex5HexNAc6dHexSP	H5N6F1P1	2271.76	0	0	0
NeuAcHex5HexNAc5dHex	S1H5N5F1	2279.82	2279.81	7928.98	2.56187
NeuAcHex6HexNAc4dHexAc	S1H6N4F1A1	2280.8	2280.82	1114.73	0.36017
Hex6HexNAc6SP	H6N6P1	2287.75	0	0	0
Hex5HexNAc5dHex2SP2	H5N5F2P2	2294.69	0	0	0
NeuAcHex6HexNAc5	S1H6N5	2295.81	2295.81	3074	0.993214
Hex3HexNAc7dHex2SP	H3N7F2P1	2296.79	0	0	0
NeuAcHex5HexNAc4dHex2SP	S1H5N4F2P1	2302.75	0	0	0
NeuAcHex3HexNAc6dHex2	S1H3N6F2	2304.85	0	0	0
NeuAc2Hex5HexNAc4Ac2	S2H5N4A2	2305.8	0	0	0
NeuAcHex4HexNAc6dHex	S1H4N6F1	2320.84	0	0	0
NeuAcHex5HexNAc5dHexAc	S1H5N5F1A1	2321.83	0	0	0
NeuAc3Hex3HexNAc4dHex	S3H3N4F1	2334.82	0	0	0
Hex7HexNAc4dHex2SP	H7N4F2P1	2335.76	0	0	0
NeuAcHex5HexNAc6	S1H5N6	2336.84	0	0	0
NeuAc2Hex3HexNAc4dHex2SP2	S2H3N4F2P2	2349.7	2349.74	1593	0.514701
NeuAc3Hex4HexNac4	S3H4N4	2350.82	0	0	0
Hex8HexNAc4dHexSP	H8N4F1P1	2351.76	0	0	0
NeuAcHex5HexNAc5dHexSP	S1H5N5F1P1	2359.77	0	0	0
Hex5HexNAc5dHex3SP	H5N5F3P1	2360.79	0	0	0
NeuGcNeuAc2Hex4HexNAc4	G1S2H4N4	2366.81	2366.75	564	0.182229
NeuAc2Hex5HexNAc4dHex	S2H5N4F1	2367.83	2367.85	8572.99	2.76995
NeuAcHex5HexNAc4dHex3	S1H5N4F3	2368.85	2368.83	862.655	0.278725
Hex6HexNAc5dHex2SP	H6N5F2P1	2376.79	0	0	0
NeuAc2Hex6HexNAc4	S2H6N4	2383.83	0	0	0
NeuAcHex6HexNAc4dHex2	S1H6N4F2	2384.85	0	0	0
NeuAc3Hex3HexNAc5	S3H3N5	2391.84	0	0	0
Hex7HexNAc5dHexSP	H7N5F1P1	2392.78	0	0	0
NeuAcHex3HexNAc5dHex4	S1H3N5F4	2393.89	0	0	0
NeuGc2Hex5HexNAc4dHex	G2H5N4F1	2399.82	0	0	0
NeuAc2Hex4HexNAc5dHex	S2H4N5F1	2408.86	0	0	0
NeuAcHex4HexNAc5dHex3	S1H4N5F3	2409.88	2409.87	485.985	0.157022
Hex5HexNAc6dHex2SP	H5N6F2P1	2417.82	0	0	0
NeuAc2Hex5HexNAc5	S2H5N5	2424.85	2424.86	670	0.216478
NeuAcHex5HexNAc5dHex2	S1H5N5F2	2425.87	2425.9	1313.34	0.424341
Hex6HexNAc6dHexSP	H6N6F1P1	2433.81	0	0	0
Hex5HexNAc5dHex3SP2	H5N5F3P2	2440.75	0	0	0
NeuAcHex6HexNAc5dHex	S1H6N5F1	2441.87	2441.87	10521	3.39935
NeuAcHex3HexNAc6dHex3	S1H3N6F3	2450.91	0	0	0
Hex4HexNAc7dHex2SP	H4N7F2P1	2458.84	0	0	0
NeuAc2Hex6HexNAc3dHex2	S2H6N3F2	2472.86	0	0	0
NeuAcHex5HexNAc6dHex	S1H5N6F1	2482.9	2482.93	1466	0.473667
NeuAcHex6HexNAc5dHexAc	S1H6N5F1A1	2483.88	0	0	0
NeuAcHex6HexNAc6	S1H6N6	2498.89	0	0	0
NeuAcHex5HexNAc4dHex4	S1H5N4F4	2514.91	0	0	0
Hex6HexNAc5dHex3SP	H6N5F3P1	2522.85	0	0	0
NeuAcHex4HexNAc7dHex	S1H4N7F1	2523.92	0	0	0
Hex5HexNAc6dHex3SP	H5N6F3P1	2563.87	0	0	0
NeuAc2Hex5HexNAc5dHex	S2H5N5F1	2570.91	2570.93	1279	0.413247
NeuAcHex5HexNAc5dHex3	S1H5N5F3	2571.93	0	0	0
NeuAc2Hex6HexNAc5	S2H6N5	2586.91	2586.95	825	0.266559
NeuAcHex6HexNAc5dHex2	S1H6N5F2	2587.93	2587.92	1622.41	0.524203
Hex3HexNAc7dHex4SP	H3N7F4P1	2588.91	2588.94	255.395	0.0825186
NeuAcHex5HexNAc6dHex2	S1H5N6F2	2628.95	0	0	0
NeuAcHex6HexNAc6dHex	S1H6N6F1	2644.95	2644.92	1298	0.419386
NeuAcHex7HexNAc5dHexAc	S1H7N5F1A1	2645.93	0	0	0
NeuAcHex7HexNAc6	S1H7N6	2660.94	2660.85	747	0.241357
Hex6HexNAc5dHex4SP	H6N5F4P1	2668.9	0	0	0
NeuAcHex7HexNAc5dHexSP	S1H7N5F1P1	2683.88	0	0	0
NeuAcHex5HexNAc7dHex	S1H5N7F1	2685.98	0	0	0
Hex5HexNAc6dHex4SP	H5N6F4P1	2709.93	0	0	0
NeuAc3Hex5HexNAc5	S3H5N5	2715.95	0	0	0
NeuAc2Hex5HexNAc5dHex2	S2H5N5F2	2716.97	0	0	0
Hex6HexNAc6dHex3SP	H6N6F3P1	2725.93	0	0	0
NeuAc2Hex6HexNAc5dHex	S2H6N5F1	2732.97	2733.02	1885	0.609046
NeuAcHex6HexNAc5dHex3	S1H6N5F3	2733.99	2733.98	1188.52	0.384013
NeuAcHex5HexNAc6dHex3	S1H5N6F3	2775.01	0	0	0
NeuAcHex6HexNAc6dHex2	S1H6N6F2	2791.01	0	0	0
NeuAcHex7HexNAc6dHex	S1H7N6F1	2807	2807.05	2802	0.90533
Hex4HexNAc8dHex3SP	H4N8F3P1	2807.98	0	0	0
NeuAcHex6HexNAc7dHex	S1H6N7F1	2848.03	0	0	0
Hex6HexNAc6dHex4SP	H6N6F4P1	2871.98	0	0	0
NeuAc3Hex6HexNAc5	S3H6N5	2878	0	0	0
NeuAc2Hex6HexNAc5dHex2	S2H6N5F2	2879.02	0	0	0
NeuAcHex6HexNAc5dHex4	S1H6N5F4	2880.04	0	0	0
NeuAcHex5HexNAc6dHex4	S1H5N6F4	2921.07	0	0	0
NeuAc2Hex6HexNAc6dHex	S2H6N6F1	2936.04	0	0	0
NeuAcHex6HexNAc6dHex3	S1H6N6F3	2937.07	0	0	0
NeuAc2Hex7HexNAc6	S2H7N6	2952.04	2952.11	483	0.156058
NeuAcHex7HexNAc6dHex2	S1H7N6F2	2953.06	2953.06	189.387	0.0611914
NeuAcHex4HexNAc7dHex4	S1H4N7F4	2962.1	0	0	0
NeuAcHex6HexNAc7dHex2	S1H6N7F2	2994.09	0	0	0
NeuAcHex7HexNAc7dHex	S1H7N7F1	3010.08	0	0	0
NeuAc3Hex6HexNAc5dHex	S3H6N5F1	3024.06	0	0	0
NeuAc2Hex6HexNAc5dHex3	S2H6N5F3	3025.08	0	0	0
NeuAcHex8HexNAc7	S1H8N7	3026.08	0	0	0
Hex6HexNAc7dHex4SP	H6N7F4P1	3075.06	0	0	0
NeuAc2Hex7HexNAc6dHex	S2H7N6F1	3098.1	0	0	0
NeuAcHex7HexNAc6dHex3	S1H7N6F3	3099.12	3099.18	1418	0.458158
NeuAcHex6HexNAc7dHex3	S1H6N7F3	3140.14	0	0	0
NeuAcHex7HexNAc7dHex2	S1H7N7F2	3156.14	0	0	0
NeuAcHex8HexNAc7dHex	S1H8N7F1	3172.13	3172.13	873	0.282068
NeuAc2Hex7HexNAc6dHex2	S2H7N6F2	3244.16	0	0	0
NeuAcHex7HexNAc6dHex4	S1H7N6F4	3245.18	0	0	0
NeuAcHex7HexNAc7dHex3	S1H7N7F3	3302.2	0	0	0
NeuAcHex8HexNAc7dHex2	S1H8N7F2	3318.19	0	0	0
NeuAcHex9HexNAc8	S1H9N8	3391.21	0	0	0
			AH17-24-6-2
Composition	Short	Theoretical m\z	Observed m\z	Intens.	%
Hex2HexNAc2SP	H2N2P1	827.224	0	0	0
Hex2HexNAc2dHexSP	H2N2F1P1	973.282	0	0	0
Hex3HexNAc2SP	H3N2P1	989.277	0	0	0
NeuAcHex2HexNAc2	S1H2N2	1038.36	0	0	0
Hex3HexNAc2dHexSP	H3N2F1P1	1135.33	0	0	0
Hex4HexNAc2SP	H4N2P1	1151.33	0	0	0
NeuAcHex2HexNAc2dHex	S1H2N2F1	1184.42	0	0	0
Hex3HexNAc3SP	H3N3P1	1192.36	0	0	0
NeuAcHex3HexNAc2	S1H3N2	1200.42	0	0	0
Hex2HexNAc4SP	H2N4P1	1233.38	0	0	0
Hex5HexNAc2SP	H5N2P1	1313.38	0	0	0
Hex3HexNAc3dHexSP	H3N3F1P1	1338.41	1338.4	897	0.304768
Hex4HexNAc3SP	H4N3P1	1354.41	1354.4	1193	0.405338
NeuAcHex4HexNAc2	S1H4N2	1362.47	0	0	0
Hex2HexNAc4dHexSP	H2N4F1P1	1379.44	1379.45	1219	0.414172
Hex3HexNAc4SP	H3N4P1	1395.44	1395.43	640	0.217449
NeuAcHex3HexNAc3	S1H3N3	1403.49	1403.49	2204	0.74884
NeuAc2HexHexNAc3SP	S2H1N3P1	1450.44	0	0	0
Hex6HexNAc2SP	H6N2P1	1475.44	0	0	0
Hex4HexNAc3dHexSP	H4N3F1P1	1500.47	1500.47	2157	0.732871
Hex5HexNAc3SP	H5N3P1	1516.46	1516.49	754	0.256182
NeuAcHex5HexNAc2	S1H5N2	1524.52	0	0	0
Hex3HexNAc4dHexSP	H3N4F1P1	1541.49	1541.5	8581	2.91551
NeuAcHex3HexNAc3dHex	S1H3N3F1	1549.55	1549.56	2127.57	0.722873
NeuAcHex2HexNAc2dHex3SP	S1H2N2F3P1	1556.49	0	0	0
Hex4HexNAc4SP	H4N4P1	1557.49	1557.49	2590	0.879988
NeuAcHex4HexNAc3	S1H4N3	1565.55	1565.55	6221	2.11367
Hex3HexNAc5SP	H3N5P1	1598.51	0	0	0
NeuAcHex3HexNAc4	S1H3N4	1606.57	0	0	0
Hex7HexNAc2SP	H7N2P1	1637.49	0	0	0
Hex4HexNAc3dHex2SP	H4N3F2P1	1646.52	1646.53	577	0.196044
NeuAc2Hex4HexNAc2	S2H4N2	1653.56	0	0	0
NeuAcHex4HexNAc2dHex2	S1H4N2F2	1654.58	0	0	0
Hex5HexNAc3dHexSP	H5N3F1P1	1662.52	1662.5	591	0.2008
Hex6HexNAc3SP	H6N3P1	1678.51	1678.52	2314	0.786214
NeuAc2Hex3HexNAc3	S2H3N3	1694.59	0	0	0
Hex4HexNAc4dHexSP	H4N4F1P1	1703.55	1703.55	7842	2.66443
NeuGcNeuAcHex3HexNAc3	G1S1H3N3	1710.59	1710.59	154.585	0.0525225
NeuAcHex4HexNAc3dHex	S1H4N3F1	1711.61	1711.6	5375.85	1.82652
Hex5HexNAc4SP	H5N4P1	1719.54	1719.57	2397	0.814414
NeuAcHex5HexNAc3	S1H5N3	1727.6	1727.59	4449	1.51161
Hex3HexNAc5dHexSP	H3N5F1P1	1744.57	1744.57	4723	1.6047
NeuAcHex3HexNAc4dHex	S1H3N4F1	1752.63	1752.62	768.148	0.260989
Hex4HexNAc5SP	H4N5P1	1760.57	1760.6	516	0.175318
NeuAcHex4HexNAc4	S1H4N4	1768.63	1768.62	2575	0.874892
Hex8HexNAc2SP	H8N2P1	1799.54	0	0	0
Hex5HexNAc3dHex2SP	H5N3F2P1	1808.58	0	0	0
NeuAc2Hex5HexNAc2	S2H5N2	1815.62	0	0	0
NeuAcHex2HexNAc4dHex2SP	S1H2N4F2P1	1816.59	0	0	0
Hex6HexNAc3dHexSP	H6N3F1P1	1824.57	0	0	0
NeuGcHex3HexNAc5	G1H3N5	1825.65	0	0	0
NeuGcNeuAcHex5HexNAc2	G1S1H5N2	1831.61	0	0	0
NeuAcHex3HexNAc4dHexSP	S1H3N4F1P1	1832.59	0	0	0
Hex7HexNAc3SP	H7N3P1	1840.57	0	0	0
Hex4HexNAc4dHex2SP	H4N4F2P1	1849.6	1849.62	694	0.235796
NeuAc2Hex4HexNAc3	S2H4N3	1856.64	0	0	0
NeuAcHex4HexNAc3dHex2	S1H4N3F2	1857.66	0	0	0
Hex5HexNAc4dHexSP	H5N4F1P1	1865.6	1865.59	4571	1.55306
NeuAcHex5HexNAc3dHex	S1H5N3F1	1873.66	1873.66	2800	0.951339
Hex6HexNAc4SP	H6N4P1	1881.59	0	0	0
NeuAcHex6HexNAc3	S1H6N3	1889.65	1889.66	2795	0.94964
Hex3HexNAc5dHex2SP	H3N5F2P1	1890.63	1890.64	515.274	0.175072
Hex4HexNAc5dHexSP	H4N5F1P1	1906.63	1906.63	4720	1.60369
NeuAcHex4HexNAc4dHex	S1H4N4F1	1914.68	1914.67	4828.3	1.64048
Hex5HexNAc5SP	H5N5P1	1922.62	0	0	0
NeuAcHex5HexNAc4	S1H5N4	1930.68	1930.68	51050.5	17.3451
NeuGcHex5HexNAc4	G1H5N4	1946.67	0	0	0
Hex3HexNAc6dHexSP	H3N6F1P1	1947.65	1947.63	4240	1.4406
NeuAcHex3HexNAc5dHex	S1H3N5F1	1955.71	0	0	0
Hex9HexNAc2SP	H9N2P1	1961.59	0	0	0
NeuAcHex4HexNAc5	S1H4N5	1971.71	1971.7	1548	0.525954
NeuAcHex5HexNAc4Ac	S1H5N4A1	1972.69	0	0	0
NeuAc2Hex3HexNAc4SP	S2H3N4P1	1977.63	0	0	0
NeuAcHex3HexNAc4dHex2SP	S1H3N4F2P1	1978.65	0	0	0
Hex8HexNAc3SP	H8N3P1	2002.62	0	0	0
NeuAc2Hex4HexNAc3dHex	S2H4N3F1	2002.7	0	0	0
NeuAcHex4HexNAc3dHex3	S1H4N3F3	2003.72	0	0	0
Hex5HexNAc4dHex2SP	H5N4F2P1	2011.66	2011.65	1840	0.625166
NeuAc2Hex5HexNAc3	S2H5N3	2018.7	0	0	0
NeuAcHex5HexNAc3dHex2	S1H5N3F2	2019.72	0	0	0
NeuGcHex5HexNAc4SP	G1H5N4P1	2026.63	0	0	0
Hex6HexNAc4dHexSP	H6N4F1P1	2027.65	0	0	0
NeuGcNeuAcHex5HexNAc3	G1S1H5N3	2034.69	0	0	0
NeuAcHex3HexNAc5dHexSP	S1H3N5F1P1	2035.67	0	0	0
NeuAcHex6HexNAc3dHex	S1H6N3F1	2035.71	2035.69	782.751	0.26595
Hex7HexNAc4SP	H7N4P1	2043.65	0	0	0
NeuAcHex4HexNAc5SP	S1H4N5P1	2051.66	2051.69	821	0.278946
Hex4HexNAc5dHex2SP	H4N5F2P1	2052.68	2052.69	22002.8	7.47576
NeuAc2Hex4HexNAc4	S2H4N4	2059.72	0	0	0
NeuAcHex4HexNAc4dHex2	S1H4N4F2	2060.74	0	0	0
Hex5HexNAc5dHexSP	H5N5F1P1	2068.68	2068.67	750	0.254823
NeuAcHex5HexNAc4dHex	S1H5N4F1	2076.74	2076.74	56783.9	19.2931
NeuAcHex6HexNAc4	S1H6N4	2092.73	2092.74	1292	0.438975
Hex3HexNAc6dHex2SP	H3N6F2P1	2093.71	2093.72	5763.84	1.95835
NeuAc2Hex3HexNAc5	S2H3N5	2100.75	0	0	0
NeuAcHex3HexNAc5dHex2	S1H3N5F2	2101.77	0	0	0
Hex4HexNAc6dHexSP	H4N6F1P1	2109.7	2109.73	917	0.311563
NeuAcHex4HexNAc5dHex	S1H4N5F1	2117.76	2117.79	2360	0.801843
Hex5HexNAc6SP	H5N6P1	2125.7	0	0	0
NeuAcHex5HexNAc5	S1H5N5	2133.76	2133.73	1511	0.513383
NeuAcHex5HexNAc4dHexSP	S1H5N4F1P1	2156.69	0	0	0
Hex5HexNAc4dHex3SP	H5N4F3P1	2157.71	2157.69	1339	0.454944
NeuAcHex3HexNAc6dHex	S1H3N6F1	2158.79	0	0	0
Hex6HexNAc5SP2	H6N5P2	2164.63	0	0	0
NeuAc2Hex5HexNAc3dHex	S2H5N3F1	2164.75	0	0	0
NeuAcHex5HexNAc3dHex3	S1H5N3F3	2165.77	0	0	0
NeuAcHex6HexNAc3dHex2	S1H6N3F2	2181.77	0	0	0
Hex9HexNAc2dHexSP2	H9N2F1P2	2187.61	0	0	0
NeuAc3Hex3HexNAc4	S3H3N4	2188.76	0	0	0
Hex7HexNAc4dHexSP	H7N4F1P1	2189.7	0	0	0
NeuAcHex7HexNAc3dHex	S1H7N3F1	2197.76	0	0	0
Hex4HexNAc5dHex3SP	H4N5F3P1	2198.74	0	0	0
NeuAc2Hex4HexNAc4dHex	S2H4N4F1	2205.78	0	0	0
Hex5HexNAc5dHex2SP	H5N5F2P1	2214.74	0	0	0
NeuAc2Hex5HexNAc4	S2H5N4	2221.78	2221.79	7623.62	2.59023
NeuAcHex5HexNAc4dHex2	S1H5N4F2	2222.8	2222.79	6419.49	2.18111
Hex6HexNAc5dHexSP	H6N5F1P1	2230.73	0	0	0
NeuGcNeuAcHex5HexNAc4	G1S1H5N4	2237.77	0	0	0
NeuAcHex6HexNAc4dHex	S1H6N4F1	2238.79	2238.76	279.087	0.0948237
Hex3HexNAc6dHex3SP	H3N6F3P1	2239.77	2239.73	545.083	0.1852
NeuGc2Hex5HexNAc4	G2H5N4	2253.77	0	0	0
NeuAcHex7HexNAc4	S1H7N4	2254.79	2254.8	823	0.279626
Hex4HexNAc6dHex2SP	H4N6F2P1	2255.76	2255.73	1087.87	0.369619
NeuAc2Hex4HexNAc5	S2H4N5	2262.8	0	0	0
NeuAcHex4HexNAc5dHex2	S1H4N5F2	2263.82	2263.78	2147.06	0.729495
Hex5HexNAc6dHexSP	H5N6F1P1	2271.76	2271.76	882	0.299672
NeuAcHex5HexNAc5dHex	S1H5N5F1	2279.82	2279.79	5249.82	1.7837
NeuAcHex6HexNAc4dHexAc	S1H6N4F1A1	2280.8	0	0	0
Hex6HexNAc6SP	H6N6P1	2287.75	0	0	0
Hex5HexNAc5dHex2SP2	H5N5F2P2	2294.69	0	0	0
NeuAcHex6HexNAc5	S1H6N5	2295.81	2295.79	2369	0.804901
Hex3HexNAc7dHex2SP	H3N7F2P1	2296.79	2296.82	107.628	0.0365681
NeuAcHex5HexNAc4dHex2SP	S1H5N4F2P1	2302.75	0	0	0
NeuAcHex3HexNAc6dHex2	S1H3N6F2	2304.85	2304.81	731	0.248367
NeuAc2Hex5HexNAc4Ac2	S2H5N4A2	2305.8	2305.78	387.9	0.131794
NeuAcHex4HexNAc6dHex	S1H4N6F1	2320.84	2320.86	730	0.248028
NeuAcHex5HexNAc5dHexAc	S1H5N5F1A1	2321.83	0	0	0
NeuAc3Hex3HexNAc4dHex	S3H3N4F1	2334.82	0	0	0
Hex7HexNAc4dHex2SP	H7N4F2P1	2335.76	0	0	0
NeuAcHex5HexNAc6	S1H5N6	2336.84	0	0	0
NeuAc2Hex3HexNAc4dHex2SP2	S2H3N4F2P2	2349.7	0	0	0
NeuAc3Hex4HexNac4	S3H4N4	2350.82	0	0	0
Hex8HexNAc4dHexSP	H8N4F1P1	2351.76	0	0	0
NeuAcHex5HexNAc5dHexSP	S1H5N5F1P1	2359.77	0	0	0
Hex5HexNAc5dHex3SP	H5N5F3P1	2360.79	0	0	0
NeuGcNeuAc2Hex4HexNAc4	G1S2H4N4	2366.81	0	0	0
NeuAc2Hex5HexNAc4dHex	S2H5N4F1	2367.83	2367.83	2551	0.866738
NeuAcHex5HexNAc4dHex3	S1H5N4F3	2368.85	2368.84	431.018	0.146444
Hex6HexNAc5dHex2SP	H6N5F2P1	2376.79	0	0	0
NeuAc2Hex6HexNAc4	S2H6N4	2383.83	0	0	0
NeuAcHex6HexNAc4dHex2	S1H6N4F2	2384.85	2384.86	1876	0.637397
NeuAc3Hex3HexNAc5	S3H3N5	2391.84	0	0	0
Hex7HexNAc5dHexSP	H7N5F1P1	2392.78	0	0	0
NeuAcHex3HexNAc5dHex4	S1H3N5F4	2393.89	0	0	0
NeuGc2Hex5HexNAc4dHex	G2H5N4F1	2399.82	0	0	0
NeuAc2Hex4HexNAc5dHex	S2H4N5F1	2408.86	0	0	0
NeuAcHex4HexNAc5dHex3	S1H4N5F3	2409.88	0	0	0
Hex5HexNAc6dHex2SP	H5N6F2P1	2417.82	2417.77	1265	0.429801
NeuAc2Hex5HexNAc5	S2H5N5	2424.85	0	0	0
NeuAcHex5HexNAc5dHex2	S1H5N5F2	2425.87	2425.88	1517	0.515422
Hex6HexNAc6dHexSP	H6N6F1P1	2433.81	0	0	0
Hex5HexNAc5dHex3SP2	H5N5F3P2	2440.75	0	0	0
NeuAcHex6HexNAc5dHex	S1H6N5F1	2441.87	2441.88	5636	1.91491
NeuAcHex3HexNAc6dHex3	S1H3N6F3	2450.91	0	0	0
Hex4HexNAc7dHex2SP	H4N7F2P1	2458.84	2458.84	1264	0.429462
NeuAc2Hex6HexNAc3dHex2	S2H6N3F2	2472.86	0	0	0
NeuAcHex5HexNAc6dHex	S1H5N6F1	2482.9	2482.87	682	0.231719
NeuAcHex6HexNAc5dHexAc	S1H6N5F1A1	2483.88	2483.91	411.713	0.139885
NeuAcHex6HexNAc6	S1H6N6	2498.89	0	0	0
NeuAcHex5HexNAc4dHex4	S1H5N4F4	2514.91	0	0	0
Hex6HexNAc5dHex3SP	H6N5F3P1	2522.85	2522.83	796	0.270452
NeuAcHex4HexNAc7dHex	S1H4N7F1	2523.92	0	0	0
Hex5HexNAc6dHex3SP	H5N6F3P1	2563.87	2563.87	1450	0.492658
NeuAc2Hex5HexNAc5dHex	S2H5N5F1	2570.91	2570.95	317.55	0.107892
NeuAcHex5HexNAc5dHex3	S1H5N5F3	2571.93	0	0	0
NeuAc2Hex6HexNAc5	S2H6N5	2586.91	2586.97	1009	0.342822
NeuAcHex6HexNAc5dHex2	S1H6N5F2	2587.93	2587.93	556.19	0.188973
Hex3HexNAc7dHex4SP	H3N7F4P1	2588.91	2588.9	633.945	0.215391
NeuAcHex5HexNAc6dHex2	S1H5N6F2	2628.95	2628.92	1007	0.342142
NeuAcHex6HexNAc6dHex	S1H6N6F1	2644.95	0	0	0
NeuAcHex7HexNAc5dHexAc	S1H7N5F1A1	2645.93	2645.92	1087	0.369323
NeuAcHex7HexNAc6	S1H7N6	2660.94	2660.89	596	0.202499
Hex6HexNAc5dHex4SP	H6N5F4P1	2668.9	0	0	0
NeuAcHex7HexNAc5dHexSP	S1H7N5F1P1	2683.88	0	0	0
NeuAcHex5HexNAc7dHex	S1H5N7F1	2685.98	0	0	0
Hex5HexNAc6dHex4SP	H5N6F4P1	2709.93	0	0	0
NeuAc3Hex5HexNAc5	S3H5N5	2715.95	0	0	0
NeuAc2Hex5HexNAc5dHex2	S2H5N5F2	2716.97	0	0	0
Hex6HexNAc6dHex3SP	H6N6F3P1	2725.93	0	0	0
NeuAc2Hex6HexNAc5dHex	S2H6N5F1	2732.97	2732.97	876	0.297633
NeuAcHex6HexNAc5dHex3	S1H6N5F3	2733.99	2733.99	1049.51	0.356584
NeuAcHex5HexNAc6dHex3	S1H5N6F3	2775.01	2775.03	526	0.178716
NeuAcHex6HexNAc6dHex2	S1H6N6F2	2791.01	2790.96	637	0.21643
NeuAcHex7HexNAc6dHex	S1H7N6F1	2807	2806.87	1256	0.426743
Hex4HexNAc8dHex3SP	H4N8F3P1	2807.98	0	0	0
NeuAcHex6HexNAc7dHex	S1H6N7F1	2848.03	0	0	0
Hex6HexNAc6dHex4SP	H6N6F4P1	2871.98	0	0	0
NeuAc3Hex6HexNAc5	S3H6N5	2878	0	0	0
NeuAc2Hex6HexNAc5dHex2	S2H6N5F2	2879.02	0	0	0
NeuAcHex6HexNAc5dHex4	S1H6N5F4	2880.04	0	0	0
NeuAcHex5HexNAc6dHex4	S1H5N6F4	2921.07	0	0	0
NeuAc2Hex6HexNAc6dHex	S2H6N6F1	2936.04	0	0	0
NeuAcHex6HexNAc6dHex3	S1H6N6F3	2937.07	2937.02	975	0.33127
NeuAc2Hex7HexNAc6	S2H7N6	2952.04	0	0	0
NeuAcHex7HexNAc6dHex2	S1H7N6F2	2953.06	2953.08	851	0.289139
NeuAcHex4HexNAc7dHex4	S1H4N7F4	2962.1	0	0	0
NeuAcHex6HexNAc7dHex2	S1H6N7F2	2994.09	0	0	0
NeuAcHex7HexNAc7dHex	S1H7N7F1	3010.08	0	0	0
NeuAc3Hex6HexNAc5dHex	S3H6N5F1	3024.06	0	0	0
NeuAc2Hex6HexNAc5dHex3	S2H6N5F3	3025.08	0	0	0
NeuAcHex8HexNAc7	S1H8N7	3026.08	0	0	0
Hex6HexNAc7dHex4SP	H6N7F4P1	3075.06	0	0	0
NeuAc2Hex7HexNAc6dHex	S2H7N6F1	3098.1	0	0	0
NeuAcHex7HexNAc6dHex3	S1H7N6F3	3099.12	3099.03	891	0.30273
NeuAcHex6HexNAc7dHex3	S1H6N7F3	3140.14	0	0	0
NeuAcHex7HexNAc7dHex2	S1H7N7F2	3156.14	0	0	0
NeuAcHex8HexNAc7dHex	S1H8N7F1	3172.13	0	0	0
NeuAc2Hex7HexNAc6dHex2	S2H7N6F2	3244.16	0	0	0
NeuAcHex7HexNAc6dHex4	S1H7N6F4	3245.18	0	0	0
NeuAcHex7HexNAc7dHex3	S1H7N7F3	3302.2	0	0	0
NeuAcHex8HexNAc7dHex2	S1H8N7F2	3318.19	0	0	0
NeuAcHex9HexNAc8	S1H9N8	3391.21	0	0	0
			AH17-24-7-2_2
Composition	Short	Theoretical m\z	Observed m\z	Intens.	%
Hex2HexNAc2SP	H2N2P1	827.224	827.19	3819	1.03301
Hex2HexNAc2dHexSP	H2N2F1P1	973.282	973.283	1215.1	0.328673
Hex3HexNAc2SP	H3N2P1	989.277	0	0	0
NeuAcHex2HexNAc2	S1H2N2	1038.36	0	0	0
Hex3HexNAc2dHexSP	H3N2F1P1	1135.33	1135.36	1302	0.352179
Hex4HexNAc2SP	H4N2P1	1151.33	0	0	0
NeuAcHex2HexNAc2dHex	S1H2N2F1	1184.42	0	0	0
Hex3HexNAc3SP	H3N3P1	1192.36	0	0	0
NeuAcHex3HexNAc2	S1H3N2	1200.42	0	0	0
Hex2HexNAc4SP	H2N4P1	1233.38	0	0	0
Hex5HexNAc2SP	H5N2P1	1313.38	0	0	0
Hex3HexNAc3dHexSP	H3N3F1P1	1338.41	1338.4	626	0.169327
Hex4HexNAc3SP	H4N3P1	1354.41	0	0	0
NeuAcHex4HexNAc2	S1H4N2	1362.47	0	0	0
Hex2HexNAc4dHexSP	H2N4F1P1	1379.44	0	0	0
Hex3HexNAc4SP	H3N4P1	1395.44	0	0	0
NeuAcHex3HexNAc3	S1H3N3	1403.49	1403.51	1954	0.528539
NeuAc2HexHexNAc3SP	S2H1N3P1	1450.44	0	0	0
Hex6HexNAc2SP	H6N2P1	1475.44	0	0	0
Hex4HexNAc3dHexSP	H4N3F1P1	1500.47	1500.47	2262	0.611851
Hex5HexNAc3SP	H5N3P1	1516.46	1516.48	474	0.128213
NeuAcHex5HexNAc2	S1H5N2	1524.52	0	0	0
Hex3HexNAc4dHexSP	H3N4F1P1	1541.49	1541.47	1050.74	0.284216
NeuAcHex3HexNAc3dHex	S1H3N3F1	1549.55	1549.55	3630.54	0.982028
NeuAcHex2HexNAc2dHex3SP	S1H2N2F3P1	1556.49	0	0	0
Hex4HexNAc4SP	H4N4P1	1557.49	1557.51	863	0.233434
NeuAcHex4HexNAc3	S1H4N3	1565.55	1565.54	9844	2.66271
Hex3HexNAc5SP	H3N5P1	1598.51	0	0	0
NeuAcHex3HexNAc4	S1H3N4	1606.57	0	0	0
Hex7HexNAc2SP	H7N2P1	1637.49	0	0	0
Hex4HexNAc3dHex2SP	H4N3F2P1	1646.52	1646.49	636	0.172032
NeuAc2Hex4HexNAc2	S2H4N2	1653.56	0	0	0
NeuAcHex4HexNAc2dHex2	S1H4N2F2	1654.58	0	0	0
Hex5HexNAc3dHexSP	H5N3F1P1	1662.52	0	0	0
Hex6HexNAc3SP	H6N3P1	1678.51	1678.51	4439	1.20071
NeuAc2Hex3HexNAc3	S2H3N3	1694.59	0	0	0
Hex4HexNAc4dHexSP	H4N4F1P1	1703.55	1703.52	1350	0.365163
NeuGcNeuAcHex3HexNAc3	G1S1H3N3	1710.59	0	0	0
NeuAcHex4HexNAc3dHex	S1H4N3F1	1711.61	1711.6	22860.4	6.18355
Hex5HexNAc4SP	H5N4P1	1719.54	0	0	0
NeuAcHex5HexNAc3	S1H5N3	1727.6	1727.59	7752	2.09685
Hex3HexNAc5dHexSP	H3N5F1P1	1744.57	1744.53	1358	0.367327
NeuAcHex3HexNAc4dHex	S1H3N4F1	1752.63	0	0	0
Hex4HexNAc5SP	H4N5P1	1760.57	0	0	0
NeuAcHex4HexNAc4	S1H4N4	1768.63	1768.61	3342	0.903981
Hex8HexNAc2SP	H8N2P1	1799.54	0	0	0
Hex5HexNAc3dHex2SP	H5N3F2P1	1808.58	0	0	0
NeuAc2Hex5HexNAc2	S2H5N2	1815.62	0	0	0
NeuAcHex2HexNAc4dHex2SP	S1H2N4F2P1	1816.59	0	0	0
Hex6HexNAc3dHexSP	H6N3F1P1	1824.57	0	0	0
NeuGcHex3HexNAc5	G1H3N5	1825.65	0	0	0
NeuGcNeuAcHex5HexNAc2	G1S1H5N2	1831.61	0	0	0
NeuAcHex3HexNAc4dHexSP	S1H3N4F1P1	1832.59	0	0	0
Hex7HexNAc3SP	H7N3P1	1840.57	1840.59	621	0.167975
Hex4HexNAc4dHex2SP	H4N4F2P1	1849.6	1849.57	547	0.147959
NeuAc2Hex4HexNAc3	S2H4N3	1856.64	0	0	0
NeuAcHex4HexNAc3dHex2	S1H4N3F2	1857.66	0	0	0
Hex5HexNAc4dHexSP	H5N4F1P1	1865.6	1865.56	1557	0.421154
NeuAcHex5HexNAc3dHex	S1H5N3F1	1873.66	1873.64	9082	2.4566
Hex6HexNAc4SP	H6N4P1	1881.59	0	0	0
NeuAcHex6HexNAc3	S1H6N3	1889.65	1889.64	7728	2.09035
Hex3HexNAc5dHex2SP	H3N5F2P1	1890.63	0	0	0
Hex4HexNAc5dHexSP	H4N5F1P1	1906.63	1906.63	2029	0.548826
NeuAcHex4HexNAc4dHex	S1H4N4F1	1914.68	1914.66	11722.6	3.17086
Hex5HexNAc5SP	H5N5P1	1922.62	0	0	0
NeuAcHex5HexNAc4	S1H5N4	1930.68	1930.67	36955	9.996
NeuGcHex5HexNAc4	G1H5N4	1946.67	0	0	0
Hex3HexNAc6dHexSP	H3N6F1P1	1947.65	1947.64	2174	0.588047
NeuAcHex3HexNAc5dHex	S1H3N5F1	1955.71	0	0	0
Hex9HexNAc2SP	H9N2P1	1961.59	0	0	0
NeuAcHex4HexNAc5	S1H4N5	1971.71	1971.7	1441	0.389778
NeuAcHex5HexNAc4Ac	S1H5N4A1	1972.69	0	0	0
NeuAc2Hex3HexNAc4SP	S2H3N4P1	1977.63	0	0	0
NeuAcHex3HexNAc4dHex2SP	S1H3N4F2P1	1978.65	0	0	0
Hex8HexNAc3SP	H8N3P1	2002.62	2002.63	528.043	0.142831
NeuAc2Hex4HexNAc3dHex	S2H4N3F1	2002.7	0	0	0
NeuAcHex4HexNAc3dHex3	S1H4N3F3	2003.72	0	0	0
Hex5HexNAc4dHex2SP	H5N4F2P1	2011.66	2011.67	1144	0.309442
NeuAc2Hex5HexNAc3	S2H5N3	2018.7	0	0	0
NeuAcHex5HexNAc3dHex2	S1H5N3F2	2019.72	0	0	0
NeuGcHex5HexNAc4SP	G1H5N4P1	2026.63	0	0	0
Hex6HexNAc4dHexSP	H6N4F1P1	2027.65	0	0	0
NeuGcNeuAcHex5HexNAc3	G1S1H5N3	2034.69	0	0	0
NeuAcHex3HexNAc5dHexSP	S1H3N5F1P1	2035.67	0	0	0
NeuAcHex6HexNAc3dHex	S1H6N3F1	2035.71	2035.7	3658	0.989456
Hex7HexNAc4SP	H7N4P1	2043.65	0	0	0
NeuAcHex4HexNAc5SP	S1H4N5P1	2051.66	0	0	0
Hex4HexNAc5dHex2SP	H4N5F2P1	2052.68	2052.68	1156.52	0.312827
NeuAc2Hex4HexNAc4	S2H4N4	2059.72	0	0	0
NeuAcHex4HexNAc4dHex2	S1H4N4F2	2060.74	0	0	0
Hex5HexNAc5dHexSP	H5N5F1P1	2068.68	2068.65	726	0.196376
NeuAcHex5HexNAc4dHex	S1H5N4F1	2076.74	2076.73	75954.1	20.5449
NeuAcHex6HexNAc4	S1H6N4	2092.73	2092.71	1281	0.346499
Hex3HexNAc6dHex2SP	H3N6F2P1	2093.71	2093.69	1922.86	0.520116
NeuAc2Hex3HexNAc5	S2H3N5	2100.75	0	0	0
NeuAcHex3HexNAc5dHex2	S1H3N5F2	2101.77	0	0	0
Hex4HexNAc6dHexSP	H4N6F1P1	2109.7	0	0	0
NeuAcHex4HexNAc5dHex	S1H4N5F1	2117.76	2117.76	15452.9	4.17986
Hex5HexNAc6SP	H5N6P1	2125.7	0	0	0
NeuAcHex5HexNAc5	S1H5N5	2133.76	2133.77	2145	0.580203
NeuAcHex5HexNAc4dHexSP	S1H5N4F1P1	2156.69	0	0	0
Hex5HexNAc4dHex3SP	H5N4F3P1	2157.71	2157.69	918	0.248311
NeuAcHex3HexNAc6dHex	S1H3N6F1	2158.79	0	0	0
Hex6HexNAc5SP2	H6N5P2	2164.63	0	0	0
NeuAc2Hex5HexNAc3dHex	S2H5N3F1	2164.75	0	0	0
NeuAcHex5HexNAc3dHex3	S1H5N3F3	2165.77	0	0	0
NeuAcHex6HexNAc3dHex2	S1H6N3F2	2181.77	0	0	0
Hex9HexNAc2dHexSP2	H9N2F1P2	2187.61	0	0	0
NeuAc3Hex3HexNAc4	S3H3N4	2188.76	0	0	0
Hex7HexNAc4dHexSP	H7N4F1P1	2189.7	0	0	0
NeuAcHex7HexNAc3dHex	S1H7N3F1	2197.76	0	0	0
Hex4HexNAc5dHex3SP	H4N5F3P1	2198.74	0	0	0
NeuAc2Hex4HexNAc4dHex	S2H4N4F1	2205.78	0	0	0
Hex5HexNAc5dHex2SP	H5N5F2P1	2214.74	0	0	0
NeuAc2Hex5HexNAc4	S2H5N4	2221.78	2221.77	8110	2.19368
NeuAcHex5HexNAc4dHex2	S1H5N4F2	2222.8	2222.79	25102.8	6.79009
Hex6HexNAc5dHexSP	H6N5F1P1	2230.73	2230.7	672.466	0.181896
NeuGcNeuAcHex5HexNAc4	G1S1H5N4	2237.77	0	0	0
NeuAcHex6HexNAc4dHex	S1H6N4F1	2238.79	2238.74	1705	0.461187
Hex3HexNAc6dHex3SP	H3N6F3P1	2239.77	0	0	0
NeuGc2Hex5HexNAc4	G2H5N4	2253.77	0	0	0
NeuAcHex7HexNAc4	S1H7N4	2254.79	0	0	0
Hex4HexNAc6dHex2SP	H4N6F2P1	2255.76	0	0	0
NeuAc2Hex4HexNAc5	S2H4N5	2262.8	0	0	0
NeuAcHex4HexNAc5dHex2	S1H4N5F2	2263.82	2263.77	3893	1.05302
Hex5HexNAc6dHexSP	H5N6F1P1	2271.76	0	0	0
NeuAcHex5HexNAc5dHex	S1H5N5F1	2279.82	2279.81	11776.3	3.1854
NeuAcHex6HexNAc4dHexAc	S1H6N4F1A1	2280.8	2280.8	980.919	0.26533
Hex6HexNAc6SP	H6N6P1	2287.75	0	0	0
Hex5HexNAc5dHex2SP2	H5N5F2P2	2294.69	0	0	0
NeuAcHex6HexNAc5	S1H6N5	2295.81	2295.8	2251	0.608875
Hex3HexNAc7dHex2SP	H3N7F2P1	2296.79	0	0	0
NeuAcHex5HexNAc4dHex2SP	S1H5N4F2P1	2302.75	0	0	0
NeuAcHex3HexNAc6dHex2	S1H3N6F2	2304.85	0	0	0
NeuAc2Hex5HexNAc4Ac2	S2H5N4A2	2305.8	0	0	0
NeuAcHex4HexNAc6dHex	S1H4N6F1	2320.84	2320.85	2449	0.662432
NeuAcHex5HexNAc5dHexAc	S1H5N5F1A1	2321.83	0	0	0
NeuAc3Hex3HexNAc4dHex	S3H3N4F1	2334.82	0	0	0
Hex7HexNAc4dHex2SP	H7N4F2P1	2335.76	0	0	0
NeuAcHex5HexNAc6	S1H5N6	2336.84	0	0	0
NeuAc2Hex3HexNAc4dHex2SP2	S2H3N4F2P2	2349.7	0	0	0
NeuAc3Hex4HexNac4	S3H4N4	2350.82	0	0	0
Hex8HexNAc4dHexSP	H8N4F1P1	2351.76	0	0	0
NeuAcHex5HexNAc5dHexSP	S1H5N5F1P1	2359.77	0	0	0
Hex5HexNAc5dHex3SP	H5N5F3P1	2360.79	0	0	0
NeuGcNeuAc2Hex4HexNAc4	G1S2H4N4	2366.81	0	0	0
NeuAc2Hex5HexNAc4dHex	S2H5N4F1	2367.83	2367.84	4835	1.30782
NeuAcHex5HexNAc4dHex3	S1H5N4F3	2368.85	2368.85	642.082	0.173678
Hex6HexNAc5dHex2SP	H6N5F2P1	2376.79	0	0	0
NeuAc2Hex6HexNAc4	S2H6N4	2383.83	0	0	0
NeuAcHex6HexNAc4dHex2	S1H6N4F2	2384.85	2384.9	923	0.249663
NeuAc3Hex3HexNAc5	S3H3N5	2391.84	0	0	0
Hex7HexNAc5dHexSP	H7N5F1P1	2392.78	0	0	0
NeuAcHex3HexNAc5dHex4	S1H3N5F4	2393.89	0	0	0
NeuGc2Hex5HexNAc4dHex	G2H5N4F1	2399.82	0	0	0
NeuAc2Hex4HexNAc5dHex	S2H4N5F1	2408.86	0	0	0
NeuAcHex4HexNAc5dHex3	S1H4N5F3	2409.88	0	0	0
Hex5HexNAc6dHex2SP	H5N6F2P1	2417.82	0	0	0
NeuAc2Hex5HexNAc5	S2H5N5	2424.85	0	0	0
NeuAcHex5HexNAc5dHex2	S1H5N5F2	2425.87	2425.89	8351	2.25887
Hex6HexNAc6dHexSP	H6N6F1P1	2433.81	0	0	0
Hex5HexNAc5dHex3SP2	H5N5F3P2	2440.75	0	0	0
NeuAcHex6HexNAc5dHex	S1H6N5F1	2441.87	2441.87	8826	2.38735
NeuAcHex3HexNAc6dHex3	S1H3N6F3	2450.91	0	0	0
Hex4HexNAc7dHex2SP	H4N7F2P1	2458.84	0	0	0
NeuAc2Hex6HexNAc3dHex2	S2H6N3F2	2472.86	0	0	0
NeuAcHex5HexNAc6dHex	S1H5N6F1	2482.9	2482.89	4265	1.15364
NeuAcHex6HexNAc5dHexAc	S1H6N5F1A1	2483.88	0	0	0
NeuAcHex6HexNAc6	S1H6N6	2498.89	0	0	0
NeuAcHex5HexNAc4dHex4	S1H5N4F4	2514.91	0	0	0
Hex6HexNAc5dHex3SP	H6N5F3P1	2522.85	0	0	0
NeuAcHex4HexNAc7dHex	S1H4N7F1	2523.92	0	0	0
Hex5HexNAc6dHex3SP	H5N6F3P1	2563.87	0	0	0
NeuAc2Hex5HexNAc5dHex	S2H5N5F1	2570.91	2570.91	1042	0.281852
NeuAcHex5HexNAc5dHex3	S1H5N5F3	2571.93	0	0	0
NeuAc2Hex6HexNAc5	S2H6N5	2586.91	2586.92	860	0.232622
NeuAcHex6HexNAc5dHex2	S1H6N5F2	2587.93	2587.96	3525.8	0.953698
Hex3HexNAc7dHex4SP	H3N7F4P1	2588.91	0	0	0
NeuAcHex5HexNAc6dHex2	S1H5N6F2	2628.95	2629	3461	0.936169
NeuAcHex6HexNAc6dHex	S1H6N6F1	2644.95	2644.93	3360	0.90885
NeuAcHex7HexNAc5dHexAc	S1H7N5F1A1	2645.93	0	0	0
NeuAcHex7HexNAc6	S1H7N6	2660.94	2660.93	920	0.248852
Hex6HexNAc5dHex4SP	H6N5F4P1	2668.9	0	0	0
NeuAcHex7HexNAc5dHexSP	S1H7N5F1P1	2683.88	0	0	0
NeuAcHex5HexNAc7dHex	S1H5N7F1	2685.98	2686.02	815	0.22045
Hex5HexNAc6dHex4SP	H5N6F4P1	2709.93	0	0	0
NeuAc3Hex5HexNAc5	S3H5N5	2715.95	0	0	0
NeuAc2Hex5HexNAc5dHex2	S2H5N5F2	2716.97	0	0	0
Hex6HexNAc6dHex3SP	H6N6F3P1	2725.93	0	0	0
NeuAc2Hex6HexNAc5dHex	S2H6N5F1	2732.97	2733.01	1322	0.357589
NeuAcHex6HexNAc5dHex3	S1H6N5F3	2733.99	2734.04	2814.67	0.761342
NeuAcHex5HexNAc6dHex3	S1H5N6F3	2775.01	2775.04	1272	0.344065
NeuAcHex6HexNAc6dHex2	S1H6N6F2	2791.01	2791.04	3170	0.857456
NeuAcHex7HexNAc6dHex	S1H7N6F1	2807	2806.97	2501	0.676498
Hex4HexNAc8dHex3SP	H4N8F3P1	2807.98	0	0	0
NeuAcHex6HexNAc7dHex	S1H6N7F1	2848.03	2848	872	0.235868
Hex6HexNAc6dHex4SP	H6N6F4P1	2871.98	0	0	0
NeuAc3Hex6HexNAc5	S3H6N5	2878	0	0	0
NeuAc2Hex6HexNAc5dHex2	S2H6N5F2	2879.02	0	0	0
NeuAcHex6HexNAc5dHex4	S1H6N5F4	2880.04	2880.06	1205	0.325942
NeuAcHex5HexNAc6dHex4	S1H5N6F4	2921.07	0	0	0
NeuAc2Hex6HexNAc6dHex	S2H6N6F1	2936.04	0	0	0
NeuAcHex6HexNAc6dHex3	S1H6N6F3	2937.07	2937.03	2698	0.729785
NeuAc2Hex7HexNAc6	S2H7N6	2952.04	0	0	0
NeuAcHex7HexNAc6dHex2	S1H7N6F2	2953.06	2953.06	1568	0.42413
NeuAcHex4HexNAc7dHex4	S1H4N7F4	2962.1	0	0	0
NeuAcHex6HexNAc7dHex2	S1H6N7F2	2994.09	2994.12	1061	0.286991
NeuAcHex7HexNAc7dHex	S1H7N7F1	3010.08	3010.09	716	0.193672
NeuAc3Hex6HexNAc5dHex	S3H6N5F1	3024.06	0	0	0
NeuAc2Hex6HexNAc5dHex3	S2H6N5F3	3025.08	0	0	0
NeuAcHex8HexNAc7	S1H8N7	3026.08	0	0	0
Hex6HexNAc7dHex4SP	H6N7F4P1	3075.06	0	0	0
NeuAc2Hex7HexNAc6dHex	S2H7N6F1	3098.1	3098.06	640	0.173114
NeuAcHex7HexNAc6dHex3	S1H7N6F3	3099.12	3099.15	764.112	0.206686
NeuAcHex6HexNAc7dHex3	S1H6N7F3	3140.14	3140.14	669	0.180958
NeuAcHex7HexNAc7dHex2	S1H7N7F2	3156.14	3156.08	964	0.260753
NeuAcHex8HexNAc7dHex	S1H8N7F1	3172.13	0	0	0
NeuAc2Hex7HexNAc6dHex2	S2H7N6F2	3244.16	0	0	0
NeuAcHex7HexNAc6dHex4	S1H7N6F4	3245.18	3245.14	1174	0.317556
NeuAcHex7HexNAc7dHex3	S1H7N7F3	3302.2	0	0	0
NeuAcHex8HexNAc7dHex2	S1H8N7F2	3318.19	0	0	0
NeuAcHex9HexNAc8	S1H9N8	3391.21	0	0	0
			AH17-24-8-2_2
Composition	Short	Theoretical m\z	Observed m\z	Intens.	%
Hex2HexNAc2SP	H2N2P1	827.224	0	0	0
Hex2HexNAc2dHexSP	H2N2F1P1	973.282	973.264	2252	0.797317
Hex3HexNAc2SP	H3N2P1	989.277	0	0	0
NeuAcHex2HexNAc2	S1H2N2	1038.36	1038.34	761	0.269431
Hex3HexNAc2dHexSP	H3N2F1P1	1135.33	1135.32	1400	0.495668
Hex4HexNAc2SP	H4N2P1	1151.33	0	0	0
NeuAcHex2HexNAc2dHex	S1H2N2F1	1184.42	0	0	0
Hex3HexNAc3SP	H3N3P1	1192.36	0	0	0
NeuAcHex3HexNAc2	S1H3N2	1200.42	0	0	0
Hex2HexNAc4SP	H2N4P1	1233.38	1233.38	790	0.279698
Hex5HexNAc2SP	H5N2P1	1313.38	0	0	0
Hex3HexNAc3dHexSP	H3N3F1P1	1338.41	1338.42	771	0.272971
Hex4HexNAc3SP	H4N3P1	1354.41	0	0	0
NeuAcHex4HexNAc2	S1H4N2	1362.47	0	0	0
Hex2HexNAc4dHexSP	H2N4F1P1	1379.44	1379.46	992	0.351216
Hex3HexNAc4SP	H3N4P1	1395.44	1395.43	2095	0.741731
NeuAcHex3HexNAc3	S1H3N3	1403.49	1403.51	2732	0.96726
NeuAc2HexHexNAc3SP	S2H1N3P1	1450.44	1450.49	1088	0.385205
Hex6HexNAc2SP	H6N2P1	1475.44	0	0	0
Hex4HexNAc3dHexSP	H4N3F1P1	1500.47	1500.47	1089	0.385559
Hex5HexNAc3SP	H5N3P1	1516.46	0	0	0
NeuAcHex5HexNAc2	S1H5N2	1524.52	0	0	0
Hex3HexNAc4dHexSP	H3N4F1P1	1541.49	1541.5	10046	3.55677
NeuAcHex3HexNAc3dHex	S1H3N3F1	1549.55	1549.56	2864.63	1.01422
NeuAcHex2HexNAc2dHex3SP	S1H2N2F3P1	1556.49	0	0	0
Hex4HexNAc4SP	H4N4P1	1557.49	1557.51	1456	0.515494
NeuAcHex4HexNAc3	S1H4N3	1565.55	1565.54	9230	3.26787
Hex3HexNAc5SP	H3N5P1	1598.51	0	0	0
NeuAcHex3HexNAc4	S1H3N4	1606.57	1606.58	857	0.303419
Hex7HexNAc2SP	H7N2P1	1637.49	0	0	0
Hex4HexNAc3dHex2SP	H4N3F2P1	1646.52	1646.57	899	0.318289
NeuAc2Hex4HexNAc2	S2H4N2	1653.56	1653.54	953	0.337408
NeuAcHex4HexNAc2dHex2	S1H4N2F2	1654.58	1654.58	352.729	0.124883
Hex5HexNAc3dHexSP	H5N3F1P1	1662.52	0	0	0
Hex6HexNAc3SP	H6N3P1	1678.51	1678.58	1156.99	0.409629
NeuAc2Hex3HexNAc3	S2H3N3	1694.59	0	0	0
Hex4HexNAc4dHexSP	H4N4F1P1	1703.55	1703.55	2107	0.74598
NeuGcNeuAcHex3HexNAc3	G1S1H3N3	1710.59	0	0	0
NeuAcHex4HexNAc3dHex	S1H4N3F1	1711.61	1711.6	23935	8.47416
Hex5HexNAc4SP	H5N4P1	1719.54	1719.5	825	0.29209
NeuAcHex5HexNAc3	S1H5N3	1727.6	1727.6	3556.8	1.25928
Hex3HexNAc5dHexSP	H3N5F1P1	1744.57	1744.56	3595	1.2728
NeuAcHex3HexNAc4dHex	S1H3N4F1	1752.63	1752.63	1745.98	0.618163
Hex4HexNAc5SP	H4N5P1	1760.57	0	0	0
NeuAcHex4HexNAc4	S1H4N4	1768.63	1768.6	4386	1.55286
Hex8HexNAc2SP	H8N2P1	1799.54	0	0	0
Hex5HexNAc3dHex2SP	H5N3F2P1	1808.58	0	0	0
NeuAc2Hex5HexNAc2	S2H5N2	1815.62	1815.67	945	0.334576
NeuAcHex2HexNAc4dHex2SP	S1H2N4F2P1	1816.59	0	0	0
Hex6HexNAc3dHexSP	H6N3F1P1	1824.57	0	0	0
NeuGcHex3HexNAc5	G1H3N5	1825.65	0	0	0
NeuGcNeuAcHex5HexNAc2	G1S1H5N2	1831.61	0	0	0
NeuAcHex3HexNAc4dHexSP	S1H3N4F1P1	1832.59	0	0	0
Hex7HexNAc3SP	H7N3P1	1840.57	1840.57	658	0.232964
Hex4HexNAc4dHex2SP	H4N4F2P1	1849.6	0	0	0
NeuAc2Hex4HexNAc3	S2H4N3	1856.64	1856.65	704	0.24925
NeuAcHex4HexNAc3dHex2	S1H4N3F2	1857.66	1857.64	117.824	0.0417154
Hex5HexNAc4dHexSP	H5N4F1P1	1865.6	1865.6	1190	0.421318
NeuAcHex5HexNAc3dHex	S1H5N3F1	1873.66	1873.65	4839	1.71324
Hex6HexNAc4SP	H6N4P1	1881.59	0	0	0
NeuAcHex6HexNAc3	S1H6N3	1889.65	1889.65	3175	1.1241
Hex3HexNAc5dHex2SP	H3N5F2P1	1890.63	0	0	0
Hex4HexNAc5dHexSP	H4N5F1P1	1906.63	1906.62	2083	0.737483
NeuAcHex4HexNAc4dHex	S1H4N4F1	1914.68	1914.68	8482.22	3.00312
Hex5HexNAc5SP	H5N5P1	1922.62	0	0	0
NeuAcHex5HexNAc4	S1H5N4	1930.68	1930.68	30176.5	10.6839
NeuGcHex5HexNAc4	G1H5N4	1946.67	0	0	0
Hex3HexNAc6dHexSP	H3N6F1P1	1947.65	1947.68	1895	0.670922
NeuAcHex3HexNAc5dHex	S1H3N5F1	1955.71	1955.69	1399	0.495314
Hex9HexNAc2SP	H9N2P1	1961.59	0	0	0
NeuAcHex4HexNAc5	S1H4N5	1971.71	1971.71	1272	0.45035
NeuAcHex5HexNAc4Ac	S1H5N4A1	1972.69	0	0	0
NeuAc2Hex3HexNAc4SP	S2H3N4P1	1977.63	1977.7	855	0.302711
NeuAcHex3HexNAc4dHex2SP	S1H3N4F2P1	1978.65	1978.67	63.9722	0.0226493
Hex8HexNAc3SP	H8N3P1	2002.62	2002.61	610.536	0.216159
NeuAc2Hex4HexNAc3dHex	S2H4N3F1	2002.7	0	0	0
NeuAcHex4HexNAc3dHex3	S1H4N3F3	2003.72	0	0	0
Hex5HexNAc4dHex2SP	H5N4F2P1	2011.66	2011.67	698	0.247126
NeuAc2Hex5HexNAc3	S2H5N3	2018.7	0	0	0
NeuAcHex5HexNAc3dHex2	S1H5N3F2	2019.72	0	0	0
NeuGcHex5HexNAc4SP	G1H5N4P1	2026.63	0	0	0
Hex6HexNAc4dHexSP	H6N4F1P1	2027.65	0	0	0
NeuGcNeuAcHex5HexNAc3	G1S1H5N3	2034.69	0	0	0
NeuAcHex3HexNAc5dHexSP	S1H3N5F1P1	2035.67	0	0	0
NeuAcHex6HexNAc3dHex	S1H6N3F1	2035.71	2035.69	2588	0.916277
Hex7HexNAc4SP	H7N4P1	2043.65	0	0	0
NeuAcHex4HexNAc5SP	S1H4N5P1	2051.66	0	0	0
Hex4HexNAc5dHex2SP	H4N5F2P1	2052.68	2052.69	10023	3.54863
NeuAc2Hex4HexNAc4	S2H4N4	2059.72	0	0	0
NeuAcHex4HexNAc4dHex2	S1H4N4F2	2060.74	0	0	0
Hex5HexNAc5dHexSP	H5N5F1P1	2068.68	2068.64	757	0.268015
NeuAcHex5HexNAc4dHex	S1H5N4F1	2076.74	2076.74	40120.4	14.2046
NeuAcHex6HexNAc4	S1H6N4	2092.73	2092.7	780	0.276158
Hex3HexNAc6dHex2SP	H3N6F2P1	2093.71	2093.74	1813.94	0.642222
NeuAc2Hex3HexNAc5	S2H3N5	2100.75	0	0	0
NeuAcHex3HexNAc5dHex2	S1H3N5F2	2101.77	0	0	0
Hex4HexNAc6dHexSP	H4N6F1P1	2109.7	0	0	0
NeuAcHex4HexNAc5dHex	S1H4N5F1	2117.76	2117.74	5228	1.85096
Hex5HexNAc6SP	H5N6P1	2125.7	0	0	0
NeuAcHex5HexNAc5	S1H5N5	2133.76	2133.76	2118	0.749874
NeuAcHex5HexNAc4dHexSP	S1H5N4F1P1	2156.69	0	0	0
Hex5HexNAc4dHex3SP	H5N4F3P1	2157.71	0	0	0
NeuAcHex3HexNAc6dHex	S1H3N6F1	2158.79	2158.8	1079	0.382018
Hex6HexNAc5SP2	H6N5P2	2164.63	0	0	0
NeuAc2Hex5HexNAc3dHex	S2H5N3F1	2164.75	2164.75	1084	0.383788
NeuAcHex5HexNAc3dHex3	S1H5N3F3	2165.77	0	0	0
NeuAcHex6HexNAc3dHex2	S1H6N3F2	2181.77	0	0	0
Hex9HexNAc2dHexSP2	H9N2F1P2	2187.61	0	0	0
NeuAc3Hex3HexNAc4	S3H3N4	2188.76	0	0	0
Hex7HexNAc4dHexSP	H7N4F1P1	2189.7	0	0	0
NeuAcHex7HexNAc3dHex	S1H7N3F1	2197.76	2197.75	865	0.306252
Hex4HexNAc5dHex3SP	H4N5F3P1	2198.74	0	0	0
NeuAc2Hex4HexNAc4dHex	S2H4N4F1	2205.78	2205.8	494.138	0.174949
Hex5HexNAc5dHex2SP	H5N5F2P1	2214.74	0	0	0
NeuAc2Hex5HexNAc4	S2H5N4	2221.78	2221.78	6244.3	2.21079
NeuAcHex5HexNAc4dHex2	S1H5N4F2	2222.8	2222.8	20827.7	7.37401
Hex6HexNAc5dHexSP	H6N5F1P1	2230.73	0	0	0
NeuGcNeuAcHex5HexNAc4	G1S1H5N4	2237.77	0	0	0
NeuAcHex6HexNAc4dHex	S1H6N4F1	2238.79	2238.78	1042	0.368918
Hex3HexNAc6dHex3SP	H3N6F3P1	2239.77	0	0	0
NeuGc2Hex5HexNAc4	G2H5N4	2253.77	0	0	0
NeuAcHex7HexNAc4	S1H7N4	2254.79	0	0	0
Hex4HexNAc6dHex2SP	H4N6F2P1	2255.76	0	0	0
NeuAc2Hex4HexNAc5	S2H4N5	2262.8	2262.82	707	0.250312
NeuAcHex4HexNAc5dHex2	S1H4N5F2	2263.82	2263.82	2994.02	1.06003
Hex5HexNAc6dHexSP	H5N6F1P1	2271.76	0	0	0
NeuAcHex5HexNAc5dHex	S1H5N5F1	2279.82	2279.82	7078	2.50595
NeuAcHex6HexNAc4dHexAc	S1H6N4F1A1	2280.8	0	0	0
Hex6HexNAc6SP	H6N6P1	2287.75	0	0	0
Hex5HexNAc5dHex2SP2	H5N5F2P2	2294.69	0	0	0
NeuAcHex6HexNAc5	S1H6N5	2295.81	2295.84	1663	0.588782
Hex3HexNAc7dHex2SP	H3N7F2P1	2296.79	2296.8	176.421	0.0624616
NeuAcHex5HexNAc4dHex2SP	S1H5N4F2P1	2302.75	0	0	0
NeuAcHex3HexNAc6dHex2	S1H3N6F2	2304.85	0	0	0
NeuAc2Hex5HexNAc4Ac2	S2H5N4A2	2305.8	0	0	0
NeuAcHex4HexNAc6dHex	S1H4N6F1	2320.84	2320.83	704	0.24925
NeuAcHex5HexNAc5dHexAc	S1H5N5F1A1	2321.83	2321.85	410.411	0.145305
NeuAc3Hex3HexNAc4dHex	S3H3N4F1	2334.82	0	0	0
Hex7HexNAc4dHex2SP	H7N4F2P1	2335.76	0	0	0
NeuAcHex5HexNAc6	S1H5N6	2336.84	0	0	0
NeuAc2Hex3HexNAc4dHex2SP2	S2H3N4F2P2	2349.7	0	0	0
NeuAc3Hex4HexNac4	S3H4N4	2350.82	0	0	0
Hex8HexNAc4dHexSP	H8N4F1P1	2351.76	0	0	0
NeuAcHex5HexNAc5dHexSP	S1H5N5F1P1	2359.77	0	0	0
Hex5HexNAc5dHex3SP	H5N5F3P1	2360.79	0	0	0
NeuGcNeuAc2Hex4HexNAc4	G1S2H4N4	2366.81	0	0	0
NeuAc2Hex5HexNAc4dHex	S2H5N4F1	2367.83	2367.86	3134	1.10959
NeuAcHex5HexNAc4dHex3	S1H5N4F3	2368.85	2368.86	396.083	0.140232
Hex6HexNAc5dHex2SP	H6N5F2P1	2376.79	0	0	0
NeuAc2Hex6HexNAc4	S2H6N4	2383.83	0	0	0
NeuAcHex6HexNAc4dHex2	S1H6N4F2	2384.85	2384.85	791	0.280052
NeuAc3Hex3HexNAc5	S3H3N5	2391.84	0	0	0
Hex7HexNAc5dHexSP	H7N5F1P1	2392.78	0	0	0
NeuAcHex3HexNAc5dHex4	S1H3N5F4	2393.89	0	0	0
NeuGc2Hex5HexNAc4dHex	G2H5N4F1	2399.82	0	0	0
NeuAc2Hex4HexNAc5dHex	S2H4N5F1	2408.86	0	0	0
NeuAcHex4HexNAc5dHex3	S1H4N5F3	2409.88	0	0	0
Hex5HexNAc6dHex2SP	H5N6F2P1	2417.82	2417.83	1130	0.400075
NeuAc2Hex5HexNAc5	S2H5N5	2424.85	2424.9	592	0.209597
NeuAcHex5HexNAc5dHex2	S1H5N5F2	2425.87	2425.9	2344.3	0.829997
Hex6HexNAc6dHexSP	H6N6F1P1	2433.81	0	0	0
Hex5HexNAc5dHex3SP2	H5N5F3P2	2440.75	0	0	0
NeuAcHex6HexNAc5dHex	S1H6N5F1	2441.87	2441.87	4513	1.59782
NeuAcHex3HexNAc6dHex3	S1H3N6F3	2450.91	0	0	0
Hex4HexNAc7dHex2SP	H4N7F2P1	2458.84	0	0	0
NeuAc2Hex6HexNAc3dHex2	S2H6N3F2	2472.86	2472.86	912	0.322892
NeuAcHex5HexNAc6dHex	S1H5N6F1	2482.9	2482.92	1122	0.397242
NeuAcHex6HexNAc5dHexAc	S1H6N5F1A1	2483.88	0	0	0
NeuAcHex6HexNAc6	S1H6N6	2498.89	0	0	0
NeuAcHex5HexNAc4dHex4	S1H5N4F4	2514.91	0	0	0
Hex6HexNAc5dHex3SP	H6N5F3P1	2522.85	0	0	0
NeuAcHex4HexNAc7dHex	S1H4N7F1	2523.92	0	0	0
Hex5HexNAc6dHex3SP	H5N6F3P1	2563.87	2563.89	777	0.275096
NeuAc2Hex5HexNAc5dHex	S2H5N5F1	2570.91	0	0	0
NeuAcHex5HexNAc5dHex3	S1H5N5F3	2571.93	2571.88	248.211	0.0878787
NeuAc2Hex6HexNAc5	S2H6N5	2586.91	2586.88	624	0.220926
NeuAcHex6HexNAc5dHex2	S1H6N5F2	2587.93	2587.89	2309.87	0.817804
Hex3HexNAc7dHex4SP	H3N7F4P1	2588.91	2588.91	876.593	0.310356
NeuAcHex5HexNAc6dHex2	S1H5N6F2	2628.95	2628.92	952	0.337054
NeuAcHex6HexNAc6dHex	S1H6N6F1	2644.95	2644.92	978	0.346259
NeuAcHex7HexNAc5dHexAc	S1H7N5F1A1	2645.93	0	0	0
NeuAcHex7HexNAc6	S1H7N6	2660.94	2660.95	697	0.246772
Hex6HexNAc5dHex4SP	H6N5F4P1	2668.9	0	0	0
NeuAcHex7HexNAc5dHexSP	S1H7N5F1P1	2683.88	0	0	0
NeuAcHex5HexNAc7dHex	S1H5N7F1	2685.98	0	0	0
Hex5HexNAc6dHex4SP	H5N6F4P1	2709.93	0	0	0
NeuAc3Hex5HexNAc5	S3H5N5	2715.95	0	0	0
NeuAc2Hex5HexNAc5dHex2	S2H5N5F2	2716.97	0	0	0
Hex6HexNAc6dHex3SP	H6N6F3P1	2725.93	0	0	0
NeuAc2Hex6HexNAc5dHex	S2H6N5F1	2732.97	2733.01	1066	0.377416
NeuAcHex6HexNAc5dHex3	S1H6N5F3	2733.99	2734.02	2584.66	0.915095
NeuAcHex5HexNAc6dHex3	S1H5N6F3	2775.01	0	0	0
NeuAcHex6HexNAc6dHex2	S1H6N6F2	2791.01	2791.06	945	0.334576
NeuAcHex7HexNAc6dHex	S1H7N6F1	2807	2806.92	1278	0.452474
Hex4HexNAc8dHex3SP	H4N8F3P1	2807.98	0	0	0
NeuAcHex6HexNAc7dHex	S1H6N7F1	2848.03	0	0	0
Hex6HexNAc6dHex4SP	H6N6F4P1	2871.98	0	0	0
NeuAc3Hex6HexNAc5	S3H6N5	2878	0	0	0
NeuAc2Hex6HexNAc5dHex2	S2H6N5F2	2879.02	2879.02	1021	0.361483
NeuAcHex6HexNAc5dHex4	S1H6N5F4	2880.04	0	0	0
NeuAcHex5HexNAc6dHex4	S1H5N6F4	2921.07	0	0	0
NeuAc2Hex6HexNAc6dHex	S2H6N6F1	2936.04	0	0	0
NeuAcHex6HexNAc6dHex3	S1H6N6F3	2937.07	2937.1	1122	0.397242
NeuAc2Hex7HexNAc6	S2H7N6	2952.04	0	0	0
NeuAcHex7HexNAc6dHex2	S1H7N6F2	2953.06	2953.13	1069	0.378478
NeuAcHex4HexNAc7dHex4	S1H4N7F4	2962.1	0	0	0
NeuAcHex6HexNAc7dHex2	S1H6N7F2	2994.09	0	0	0
NeuAcHex7HexNAc7dHex	S1H7N7F1	3010.08	0	0	0
NeuAc3Hex6HexNAc5dHex	S3H6N5F1	3024.06	0	0	0
NeuAc2Hex6HexNAc5dHex3	S2H6N5F3	3025.08	0	0	0
NeuAcHex8HexNAc7	S1H8N7	3026.08	0	0	0
Hex6HexNAc7dHex4SP	H6N7F4P1	3075.06	0	0	0
NeuAc2Hex7HexNAc6dHex	S2H7N6F1	3098.1	0	0	0
NeuAcHex7HexNAc6dHex3	S1H7N6F3	3099.12	3099.11	1067	0.37777
NeuAcHex6HexNAc7dHex3	S1H6N7F3	3140.14	0	0	0
NeuAcHex7HexNAc7dHex2	S1H7N7F2	3156.14	0	0	0
NeuAcHex8HexNAc7dHex	S1H8N7F1	3172.13	0	0	0
NeuAc2Hex7HexNAc6dHex2	S2H7N6F2	3244.16	0	0	0
NeuAcHex7HexNAc6dHex4	S1H7N6F4	3245.18	0	0	0
NeuAcHex7HexNAc7dHex3	S1H7N7F3	3302.2	0	0	0
NeuAcHex8HexNAc7dHex2	S1H8N7F2	3318.19	0	0	0
NeuAcHex9HexNAc8	S1H9N8	3391.21	0	0	0
			AH17-24-9-2
Composition	Short	Theoretical m\z	Observed m\z	Intens.	%
Hex2HexNAc2SP	H2N2P1	827.224	0	0	0
Hex2HexNAc2dHexSP	H2N2F1P1	973.282	0	0	0
Hex3HexNAc2SP	H3N2P1	989.277	0	0	0
NeuAcHex2HexNAc2	S1H2N2	1038.36	1038.36	697	0.289448
Hex3HexNAc2dHexSP	H3N2F1P1	1135.33	1135.33	505	0.209715
Hex4HexNAc2SP	H4N2P1	1151.33	0	0	0
NeuAcHex2HexNAc2dHex	S1H2N2F1	1184.42	0	0	0
Hex3HexNAc3SP	H3N3P1	1192.36	0	0	0
NeuAcHex3HexNAc2	S1H3N2	1200.42	0	0	0
Hex2HexNAc4SP	H2N4P1	1233.38	0	0	0
Hex5HexNAc2SP	H5N2P1	1313.38	0	0	0
Hex3HexNAc3dHexSP	H3N3F1P1	1338.41	0	0	0
Hex4HexNAc3SP	H4N3P1	1354.41	1354.42	404	0.167772
NeuAcHex4HexNAc2	S1H4N2	1362.47	0	0	0
Hex2HexNAc4dHexSP	H2N4F1P1	1379.44	0	0	0
Hex3HexNAc4SP	H3N4P1	1395.44	0	0	0
NeuAcHex3HexNAc3	S1H3N3	1403.49	1403.5	884	0.367105
NeuAc2HexHexNAc3SP	S2H1N3P1	1450.44	0	0	0
Hex6HexNAc2SP	H6N2P1	1475.44	1475.44	1366	0.567269
Hex4HexNAc3dHexSP	H4N3F1P1	1500.47	1500.44	731	0.303568
Hex5HexNAc3SP	H5N3P1	1516.46	0	0	0
NeuAcHex5HexNAc2	S1H5N2	1524.52	0	0	0
Hex3HexNAc4dHexSP	H3N4F1P1	1541.49	0	0	0
NeuAcHex3HexNAc3dHex	S1H3N3F1	1549.55	1549.55	1213	0.503732
NeuAcHex2HexNAc2dHex3SP	S1H2N2F3P1	1556.49	0	0	0
Hex4HexNAc4SP	H4N4P1	1557.49	0	0	0
NeuAcHex4HexNAc3	S1H4N3	1565.55	1565.55	9126	3.78982
Hex3HexNAc5SP	H3N5P1	1598.51	0	0	0
NeuAcHex3HexNAc4	S1H3N4	1606.57	0	0	0
Hex7HexNAc2SP	H7N2P1	1637.49	1637.48	1137	0.47217
Hex4HexNAc3dHex2SP	H4N3F2P1	1646.52	0	0	0
NeuAc2Hex4HexNAc2	S2H4N2	1653.56	0	0	0
NeuAcHex4HexNAc2dHex2	S1H4N2F2	1654.58	0	0	0
Hex5HexNAc3dHexSP	H5N3F1P1	1662.52	0	0	0
Hex6HexNAc3SP	H6N3P1	1678.51	1678.51	3026	1.25663
NeuAc2Hex3HexNAc3	S2H3N3	1694.59	0	0	0
Hex4HexNAc4dHexSP	H4N4F1P1	1703.55	1703.55	509	0.211376
NeuGcNeuAcHex3HexNAc3	G1S1H3N3	1710.59	0	0	0
NeuAcHex4HexNAc3dHex	S1H4N3F1	1711.61	1711.6	9042.28	3.75505
Hex5HexNAc4SP	H5N4P1	1719.54	1719.56	666	0.276575
NeuAcHex5HexNAc3	S1H5N3	1727.6	1727.59	5918	2.45761
Hex3HexNAc5dHexSP	H3N5F1P1	1744.57	0	0	0
NeuAcHex3HexNAc4dHex	S1H3N4F1	1752.63	1752.62	165.887	0.0688892
Hex4HexNAc5SP	H4N5P1	1760.57	0	0	0
NeuAcHex4HexNAc4	S1H4N4	1768.63	1768.63	3438	1.42772
Hex8HexNAc2SP	H8N2P1	1799.54	0	0	0
Hex5HexNAc3dHex2SP	H5N3F2P1	1808.58	0	0	0
NeuAc2Hex5HexNAc2	S2H5N2	1815.62	0	0	0
NeuAcHex2HexNAc4dHex2SP	S1H2N4F2P1	1816.59	0	0	0
Hex6HexNAc3dHexSP	H6N3F1P1	1824.57	1824.57	437	0.181476
NeuGcHex3HexNAc5	G1H3N5	1825.65	0	0	0
NeuGcNeuAcHex5HexNAc2	G1S1H5N2	1831.61	0	0	0
NeuAcHex3HexNAc4dHexSP	S1H3N4F1P1	1832.59	0	0	0
Hex7HexNAc3SP	H7N3P1	1840.57	1840.54	1052	0.436872
Hex4HexNAc4dHex2SP	H4N4F2P1	1849.6	0	0	0
NeuAc2Hex4HexNAc3	S2H4N3	1856.64	0	0	0
NeuAcHex4HexNAc3dHex2	S1H4N3F2	1857.66	0	0	0
Hex5HexNAc4dHexSP	H5N4F1P1	1865.6	1865.58	1697	0.704726
NeuAcHex5HexNAc3dHex	S1H5N3F1	1873.66	1873.64	1740	0.722583
Hex6HexNAc4SP	H6N4P1	1881.59	0	0	0
NeuAcHex6HexNAc3	S1H6N3	1889.65	1889.65	4838	2.00911
Hex3HexNAc5dHex2SP	H3N5F2P1	1890.63	0	0	0
Hex4HexNAc5dHexSP	H4N5F1P1	1906.63	1906.63	851	0.353401
NeuAcHex4HexNAc4dHex	S1H4N4F1	1914.68	1914.67	5995.47	2.48978
Hex5HexNAc5SP	H5N5P1	1922.62	0	0	0
NeuAcHex5HexNAc4	S1H5N4	1930.68	1930.68	52880.5	21.9601
NeuGcHex5HexNAc4	G1H5N4	1946.67	0	0	0
Hex3HexNAc6dHexSP	H3N6F1P1	1947.65	1947.65	908	0.377072
NeuAcHex3HexNAc5dHex	S1H3N5F1	1955.71	0	0	0
Hex9HexNAc2SP	H9N2P1	1961.59	0	0	0
NeuAcHex4HexNAc5	S1H4N5	1971.71	1971.69	2344	0.97341
NeuAcHex5HexNAc4Ac	S1H5N4A1	1972.69	0	0	0
NeuAc2Hex3HexNAc4SP	S2H3N4P1	1977.63	0	0	0
NeuAcHex3HexNAc4dHex2SP	S1H3N4F2P1	1978.65	0	0	0
Hex8HexNAc3SP	H8N3P1	2002.62	0	0	0
NeuAc2Hex4HexNAc3dHex	S2H4N3F1	2002.7	0	0	0
NeuAcHex4HexNAc3dHex3	S1H4N3F3	2003.72	0	0	0
Hex5HexNAc4dHex2SP	H5N4F2P1	2011.66	0	0	0
NeuAc2Hex5HexNAc3	S2H5N3	2018.7	0	0	0
NeuAcHex5HexNAc3dHex2	S1H5N3F2	2019.72	0	0	0
NeuGcHex5HexNAc4SP	G1H5N4P1	2026.63	0	0	0
Hex6HexNAc4dHexSP	H6N4F1P1	2027.65	0	0	0
NeuGcNeuAcHex5HexNAc3	G1S1H5N3	2034.69	0	0	0
NeuAcHex3HexNAc5dHexSP	S1H3N5F1P1	2035.67	0	0	0
NeuAcHex6HexNAc3dHex	S1H6N3F1	2035.71	2035.73	649	0.269515
Hex7HexNAc4SP	H7N4P1	2043.65	0	0	0
NeuAcHex4HexNAc5SP	S1H4N5P1	2051.66	2051.71	702	0.291525
Hex4HexNAc5dHex2SP	H4N5F2P1	2052.68	2052.69	59.2011	0.0245849
NeuAc2Hex4HexNAc4	S2H4N4	2059.72	0	0	0
NeuAcHex4HexNAc4dHex2	S1H4N4F2	2060.74	0	0	0
Hex5HexNAc5dHexSP	H5N5F1P1	2068.68	0	0	0
NeuAcHex5HexNAc4dHex	S1H5N4F1	2076.74	2076.73	64597	26.8257
NeuAcHex6HexNAc4	S1H6N4	2092.73	2092.76	1222	0.507469
Hex3HexNAc6dHex2SP	H3N6F2P1	2093.71	0	0	0
NeuAc2Hex3HexNAc5	S2H3N5	2100.75	0	0	0
NeuAcHex3HexNAc5dHex2	S1H3N5F2	2101.77	0	0	0
Hex4HexNAc6dHexSP	H4N6F1P1	2109.7	0	0	0
NeuAcHex4HexNAc5dHex	S1H4N5F1	2117.76	2117.73	5890.86	2.44634
Hex5HexNAc6SP	H5N6P1	2125.7	0	0	0
NeuAcHex5HexNAc5	S1H5N5	2133.76	2133.75	2280	0.946833
NeuAcHex5HexNAc4dHexSP	S1H5N4F1P1	2156.69	0	0	0
Hex5HexNAc4dHex3SP	H5N4F3P1	2157.71	0	0	0
NeuAcHex3HexNAc6dHex	S1H3N6F1	2158.79	2158.81	925	0.384132
Hex6HexNAc5SP2	H6N5P2	2164.63	0	0	0
NeuAc2Hex5HexNAc3dHex	S2H5N3F1	2164.75	0	0	0
NeuAcHex5HexNAc3dHex3	S1H5N3F3	2165.77	0	0	0
NeuAcHex6HexNAc3dHex2	S1H6N3F2	2181.77	0	0	0
Hex9HexNAc2dHexSP2	H9N2F1P2	2187.61	0	0	0
NeuAc3Hex3HexNAc4	S3H3N4	2188.76	0	0	0
Hex7HexNAc4dHexSP	H7N4F1P1	2189.7	0	0	0
NeuAcHex7HexNAc3dHex	S1H7N3F1	2197.76	0	0	0
Hex4HexNAc5dHex3SP	H4N5F3P1	2198.74	0	0	0
NeuAc2Hex4HexNAc4dHex	S2H4N4F1	2205.78	0	0	0
Hex5HexNAc5dHex2SP	H5N5F2P1	2214.74	0	0	0
NeuAc2Hex5HexNAc4	S2H5N4	2221.78	2221.78	15831	6.57426
NeuAcHex5HexNAc4dHex2	S1H5N4F2	2222.8	2222.78	1589.03	0.659888
Hex6HexNAc5dHexSP	H6N5F1P1	2230.73	0	0	0
NeuGcNeuAcHex5HexNAc4	G1S1H5N4	2237.77	0	0	0
NeuAcHex6HexNAc4dHex	S1H6N4F1	2238.79	2238.83	764	0.317272
Hex3HexNAc6dHex3SP	H3N6F3P1	2239.77	2239.78	196.881	0.0817601
NeuGc2Hex5HexNAc4	G2H5N4	2253.77	0	0	0
NeuAcHex7HexNAc4	S1H7N4	2254.79	0	0	0
Hex4HexNAc6dHex2SP	H4N6F2P1	2255.76	0	0	0
NeuAc2Hex4HexNAc5	S2H4N5	2262.8	0	0	0
NeuAcHex4HexNAc5dHex2	S1H4N5F2	2263.82	2263.82	1059	0.439779
Hex5HexNAc6dHexSP	H5N6F1P1	2271.76	0	0	0
NeuAcHex5HexNAc5dHex	S1H5N5F1	2279.82	2279.8	5847.03	2.42814
NeuAcHex6HexNAc4dHexAc	S1H6N4F1A1	2280.8	2280.81	750.816	0.311797
Hex6HexNAc6SP	H6N6P1	2287.75	0	0	0
Hex5HexNAc5dHex2SP2	H5N5F2P2	2294.69	0	0	0
NeuAcHex6HexNAc5	S1H6N5	2295.81	2295.79	2780	1.15447
Hex3HexNAc7dHex2SP	H3N7F2P1	2296.79	0	0	0
NeuAcHex5HexNAc4dHex2SP	S1H5N4F2P1	2302.75	0	0	0
NeuAcHex3HexNAc6dHex2	S1H3N6F2	2304.85	0	0	0
NeuAc2Hex5HexNAc4Ac2	S2H5N4A2	2305.8	0	0	0
NeuAcHex4HexNAc6dHex	S1H4N6F1	2320.84	0	0	0
NeuAcHex5HexNAc5dHexAc	S1H5N5F1A1	2321.83	0	0	0
NeuAc3Hex3HexNAc4dHex	S3H3N4F1	2334.82	0	0	0
Hex7HexNAc4dHex2SP	H7N4F2P1	2335.76	0	0	0
NeuAcHex5HexNAc6	S1H5N6	2336.84	0	0	0
NeuAc2Hex3HexNAc4dHex2SP2	S2H3N4F2P2	2349.7	0	0	0
NeuAc3Hex4HexNac4	S3H4N4	2350.82	2350.81	275.787	0.114528
Hex8HexNAc4dHexSP	H8N4F1P1	2351.76	0	0	0
NeuAcHex5HexNAc5dHexSP	S1H5N5F1P1	2359.77	0	0	0
Hex5HexNAc5dHex3SP	H5N5F3P1	2360.79	0	0	0
NeuGcNeuAc2Hex4HexNAc4	G1S2H4N4	2366.81	0	0	0
NeuAc2Hex5HexNAc4dHex	S2H5N4F1	2367.83	2367.87	6722	2.7915
NeuAcHex5HexNAc4dHex3	S1H5N4F3	2368.85	0	0	0
Hex6HexNAc5dHex2SP	H6N5F2P1	2376.79	0	0	0
NeuAc2Hex6HexNAc4	S2H6N4	2383.83	0	0	0
NeuAcHex6HexNAc4dHex2	S1H6N4F2	2384.85	0	0	0
NeuAc3Hex3HexNAc5	S3H3N5	2391.84	0	0	0
Hex7HexNAc5dHexSP	H7N5F1P1	2392.78	0	0	0
NeuAcHex3HexNAc5dHex4	S1H3N5F4	2393.89	0	0	0
NeuGc2Hex5HexNAc4dHex	G2H5N4F1	2399.82	0	0	0
NeuAc2Hex4HexNAc5dHex	S2H4N5F1	2408.86	0	0	0
NeuAcHex4HexNAc5dHex3	S1H4N5F3	2409.88	2409.84	722	0.29983
Hex5HexNAc6dHex2SP	H5N6F2P1	2417.82	0	0	0
NeuAc2Hex5HexNAc5	S2H5N5	2424.85	0	0	0
NeuAcHex5HexNAc5dHex2	S1H5N5F2	2425.87	2425.84	901	0.374165
Hex6HexNAc6dHexSP	H6N6F1P1	2433.81	0	0	0
Hex5HexNAc5dHex3SP2	H5N5F3P2	2440.75	0	0	0
NeuAcHex6HexNAc5dHex	S1H6N5F1	2441.87	2441.87	5816	2.41525
NeuAcHex3HexNAc6dHex3	S1H3N6F3	2450.91	0	0	0
Hex4HexNAc7dHex2SP	H4N7F2P1	2458.84	0	0	0
NeuAc2Hex6HexNAc3dHex2	S2H6N3F2	2472.86	0	0	0
NeuAcHex5HexNAc6dHex	S1H5N6F1	2482.9	2482.91	963	0.399912
NeuAcHex6HexNAc5dHexAc	S1H6N5F1A1	2483.88	2483.9	73.4018	0.0304821
NeuAcHex6HexNAc6	S1H6N6	2498.89	0	0	0
NeuAcHex5HexNAc4dHex4	S1H5N4F4	2514.91	0	0	0
Hex6HexNAc5dHex3SP	H6N5F3P1	2522.85	0	0	0
NeuAcHex4HexNAc7dHex	S1H4N7F1	2523.92	0	0	0
Hex5HexNAc6dHex3SP	H5N6F3P1	2563.87	0	0	0
NeuAc2Hex5HexNAc5dHex	S2H5N5F1	2570.91	2570.9	470.489	0.195384
NeuAcHex5HexNAc5dHex3	S1H5N5F3	2571.93	2571.9	65.0322	0.0270064
NeuAc2Hex6HexNAc5	S2H6N5	2586.91	2586.88	532	0.220928
NeuAcHex6HexNAc5dHex2	S1H6N5F2	2587.93	2587.9	841.975	0.349653
Hex3HexNAc7dHex4SP	H3N7F4P1	2588.91	2588.93	192.643	0.0800002
NeuAcHex5HexNAc6dHex2	S1H5N6F2	2628.95	0	0	0
NeuAcHex6HexNAc6dHex	S1H6N6F1	2644.95	2644.92	794	0.32973
NeuAcHex7HexNAc5dHexAc	S1H7N5F1A1	2645.93	0	0	0
NeuAcHex7HexNAc6	S1H7N6	2660.94	2660.97	923	0.383301
Hex6HexNAc5dHex4SP	H6N5F4P1	2668.9	0	0	0
NeuAcHex7HexNAc5dHexSP	S1H7N5F1P1	2683.88	0	0	0
NeuAcHex5HexNAc7dHex	S1H5N7F1	2685.98	0	0	0
Hex5HexNAc6dHex4SP	H5N6F4P1	2709.93	0	0	0
NeuAc3Hex5HexNAc5	S3H5N5	2715.95	0	0	0
NeuAc2Hex5HexNAc5dHex2	S2H5N5F2	2716.97	0	0	0
Hex6HexNAc6dHex3SP	H6N6F3P1	2725.93	0	0	0
NeuAc2Hex6HexNAc5dHex	S2H6N5F1	2732.97	2733	1179	0.489612
NeuAcHex6HexNAc5dHex3	S1H6N5F3	2733.99	0	0	0
NeuAcHex5HexNAc6dHex3	S1H5N6F3	2775.01	0	0	0
NeuAcHex6HexNAc6dHex2	S1H6N6F2	2791.01	0	0	0
NeuAcHex7HexNAc6dHex	S1H7N6F1	2807	2807	1792	0.744177
Hex4HexNAc8dHex3SP	H4N8F3P1	2807.98	0	0	0
NeuAcHex6HexNAc7dHex	S1H6N7F1	2848.03	0	0	0
Hex6HexNAc6dHex4SP	H6N6F4P1	2871.98	0	0	0
NeuAc3Hex6HexNAc5	S3H6N5	2878	2878.06	508	0.210961
NeuAc2Hex6HexNAc5dHex2	S2H6N5F2	2879.02	2879.01	50.2784	0.0208795
NeuAcHex6HexNAc5dHex4	S1H6N5F4	2880.04	2880.05	82.2653	0.0341629
NeuAcHex5HexNAc6dHex4	S1H5N6F4	2921.07	0	0	0
NeuAc2Hex6HexNAc6dHex	S2H6N6F1	2936.04	0	0	0
NeuAcHex6HexNAc6dHex3	S1H6N6F3	2937.07	0	0	0
NeuAc2Hex7HexNAc6	S2H7N6	2952.04	0	0	0
NeuAcHex7HexNAc6dHex2	S1H7N6F2	2953.06	0	0	0
NeuAcHex4HexNAc7dHex4	S1H4N7F4	2962.1	0	0	0
[truncated: 8,752 more rows]

## Sheet: Acidic-Sugar class table
Acidic N-glycan structural features		AH18-5-1-2	AH18-5-10-2	AH18-5-11-2	AH18-5-12-2	AH18-5-13-2	AH18-5-14-2	AH18-5-15-2	AH18-5-16-2	AH18-5-17-2	AH18-5-18-2	AH18-5-19-2	AH18-5-2-2	AH18-5-20-2	AH18-5-21-2	AH18-5-22-2	AH18-5-23-2	AH18-5-24-2	AH18-5-25-2	AH18-5-26-2	AH18-5-3-2	AH18-5-4-2	AH18-5-5-2	AH18-5-6-2	AH18-5-7-2	AH18-5-8-2	AH18-5-9-2	AVERAGES
		Non-invasive	Invasive	Non-invasive	Invasive	Non-invasive	Invasive	Non-invasive	Invasive	Metastasis (lymph node)*	Non-invasive	Invasive	Invasive	Non-invasive	Invasive	Ctrl	Ctrl	Ctrl	Ctrl	Ctrl	Non-invasive	Invasive	Non-invasive	Invasive	Non-invasive	Invasive	Non-invasive	Control (n=5)	SEM	Non-invasive (n=10)	SEM	Invasive (n=10)	SEM
		1.1	6.2	7.1	7.2	8.1	8.2	9.1	9.2	9.3	10.1	10.2	1.2	11.1	11.2	TK1	TK2	TK3	TK4	TK5	3.1	3.2	4.1	4.2	5.1	5.2	6.1
Short	Class name	%	%	%	%	%	%	%	%	%	%	%	%	%	%	%	%	%	%	%	%	%	%	%	%	%	%
N1	1 HexNAc	0	0	0	0	0	0	0	0	0	0	0	0	0	0	0	0	0	0	0	0	0	0	0	0	0	0	0	0	0	0	0	0
N2	2 HexNAc	0	0	0	1.06765	0.22279	0	0.32938	0.74833	1.35074	0.35237	0.21119	1.00163	0.46545	0.20617	3.60721	2.53055	5.58416	1.24057	0.9144	0.27006	0	1.34582	0.88942	1.76511	0	0	2.77538	0.850295	0.475098	0.189781	0.412439	0.14454
N3	3 HexNAc	13.2394	13.6502	12.9219	15.5867	11.5034	14.2916	17.9145	14.0951	26.3349	31.9765	18.303	12.127	22.9604	13.2112	35.6172	21.3009	34.3342	22.8694	16.9865	14.6291	12.0707	21.2544	20.0595	25.804	11.3129	15.449	26.2216	3.70695	18.7653	2.09263	14.4708	0.88709
N4	4 HexNAc	72.7531	75.6039	73.2259	71.7656	76.201	74.2456	69.0837	73.6156	52.5608	37.1477	67.7228	69.8551	64.5653	63.6661	48.5963	62.2307	43.4647	62.1663	65.7562	73.5839	76.7211	62.4701	66.6295	46.5072	60.755	71.463	56.4428	4.37605	64.7001	4.09443	70.058	1.67635
N5	5 HexNAc	12.1188	10.0155	12.3607	10.3939	11.2481	10.1841	10.7	9.12634	14.9059	22.5801	11.9776	14.3184	9.80751	18.9609	10.1204	11.2083	12.9377	13.0012	13.1749	10.2348	9.35685	12.0803	10.5985	20.3438	23.4254	11.477	12.0885	0.607563	13.2951	1.39597	12.8358	1.50705
N6	6 HexNAc	1.29814	0.50176	1.49145	1.1862	0.82476	1.06927	1.96459	1.84828	4.53064	6.66651	1.62632	2.22489	2.19327	3.95565	1.89185	2.57222	3.49767	0.72256	2.71485	1.28219	1.57298	2.10518	1.75941	4.89887	4.50667	1.61094	2.27983	0.465483	2.43359	0.588298	2.02514	0.399004
N7+	7 HexNAc or larger	0.59058	0.22854	0	0	0	0.20946	0.00783	0.56641	0.31692	1.27677	0.15909	0.47298	0.00803	0	0.16701	0.1573	0.18159	0	0.45312	0	0.27845	0.74425	0.06361	0.68112	0	0	0.191804	0.0731384	0.330858	0.145381	0.197854	0.0628987
F	Fucosylation	60.0634	59.3711	57.715	55.5906	53.7817	50.9955	58.0618	45.45	53.224	65.719	48.6475	43.5712	52.9466	67.9799	46.9699	46.7599	44.9211	48.0634	57.9012	56.6251	52.5483	64.117	57.215	45.9185	63.9928	60.244	48.9231	2.3006	57.5192	1.81123	54.5362	2.48502
E	Complex fucosylation	10.0962	1.80366	2.90256	1.3167	1.55036	0.72569	4.53679	5.30076	8.0496	30.3143	6.37491	6.54846	5.75286	5.01439	5.59899	9.48909	7.31869	7.37772	6.3012	2.87139	4.15144	4.82762	3.49576	11.5726	8.5102	5.40989	7.21714	0.657845	7.98346	2.67246	4.3242	0.797001
S	Sialylated	91.7031	98.1055	97.4611	96.8716	98.0842	97.4077	92.3748	94.1474	89.7322	80.545	95.1836	94.9589	91.4751	97.4829	64.5112	83.7126	56.778	87.858	86.1523	96.5327	97.7143	94.5357	93.4069	88.5071	98.1247	97.5123	75.8024	6.34212	92.8731	1.70131	96.3404	0.553525
Y	Neu5Gc	0	0	0.44273	0.5437	0.12714	0.24108	0	0.34295	0.63844	0.20206	0.11224	0.37069	0	0.08262	0.79039	0	0.21277	1.09566	0.16627	0.28989	0.06856	0	0.58476	0.35096	0	0.19046	0.453018	0.208803	0.160324	0.0515805	0.23466	0.0686513
S/N	Sialylation degree (S/N)	0	0	0	0.00544	0	0	0	0.00343	0.0061	0	0	0.00789	0	0	0.00309	0	0	0	0	0	0	0	0.00334	0	0	0	0.000618	0.000618	0	0	0.00201	0.000908999
P	Sulfate or phosphate	8.29694	1.89447	2.53892	3.76194	2.40963	2.59233	8.88706	6.5662	10.9252	19.7573	5.18446	5.91331	8.91964	2.96128	36.4183	16.2874	44.783	12.142	14.1855	4.37011	3.2012	6.34409	7.5736	12.0811	1.87526	3.00117	24.7632	6.63195	7.6606	1.69129	4.1524	0.640229
A	Acetylated	0.17789	0	0.4935	0	0.323	0.98264	0.295	0.50834	0.19697	0.49767	0.27661	0.1776	0.17887	0.63137	0.40435	0.11348	0.08582	0.48522	0.16788	0.22388	0.55164	0.55729	0.18452	0.38401	0.18675	0.91521	0.25135	0.0810801	0.404632	0.0710796	0.349947	0.0988419
nM	High-mannose type	0	0	0	1.06765	0	0	0.32938	0.5864	1.35074	0.35237	0.21119	0.58302	0.46545	0.20617	2.50057	1.42603	3.59602	0.73574	0.50976	0.27006	0	0.35997	0.33396	1.28253	0	0	1.75362	0.576323	0.305976	0.122949	0.298839	0.112014
nL	Low-mannose type	0	0	0	0	0.22279	0	0	0.16192	0	0	0	0.41862	0	0	1.10664	1.10452	1.98814	0.50482	0.40464	0	0	0.98584	0.55546	0.48257	0	0	1.02175	0.28249	0.16912	0.103729	0.1136	0.0650595
nH	Hybrid-type	13.2394	13.6502	12.9219	15.5867	11.5034	14.2916	17.9145	14.0951	26.3349	31.9765	18.303	12.127	22.9604	13.2112	35.6172	21.3009	34.0132	22.8694	16.9865	14.6291	12.0707	21.2544	20.0595	25.804	11.3129	15.449	26.1574	3.67222	18.7653	2.09263	14.4708	0.88709
nC	Complex-type	86.7606	86.3498	87.0781	83.3457	88.2738	85.7084	81.7561	85.1566	72.3143	67.6711	81.4858	86.8714	76.5741	86.5826	60.7756	76.1685	60.0816	75.8901	82.0991	85.1009	87.6773	77.3998	79.0511	72.4309	88.6871	84.551	71.003	4.45851	80.7596	2.20125	85.0916	0.939913
nO	Other	0	0	0	0	0	0	0	0	0	0	0	0	0	0	0	0	0.32097	0	0	0	0.25205	0	0	0	0	0	0.064194	0.064194	0	0	0.025205	0.025205
nU	Soluble (HexNAc 1)	0	0	0	0	0	0	0	0	0	0	0	0	0	0	0	0	0	0	0	0	0	0	0	0	0	0	0	0	0	0	0	0
nR	Large-N-glycans	10.1763	9.48975	11.6332	11.8123	10.3917	9.49369	9.40643	9.64606	19.9683	22.7247	10.9436	13.3324	10.689	14.8064	9.90528	10.8333	14.7017	11.672	12.6549	9.38703	9.46485	12.5413	11.2868	25.8427	20.9125	12.1964	11.9534	0.823831	13.4989	1.84338	12.1188	1.13114
nB	Biantennary-size	78.5857	83.3521	78.3922	80.5495	82.1455	79.1844	79.6353	80.3329	66.7162	47.7405	77.0015	74.6931	77.2768	66.0664	69.2321	74.707	60.8981	74.6229	71.6037	79.793	81.1986	72.4798	73.1047	55.8621	62.4476	79.978	70.2128	2.54271	73.1889	3.70095	75.7931	2.16974
nCS	Sialylated complex N-glycan	93.8405	98.4635	97.9663	99.5725	98.6154	98.3187	93.8277	95.6845	93.5618	82.1132	95.8271	97.1629	94.7147	98.6671	84.0852	89.2127	76.0536	93.8324	90.5064	98.0177	97.9169	96.9685	94.8276	94.6229	98.585	98.5035	86.7381	3.09717	94.919	1.54945	97.5026	0.493928
nN	Monoantennary	44.2376	57.424	51.5723	52.1501	46.2614	51.9003	47.4678	51.3017	42.5943	57.6735	51.3225	37.9955	55.5498	49.1117	21.685	38.294	18.9891	39.2119	40.7367	46.7521	59.0504	56.258	53.0737	39.2126	48.281	49.6025	31.7834	4.70852	49.4588	1.8531	51.1611	1.80283
nG	Glucosylated	0	0	0	0	0	0	0	0	0	0	0	0	0	0	0	0	0	0	0	0	0	0	0	0	0	0	0	0	0	0	0	0
nJ	Small high-mannose type	0	0	0	50.9254	0	0	0	58.4832	45.1318	0	100	63.5819	0	0	25.5107	26.5957	20.6751	0	0	0	0	0	100	0	0	0	14.5563	6.0256	0	0	37.2991	13.3933
nF	Fucosylation	60.0634	59.3711	57.715	55.5906	53.7817	50.9955	58.0618	45.45	53.224	65.719	48.6475	43.5712	52.9466	67.9799	46.9699	46.7599	44.9211	48.0634	57.9012	56.6251	52.5483	64.117	57.215	45.9185	63.9928	60.244	48.9231	2.3006	57.5192	1.81123	54.5362	2.48502
nFM	Fucosylation in high-mannose type	0	0	0	0	0	0	0	0	0	0	0	0	0	0	18.0516	0	0	0	0	0	0	0	0	0	0	0	3.61032	3.61032	0	0	0	0
nFL	Fucosylation in low-mannose type	0	0	0	0	0	0	0	100	0	0	0	0	0	0	74.9373	66.1498	100	0	100	0	0	50.2688	61.3459	100	0	0	68.2174	18.3348	15.0269	10.6817	16.1346	11.1356
nFH	Fucosylation in hybrid-type	34.7361	31.6151	28.2492	22.0768	24.8106	27.1736	32.3477	36.0906	41.7872	68.0495	35.5263	20.7986	44.1453	32.8496	19.2408	24.8143	16.7904	23.5587	28.1813	26.716	28.0882	40.3462	31.0092	31.0288	31.9641	35.1416	22.5171	2.02453	36.5571	3.97374	29.7192	1.63822
nFC	Fucosylation in complex-type	63.9282	63.7587	62.0876	62.5702	57.6928	54.9677	63.9302	47.2084	58.3831	64.9599	51.7208	47.2526	55.9074	73.5021	63.9009	53.4914	61.9524	56.2335	64.2023	61.9463	55.7794	71.1191	64.0775	51.6758	68.0783	64.8307	59.9561	2.15902	61.8078	1.72974	58.8916	2.8096
nE	Complex fucosylation	10.0962	1.80366	2.90256	1.3167	1.55036	0.72569	4.53679	5.30076	8.0496	30.3143	6.37491	6.54846	5.75286	5.01439	5.59899	9.48909	7.31869	7.37772	6.3012	2.87139	4.15144	4.82762	3.49576	11.5726	8.5102	5.40989	7.21714	0.657845	7.98346	2.67246	4.3242	0.797001
nEH	Complex fucosylation in hybrid-type	9.14649	0	0	0	0.45976	0	0.09172	0.55986	2.84402	14.0861	0.11947	0	0.98112	1.32983	1.05386	1.13953	1.32407	2.14204	0.34188	0	0	3.31889	0	1.7757	0	2.90677	1.20028	0.288463	3.27665	1.48515	0.200916	0.137133
nEC	Complex fucosylation in complex-type	10.2411	2.08878	3.33328	1.57981	1.69639	0.8467	5.52907	6.13206	10.0957	38.1405	7.7965	7.53812	7.21862	5.58854	8.24584	12.1393	10.6981	9.07609	7.60437	3.3741	4.44744	5.32587	4.42216	15.3448	9.59576	5.86726	9.55275	0.828666	9.6071	3.40411	5.00359	0.913317
nT	Terminal HexNAc	5.17847	2.55144	4.03343	2.36858	2.89974	3.32593	5.41135	4.3445	5.8616	15.1453	5.0533	5.49211	4.37746	10.7316	7.49381	6.82781	9.6816	5.7036	7.27169	4.13393	3.82528	6.27807	4.17455	7.64853	9.38539	3.28928	7.3957	0.649463	5.83956	1.12614	5.12527	0.884333
nTH	Terminal HexNAc in hybrid-type	0	0	0	0	0	0	0	0	0	0	0	0	0	0	0	0	0	0	0	0	0	0	0	0	0	0	0	0	0	0	0	0
nTC	Terminal HexNAc in complex-type	5.96869	2.95478	4.63197	2.84188	3.28493	3.88052	6.6189	5.10178	8.10572	22.3808	6.20144	6.32211	5.71664	12.3946	12.3303	8.96408	16.1141	7.51561	8.8572	4.85768	4.07543	8.11122	5.28083	10.5597	10.5826	3.89029	10.7562	1.5573	7.60209	1.77443	5.9636	1.00438
nQ	Terminal HexNAc (bisecting-size)	4.79834	3.54296	5.52153	4.00809	4.26505	4.00824	2.43521	3.86212	10.6666	12.9192	5.18491	7.55395	4.60213	8.44358	3.73574	3.82467	6.52742	6.06955	5.03804	2.98944	4.54183	5.56705	3.99849	17.1827	12.5816	4.31609	5.03908	0.567913	6.45968	1.49906	5.77258	0.922109
nX	Terminal Hex in complex-type	0.20503	0.65002	0.77855	0.95519	0	1.95547	0.76472	0.72417	1.63818	1.40046	0.56046	0.84545	0.41994	1.37187	3.06166	0.86311	2.93118	0.63938	2.06561	1.66254	0.96678	0.99226	1.17969	2.79729	0.79936	0.31838	1.91219	0.505162	0.933917	0.265066	1.00085	0.130916
nS	Sialylation	91.7031	98.1055	97.4611	96.8716	98.0842	97.4077	92.3748	94.1474	89.7322	80.545	95.1836	94.9589	91.4751	97.4829	64.5112	83.7126	56.778	87.858	86.1523	96.5327	97.7143	94.5357	93.4069	88.5071	98.1247	97.5123	75.8024	6.34212	92.8731	1.70131	96.3404	0.553525
nY	Neu5Gc	0	0	0.44273	0.5437	0.12714	0.24108	0	0.34295	0.63844	0.20206	0.11224	0.37069	0	0.08262	0.79039	0	0.21277	1.09566	0.16627	0.28989	0.06856	0	0.58476	0.35096	0	0.19046	0.453018	0.208803	0.160324	0.0515805	0.23466	0.0686513
nS/N-2	Sialylation degree (S/N-2)	0.19044	0.25158	0.2476	0.27794	0.29295	0.18844	0.32548	0.28917	0.29764	0.28394	0.26657	0.20255	0.26373	0.15079	0.18562	0.32526	0.20299	0.29883	0.24924	0.23099	0.18831	0.26006	0.25674	0.28529	0.20429	0.37584	0.252388	0.0268097	0.275632	0.0161277	0.227638	0.0146877
nP	Sulfate/phosphate	8.29694	1.89447	2.53892	3.76194	2.40963	2.59233	8.88706	6.5662	10.9252	19.7573	5.18446	5.91331	8.91964	2.96128	36.4183	16.2874	44.783	12.142	14.1855	4.37011	3.2012	6.34409	7.5736	12.0811	1.87526	3.00117	24.7632	6.63195	7.6606	1.69129	4.1524	0.640229
nPM	Sulfate/phosphate in oligo-mannose type	0	0	0	49.0746	0	0	100	54.1714	54.8682	100	0	21.1977	100	100	83.7381	76.9774	100	59.3069	100	100	0	63.5707	38.3119	100	0	0	84.0045	7.65224	56.3571	15.7339	26.2756	10.7269
nPH	Sulfate/phosphate in hybrid type	22.3042	4.1587	5.94374	14.4233	6.02868	8.05565	12.5576	12.574	18.496	21.886	7.73694	19.4951	17.475	8.75663	64.5982	28.7448	69.6529	29.4091	30.2539	10.3233	3.8053	10.644	10.7852	22.6056	5.48323	7.91245	44.5318	9.26151	13.768	2.13205	9.5274	1.55662
nPC	Sulfate/phosphate in complex-type	6.15948	1.53654	2.03366	1.18768	1.94409	1.68134	7.71569	5.15345	7.34735	18.3336	4.62457	3.8411	5.80073	1.84594	17.095	10.7873	25.2767	6.16755	9.90515	3.04328	2.83977	4.16826	6.41281	6.18917	1.41503	2.10379	13.8464	3.35457	5.74918	1.54198	3.05382	0.583448
nA	Acetylation	0.17789	0	0.4935	0	0.323	0.98264	0.295	0.50834	0.19697	0.49767	0.27661	0.1776	0.17887	0.63137	0.40435	0.11348	0.08582	0.48522	0.16788	0.22388	0.55164	0.55729	0.18452	0.38401	0.18675	0.91521	0.25135	0.0810801	0.404632	0.0710796	0.349947	0.0988419
										*Not included in the comparisons

## Sheet: Acidic-Sugar class data
Acidic N-glycan structural features		AH17-24-1-2
Short	Class name	%
N1	1 HexNAc	0
N2	2 HexNAc	1.78546
N3	3 HexNAc	17.4213
N4	4 HexNAc	59.6791
N5	5 HexNAc	15.6516
N6	6 HexNAc	4.82843
N7+	7 HexNAc or larger	0.63407
F	Fucosylation	75.2501
E	Complex fucosylation	28.2299
S	Sialylated	86.2479
Y	Neu5Gc	0.29428
S/N	Sialylation degree (S/N)	0
P	Sulfate or phosphate	14.0911
A	Acetylated	0.86941
nM	High-mannose type	0.22842
nL	Low-mannose type	1.55704
nH	Hybrid-type	17.4213
nC	Complex-type	80.7933
nO	Other	0
nU	Soluble (HexNAc 1)	0
nR	Large-N-glycans	20.5318
nB	Biantennary-size	65.5649
nCS	Sialylated complex Nglycan	91.8206
nN	Monoantennary	39.4103
nG	Glucosylated	0
nJ	Small high-mannose type	0
nF	Fucosylation	75.2501
nFM	Fucosylation in high-mannose type	0
nFL	Fucosylation in low-mannose type	64.8625
nFH	Fucosylation in hybrid-type	55.7482
nFC	Fucosylation in complex-type	79.8682
nE	Complex fucosylation	28.2299
nEH	Complex fucosylation in hybrid-type	1.20278
nEC	Complex fucosylation in complex-type	34.6815
nT	Terminal HexNAc	4.72385
nTH	Terminal HexNAc in hybrid-type	0
nTC	Terminal HexNAc in complex-type	5.84683
nQ	Terminal HexNAc (bisecting-size)	5.5399
nX	Terminal Hex in complex-type	1.13032
nS	Sialylation	86.2479
nY	Neu5Gc	0.29428
nS/N-2	Sialylation degree (S/N-2)	0.16114
nP	Sulfate/phosphate	14.0911
nPM	Sulfate/phosphate in mannose type	71.2149
nPH	Sulfate/phosphate in hybrid type	33.707
nPC	Sulfate/phosphate in complex-type	8.59893
nA	Acetylation	0.86941
		AH17-24-3-2
Short	Class name	%
N1	1 HexNAc	0
N2	2 HexNAc	1.02648
N3	3 HexNAc	18.3763
N4	4 HexNAc	61.6094
N5	5 HexNAc	14.9138
N6	6 HexNAc	3.36806
N7+	7 HexNAc or larger	0.7059
F	Fucosylation	51.3915
E	Complex fucosylation	7.28642
S	Sialylated	95.4321
Y	Neu5Gc	0
S/N	Sialylation degree (S/N)	0.00548
P	Sulfate or phosphate	4.78189
A	Acetylated	0.06945
nM	High-mannose type	0.19922
nL	Low-mannose type	0.82726
nH	Hybrid-type	18.3763
nC	Complex-type	80.5972
nO	Other	0
nU	Soluble (HexNAc 1)	0
nR	Large-N-glycans	16.0576
nB	Biantennary-size	69.0626
nCS	Sialylated complex Nglycan	96.9823
nN	Monoantennary	56.4887
nG	Glucosylated	0
nJ	Small high-mannose type	100
nF	Fucosylation	51.3915
nFM	Fucosylation in high-mannose type	0
nFL	Fucosylation in low-mannose type	25.9648
nFH	Fucosylation in hybrid-type	38.7972
nFC	Fucosylation in complex-type	54.651
nE	Complex fucosylation	7.28642
nEH	Complex fucosylation in hybrid-type	1.15637
nEC	Complex fucosylation in complex-type	8.77688
nT	Terminal HexNAc	6.51404
nTH	Terminal HexNAc in hybrid-type	0
nTC	Terminal HexNAc in complex-type	8.08222
nQ	Terminal HexNAc (bisecting-size)	6.3201
nX	Terminal Hex in complex-type	0.97318
nS	Sialylation	95.4321
nY	Neu5Gc	0
nS/N-2	Sialylation degree (S/N-2)	0.26442
nP	Sulfate/phosphate	4.78189
nPM	Sulfate/phosphate in mannose type	34.2125
nPH	Sulfate/phosphate in hybrid type	9.711
nPC	Sulfate/phosphate in complex-type	3.28322
nA	Acetylation	0.06945
		AH17-24-3-2_2
Short	Class name	%
N1	1 HexNAc	0
N2	2 HexNAc	1.02743
N3	3 HexNAc	17.9637
N4	4 HexNAc	61.8122
N5	5 HexNAc	14.7973
N6	6 HexNAc	3.58783
N7+	7 HexNAc or larger	0.81163
F	Fucosylation	51.6247
E	Complex fucosylation	7.08161
S	Sialylated	95.1179
Y	Neu5Gc	0.1351
S/N	Sialylation degree (S/N)	0.00679
P	Sulfate or phosphate	5.38452
A	Acetylated	0.33308
nM	High-mannose type	0.33283
nL	Low-mannose type	0.6946
nH	Hybrid-type	17.9637
nC	Complex-type	80.9634
nO	Other	0.04548
nU	Soluble (HexNAc 1)	0
nR	Large-N-glycans	15.6621
nB	Biantennary-size	68.2793
nCS	Sialylated complex Nglycan	96.5788
nN	Monoantennary	56.4065
nG	Glucosylated	0
nJ	Small high-mannose type	100
nF	Fucosylation	51.6247
nFM	Fucosylation in high-mannose type	0
nFL	Fucosylation in low-mannose type	30.6934
nFH	Fucosylation in hybrid-type	37.2694
nFC	Fucosylation in complex-type	55.1743
nE	Complex fucosylation	7.08161
nEH	Complex fucosylation in hybrid-type	0
nEC	Complex fucosylation in complex-type	8.69051
nT	Terminal HexNAc	7.27099
nTH	Terminal HexNAc in hybrid-type	0
nTC	Terminal HexNAc in complex-type	8.92441
nQ	Terminal HexNAc (bisecting-size)	6.04085
nX	Terminal Hex in complex-type	1.37295
nS	Sialylation	95.1179
nY	Neu5Gc	0.1351
nS/N-2	Sialylation degree (S/N-2)	0.26188
nP	Sulfate/phosphate	5.38452
nPM	Sulfate/phosphate in mannose type	33.926
nPH	Sulfate/phosphate in hybrid type	9.81774
nPC	Sulfate/phosphate in complex-type	3.98557
nA	Acetylation	0.33308
		AH17-24-4-2_2
Short	Class name	%
N1	1 HexNAc	0
N2	2 HexNAc	0.28194
N3	3 HexNAc	15.4237
N4	4 HexNAc	66.7444
N5	5 HexNAc	14.6252
N6	6 HexNAc	2.61498
N7+	7 HexNAc or larger	0.30981
F	Fucosylation	68.6481
E	Complex fucosylation	14.7238
S	Sialylated	93.3875
Y	Neu5Gc	0
S/N	Sialylation degree (S/N)	0
P	Sulfate or phosphate	6.87814
A	Acetylated	0.47712
nM	High-mannose type	0
nL	Low-mannose type	0.28194
nH	Hybrid-type	15.4237
nC	Complex-type	84.2944
nO	Other	0
nU	Soluble (HexNAc 1)	0
nR	Large-N-glycans	14.9971
nB	Biantennary-size	72.9435
nCS	Sialylated complex Nglycan	94.5586
nN	Monoantennary	47.3624
nG	Glucosylated	0
nJ	Small high-mannose type	0
nF	Fucosylation	68.6481
nFM	Fucosylation in high-mannose type	0
nFL	Fucosylation in low-mannose type	0
nFH	Fucosylation in hybrid-type	42.33
nFC	Fucosylation in complex-type	73.6932
nE	Complex fucosylation	14.7238
nEH	Complex fucosylation in hybrid-type	0.50416
nEC	Complex fucosylation in complex-type	17.3749
nT	Terminal HexNAc	5.43685
nTH	Terminal HexNAc in hybrid-type	0
nTC	Terminal HexNAc in complex-type	6.44984
nQ	Terminal HexNAc (bisecting-size)	4.35954
nX	Terminal Hex in complex-type	1.30158
nS	Sialylation	93.3875
nY	Neu5Gc	0
nS/N-2	Sialylation degree (S/N-2)	0.17092
nP	Sulfate/phosphate	6.87814
nPM	Sulfate/phosphate in mannose type	0
nPH	Sulfate/phosphate in hybrid type	13.134
nPC	Sulfate/phosphate in complex-type	5.75649
nA	Acetylation	0.47712
		AH17-24-5-2
Short	Class name	%
N1	1 HexNAc	0
N2	2 HexNAc	0.36123
N3	3 HexNAc	15.756
N4	4 HexNAc	66.2111
N5	5 HexNAc	13.7898
N6	6 HexNAc	3.51723
N7+	7 HexNAc or larger	0.36459
F	Fucosylation	64.3836
E	Complex fucosylation	7.29977
S	Sialylated	96.6793
Y	Neu5Gc	0.18223
S/N	Sialylation degree (S/N)	0
P	Sulfate or phosphate	4.31779
A	Acetylated	0.36017
nM	High-mannose type	0
nL	Low-mannose type	0.36123
nH	Hybrid-type	15.756
nC	Complex-type	83.8828
nO	Other	0
nU	Soluble (HexNAc 1)	0
nR	Large-N-glycans	15.6579
nB	Biantennary-size	71.5426
nCS	Sialylated complex Nglycan	97.9052
nN	Monoantennary	52.3568
nG	Glucosylated	0
nJ	Small high-mannose type	0
nF	Fucosylation	64.3836
nFM	Fucosylation in high-mannose type	0
nFL	Fucosylation in low-mannose type	100
nFH	Fucosylation in hybrid-type	38.2587
nFC	Fucosylation in complex-type	69.1373
nE	Complex fucosylation	7.29977
nEH	Complex fucosylation in hybrid-type	0
nEC	Complex fucosylation in complex-type	8.70234
nT	Terminal HexNAc	5.46856
nTH	Terminal HexNAc in hybrid-type	0
nTC	Terminal HexNAc in complex-type	6.51929
nQ	Terminal HexNAc (bisecting-size)	5.78633
nX	Terminal Hex in complex-type	1.34726
nS	Sialylation	96.6793
nY	Neu5Gc	0.18223
nS/N-2	Sialylation degree (S/N-2)	0.2279
nP	Sulfate/phosphate	4.31779
nPM	Sulfate/phosphate in mannose type	100
nPH	Sulfate/phosphate in hybrid type	7.63051
nPC	Sulfate/phosphate in complex-type	3.28351
nA	Acetylation	0.36017
		AH17-24-6-2
Short	Class name	%
N1	1 HexNAc	0
N2	2 HexNAc	0
N3	3 HexNAc	12.0252
N4	4 HexNAc	57.5567
N5	5 HexNAc	21.2315
N6	6 HexNAc	8.50524
N7+	7 HexNAc or larger	0.68142
F	Fucosylation	66.7597
E	Complex fucosylation	20.2145
S	Sialylated	68.6142
Y	Neu5Gc	0.05252
S/N	Sialylation degree (S/N)	0
P	Sulfate or phosphate	31.6648
A	Acetylated	0.641
nM	High-mannose type	0
nL	Low-mannose type	0
nH	Hybrid-type	12.0252
nC	Complex-type	87.5606
nO	Other	0.41417
nU	Soluble (HexNAc 1)	0
nR	Large-N-glycans	10.5757
nB	Biantennary-size	52.5375
nCS	Sialylated complex Nglycan	67.92
nN	Monoantennary	47.9759
nG	Glucosylated	0
nJ	Small high-mannose type	0
nF	Fucosylation	66.7597
nFM	Fucosylation in high-mannose type	0
nFL	Fucosylation in low-mannose type	0
nFH	Fucosylation in hybrid-type	43.2523
nFC	Fucosylation in complex-type	69.8308
nE	Complex fucosylation	20.2145
nEH	Complex fucosylation in hybrid-type	1.63028
nEC	Complex fucosylation in complex-type	22.8624
nT	Terminal HexNAc	24.5968
nTH	Terminal HexNAc in hybrid-type	0
nTC	Terminal HexNAc in complex-type	27.6181
nQ	Terminal HexNAc (bisecting-size)	4.25182
nX	Terminal Hex in complex-type	2.07872
nS	Sialylation	68.6142
nY	Neu5Gc	0.05252
nS/N-2	Sialylation degree (S/N-2)	0.12784
nP	Sulfate/phosphate	31.6648
nPM	Sulfate/phosphate in mannose type	0
nPH	Sulfate/phosphate in hybrid type	23.9682
nPC	Sulfate/phosphate in complex-type	32.3986
nA	Acetylation	0.641
		AH17-24-7-2_2
Short	Class name	%
N1	1 HexNAc	0
N2	2 HexNAc	1.71386
N3	3 HexNAc	20.583
N4	4 HexNAc	48.4134
N5	5 HexNAc	19.1637
N6	6 HexNAc	8.7474
N7+	7 HexNAc or larger	1.37869
F	Fucosylation	74.2149
E	Complex fucosylation	18.8215
S	Sialylated	90.9681
Y	Neu5Gc	0
S/N	Sialylation degree (S/N)	0
P	Sulfate or phosphate	9.03189
A	Acetylated	0.26533
nM	High-mannose type	0
nL	Low-mannose type	1.71386
nH	Hybrid-type	20.583
nC	Complex-type	77.7031
nO	Other	0
nU	Soluble (HexNAc 1)	0
nR	Large-N-glycans	22.2763
nB	Biantennary-size	54.0327
nCS	Sialylated complex Nglycan	93.919
nN	Monoantennary	51.14
nG	Glucosylated	0
nJ	Small high-mannose type	0
nF	Fucosylation	74.2149
nFM	Fucosylation in high-mannose type	0
nFL	Fucosylation in low-mannose type	39.7263
nFH	Fucosylation in hybrid-type	56.1863
nFC	Fucosylation in complex-type	79.7512
nE	Complex fucosylation	18.8215
nEH	Complex fucosylation in hybrid-type	0.8358
nEC	Complex fucosylation in complex-type	24.001
nT	Terminal HexNAc	12.2646
nTH	Terminal HexNAc in hybrid-type	0
nTC	Terminal HexNAc in complex-type	15.7839
nQ	Terminal HexNAc (bisecting-size)	12.1658
nX	Terminal Hex in complex-type	1.70222
nS	Sialylation	90.9681
nY	Neu5Gc	0
nS/N-2	Sialylation degree (S/N-2)	0.21866
nP	Sulfate/phosphate	9.03189
nPM	Sulfate/phosphate in mannose type	100
nPH	Sulfate/phosphate in hybrid type	12.5975
nPC	Sulfate/phosphate in complex-type	6.08096
nA	Acetylation	0.26533
		AH17-24-8-2_2
Short	Class name	%
N1	1 HexNAc	0
N2	2 HexNAc	2.35928
N3	3 HexNAc	22.2611
N4	4 HexNAc	49.7775
N5	5 HexNAc	19.3418
N6	6 HexNAc	5.88745
N7+	7 HexNAc or larger	0.37282
F	Fucosylation	71.0714
E	Complex fucosylation	20.0081
S	Sialylated	81.532
Y	Neu5Gc	0
S/N	Sialylation degree (S/N)	0.00672
P	Sulfate or phosphate	19.1786
A	Acetylated	0.14531
nM	High-mannose type	0.33458
nL	Low-mannose type	2.02471
nH	Hybrid-type	21.8759
nC	Complex-type	74.7487
nO	Other	1.01612
nU	Soluble (HexNAc 1)	0
nR	Large-N-glycans	16.3341
nB	Biantennary-size	49.076
nCS	Sialylated complex Nglycan	80.3226
nN	Monoantennary	65.3114
nG	Glucosylated	0
nJ	Small high-mannose type	100
nF	Fucosylation	71.0714
nFM	Fucosylation in high-mannose type	0
nFL	Fucosylation in low-mannose type	70.0283
nFH	Fucosylation in hybrid-type	64.6802
nFC	Fucosylation in complex-type	73.7844
nE	Complex fucosylation	20.0081
nEH	Complex fucosylation in hybrid-type	3.12169
nEC	Complex fucosylation in complex-type	25.6865
nT	Terminal HexNAc	19.5689
nTH	Terminal HexNAc in hybrid-type	0
nTC	Terminal HexNAc in complex-type	25.3356
nQ	Terminal HexNAc (bisecting-size)	7.85926
nX	Terminal Hex in complex-type	1.23765
nS	Sialylation	81.532
nY	Neu5Gc	0
nS/N-2	Sialylation degree (S/N-2)	0.26182
nP	Sulfate/phosphate	19.1786
nPM	Sulfate/phosphate in mannose type	54.8041
nPH	Sulfate/phosphate in hybrid type	8.39085
nPC	Sulfate/phosphate in complex-type	20.1126
nA	Acetylation	0.14531
		AH17-24-9-2
Short	Class name	%
N1	1 HexNAc	0
N2	2 HexNAc	1.5386
N3	3 HexNAc	16.2208
N4	4 HexNAc	65.2416
N5	5 HexNAc	13.9909
N6	6 HexNAc	2.92807
N7+	7 HexNAc or larger	0.08
F	Fucosylation	53.1441
E	Complex fucosylation	2.65583
S	Sialylated	94.295
Y	Neu5Gc	0
S/N	Sialylation degree (S/N)	0
P	Sulfate or phosphate	5.99649
A	Acetylated	0.34228
nM	High-mannose type	1.03944
nL	Low-mannose type	0.49916
nH	Hybrid-type	16.2208
nC	Complex-type	82.2405
nO	Other	0
nU	Soluble (HexNAc 1)	0
nR	Large-N-glycans	13.1897
nB	Biantennary-size	72.7047
nCS	Sialylated complex Nglycan	97.435
nN	Monoantennary	51.8821
nG	Glucosylated	0
nJ	Small high-mannose type	0
nF	Fucosylation	53.1441
nFM	Fucosylation in high-mannose type	0
nFL	Fucosylation in low-mannose type	42.0133
nFH	Fucosylation in hybrid-type	35.3614
nFC	Fucosylation in complex-type	57.3907
nE	Complex fucosylation	2.65583
nEH	Complex fucosylation in hybrid-type	0
nEC	Complex fucosylation in complex-type	3.22934
nT	Terminal HexNAc	6.22064
nTH	Terminal HexNAc in hybrid-type	0
nTC	Terminal HexNAc in complex-type	7.56395
nQ	Terminal HexNAc (bisecting-size)	5.23009
nX	Terminal Hex in complex-type	1.38197
nS	Sialylation	94.295
nY	Neu5Gc	0
nS/N-2	Sialylation degree (S/N-2)	0.23934
nP	Sulfate/phosphate	5.99649
nPM	Sulfate/phosphate in mannose type	81.1876
nPH	Sulfate/phosphate in hybrid type	14.4648
nPC	Sulfate/phosphate in complex-type	2.91951
nA	Acetylation	0.34228
		AH18-5-1-2
Short	Class name	%
N1	1 HexNAc	0
N2	2 HexNAc	0
N3	3 HexNAc	13.2394
N4	4 HexNAc	72.7531
N5	5 HexNAc	12.1188
N6	6 HexNAc	1.29814
N7+	7 HexNAc or larger	0.59058
F	Fucosylation	60.0634
E	Complex fucosylation	10.0962
S	Sialylated	91.7031
Y	Neu5Gc	0
S/N	Sialylation degree (S/N)	0
P	Sulfate or phosphate	8.29694
A	Acetylated	0.17789
nM	High-mannose type	0
nL	Low-mannose type	0
nH	Hybrid-type	13.2394
nC	Complex-type	86.7606
nO	Other	0
nU	Soluble (HexNAc 1)	0
nR	Large-N-glycans	10.1763
nB	Biantennary-size	78.5857
nCS	Sialylated complex Nglycan	93.8405
nN	Monoantennary	44.2376
nG	Glucosylated	0
nJ	Small high-mannose type	0
nF	Fucosylation	60.0634
nFM	Fucosylation in high-mannose type	0
nFL	Fucosylation in low-mannose type	0
nFH	Fucosylation in hybrid-type	34.7361
nFC	Fucosylation in complex-type	63.9282
nE	Complex fucosylation	10.0962
nEH	Complex fucosylation in hybrid-type	9.14649
nEC	Complex fucosylation in complex-type	10.2411
nT	Terminal HexNAc	5.17847
nTH	Terminal HexNAc in hybrid-type	0
nTC	Terminal HexNAc in complex-type	5.96869
nQ	Terminal HexNAc (bisecting-size)	4.79834
nX	Terminal Hex in complex-type	0.20503
nS	Sialylation	91.7031
nY	Neu5Gc	0
nS/N-2	Sialylation degree (S/N-2)	0.19044
nP	Sulfate/phosphate	8.29694
nPM	Sulfate/phosphate in mannose type	0
nPH	Sulfate/phosphate in hybrid type	22.3042
nPC	Sulfate/phosphate in complex-type	6.15948
nA	Acetylation	0.17789
		AH18-5-10-2
Short	Class name	%
N1	1 HexNAc	0
N2	2 HexNAc	0
N3	3 HexNAc	13.6502
N4	4 HexNAc	75.6039
N5	5 HexNAc	10.0155
N6	6 HexNAc	0.50176
N7+	7 HexNAc or larger	0.22854
F	Fucosylation	59.3711
E	Complex fucosylation	1.80366
S	Sialylated	98.1055
Y	Neu5Gc	0
S/N	Sialylation degree (S/N)	0
P	Sulfate or phosphate	1.89447
A	Acetylated	0
nM	High-mannose type	0
nL	Low-mannose type	0
nH	Hybrid-type	13.6502
nC	Complex-type	86.3498
nO	Other	0
nU	Soluble (HexNAc 1)	0
nR	Large-N-glycans	9.48975
nB	Biantennary-size	83.3521
nCS	Sialylated complex Nglycan	98.4635
nN	Monoantennary	57.424
nG	Glucosylated	0
nJ	Small high-mannose type	0
nF	Fucosylation	59.3711
nFM	Fucosylation in high-mannose type	0
nFL	Fucosylation in low-mannose type	0
nFH	Fucosylation in hybrid-type	31.6151
nFC	Fucosylation in complex-type	63.7587
nE	Complex fucosylation	1.80366
nEH	Complex fucosylation in hybrid-type	0
nEC	Complex fucosylation in complex-type	2.08878
nT	Terminal HexNAc	2.55144
nTH	Terminal HexNAc in hybrid-type	0
nTC	Terminal HexNAc in complex-type	2.95478
nQ	Terminal HexNAc (bisecting-size)	3.54296
nX	Terminal Hex in complex-type	0.65002
nS	Sialylation	98.1055
nY	Neu5Gc	0
nS/N-2	Sialylation degree (S/N-2)	0.25158
nP	Sulfate/phosphate	1.89447
nPM	Sulfate/phosphate in mannose type	0
nPH	Sulfate/phosphate in hybrid type	4.1587
nPC	Sulfate/phosphate in complex-type	1.53654
nA	Acetylation	0
		AH17-24-10-2
Short	Class name	%
N1	1 HexNAc	0
N2	2 HexNAc	0.50451
N3	3 HexNAc	12.9365
N4	4 HexNAc	66.4401
N5	5 HexNAc	17.7425
N6	6 HexNAc	2.37641
N7+	7 HexNAc or larger	0
F	Fucosylation	65.1765
E	Complex fucosylation	12.3516
S	Sialylated	92.513
Y	Neu5Gc	0
S/N	Sialylation degree (S/N)	0
P	Sulfate or phosphate	7.48705
A	Acetylated	0
nM	High-mannose type	0
nL	Low-mannose type	0.50451
nH	Hybrid-type	12.9365
nC	Complex-type	86.559
nO	Other	0
nU	Soluble (HexNAc 1)	0
nR	Large-N-glycans	17.0751
nB	Biantennary-size	69.7684
nCS	Sialylated complex Nglycan	94.4217
nN	Monoantennary	48.2919
nG	Glucosylated	0
nJ	Small high-mannose type	0
nF	Fucosylation	65.1765
nFM	Fucosylation in high-mannose type	0
nFL	Fucosylation in low-mannose type	70.3727
nFH	Fucosylation in hybrid-type	38.2807
nFC	Fucosylation in complex-type	69.1659
nE	Complex fucosylation	12.3516
nEH	Complex fucosylation in hybrid-type	0
nEC	Complex fucosylation in complex-type	14.2696
nT	Terminal HexNAc	5.57952
nTH	Terminal HexNAc in hybrid-type	0
nTC	Terminal HexNAc in complex-type	6.44592
nQ	Terminal HexNAc (bisecting-size)	6.85662
nX	Terminal Hex in complex-type	0.88187
nS	Sialylation	92.513
nY	Neu5Gc	0
nS/N-2	Sialylation degree (S/N-2)	0.19166
nP	Sulfate/phosphate	7.48705
nPM	Sulfate/phosphate in mannose type	29.5031
nPH	Sulfate/phosphate in hybrid type	19.3999
nPC	Sulfate/phosphate in complex-type	5.5783
nA	Acetylation	0
		AH18-5-11-2
Short	Class name	%
N1	1 HexNAc	0
N2	2 HexNAc	0
N3	3 HexNAc	12.9219
N4	4 HexNAc	73.2259
N5	5 HexNAc	12.3607
N6	6 HexNAc	1.49145
N7+	7 HexNAc or larger	0
F	Fucosylation	57.715
E	Complex fucosylation	2.90256
S	Sialylated	97.4611
Y	Neu5Gc	0.44273
S/N	Sialylation degree (S/N)	0
P	Sulfate or phosphate	2.53892
A	Acetylated	0.4935
nM	High-mannose type	0
nL	Low-mannose type	0
nH	Hybrid-type	12.9219
nC	Complex-type	87.0781
nO	Other	0
nU	Soluble (HexNAc 1)	0
nR	Large-N-glycans	11.6332
nB	Biantennary-size	78.3922
nCS	Sialylated complex Nglycan	97.9663
nN	Monoantennary	51.5723
nG	Glucosylated	0
nJ	Small high-mannose type	0
nF	Fucosylation	57.715
nFM	Fucosylation in high-mannose type	0
nFL	Fucosylation in low-mannose type	0
nFH	Fucosylation in hybrid-type	28.2492
nFC	Fucosylation in complex-type	62.0876
nE	Complex fucosylation	2.90256
nEH	Complex fucosylation in hybrid-type	0
nEC	Complex fucosylation in complex-type	3.33328
nT	Terminal HexNAc	4.03343
nTH	Terminal HexNAc in hybrid-type	0
nTC	Terminal HexNAc in complex-type	4.63197
nQ	Terminal HexNAc (bisecting-size)	5.52153
nX	Terminal Hex in complex-type	0.77855
nS	Sialylation	97.4611
nY	Neu5Gc	0.44273
nS/N-2	Sialylation degree (S/N-2)	0.2476
nP	Sulfate/phosphate	2.53892
nPM	Sulfate/phosphate in mannose type	0
nPH	Sulfate/phosphate in hybrid type	5.94374
nPC	Sulfate/phosphate in complex-type	2.03366
nA	Acetylation	0.4935
		AH18-5-12-2
Short	Class name	%
N1	1 HexNAc	0
N2	2 HexNAc	1.06765
N3	3 HexNAc	15.5867
N4	4 HexNAc	71.7656
N5	5 HexNAc	10.3939
N6	6 HexNAc	1.1862
N7+	7 HexNAc or larger	0
F	Fucosylation	55.5906
E	Complex fucosylation	1.3167
S	Sialylated	96.8716
Y	Neu5Gc	0.5437
S/N	Sialylation degree (S/N)	0.00544
P	Sulfate or phosphate	3.76194
A	Acetylated	0
nM	High-mannose type	1.06765
nL	Low-mannose type	0
nH	Hybrid-type	15.5867
nC	Complex-type	83.3457
nO	Other	0
nU	Soluble (HexNAc 1)	0
nR	Large-N-glycans	11.8123
nB	Biantennary-size	80.5495
nCS	Sialylated complex Nglycan	99.5725
nN	Monoantennary	52.1501
nG	Glucosylated	0
nJ	Small high-mannose type	50.9254
nF	Fucosylation	55.5906
nFM	Fucosylation in high-mannose type	0
nFL	Fucosylation in low-mannose type	0
nFH	Fucosylation in hybrid-type	22.0768
nFC	Fucosylation in complex-type	62.5702
nE	Complex fucosylation	1.3167
nEH	Complex fucosylation in hybrid-type	0
nEC	Complex fucosylation in complex-type	1.57981
nT	Terminal HexNAc	2.36858
nTH	Terminal HexNAc in hybrid-type	0
nTC	Terminal HexNAc in complex-type	2.84188
nQ	Terminal HexNAc (bisecting-size)	4.00809
nX	Terminal Hex in complex-type	0.95519
nS	Sialylation	96.8716
nY	Neu5Gc	0.5437
nS/N-2	Sialylation degree (S/N-2)	0.27794
nP	Sulfate/phosphate	3.76194
nPM	Sulfate/phosphate in mannose type	49.0746
nPH	Sulfate/phosphate in hybrid type	14.4233
nPC	Sulfate/phosphate in complex-type	1.18768
nA	Acetylation	0
		AH18-5-13-2
Short	Class name	%
N1	1 HexNAc	0
N2	2 HexNAc	0.22279
N3	3 HexNAc	11.5034
N4	4 HexNAc	76.201
N5	5 HexNAc	11.2481
N6	6 HexNAc	0.82476
N7+	7 HexNAc or larger	0
F	Fucosylation	53.7817
E	Complex fucosylation	1.55036
S	Sialylated	98.0842
Y	Neu5Gc	0.12714
S/N	Sialylation degree (S/N)	0
P	Sulfate or phosphate	2.40963
A	Acetylated	0.323
nM	High-mannose type	0
nL	Low-mannose type	0.22279
nH	Hybrid-type	11.5034
nC	Complex-type	88.2738
nO	Other	0
nU	Soluble (HexNAc 1)	0
nR	Large-N-glycans	10.3917
nB	Biantennary-size	82.1455
nCS	Sialylated complex Nglycan	98.6154
nN	Monoantennary	46.2614
nG	Glucosylated	0
nJ	Small high-mannose type	0
nF	Fucosylation	53.7817
nFM	Fucosylation in high-mannose type	0
nFL	Fucosylation in low-mannose type	0
nFH	Fucosylation in hybrid-type	24.8106
nFC	Fucosylation in complex-type	57.6928
nE	Complex fucosylation	1.55036
nEH	Complex fucosylation in hybrid-type	0.45976
nEC	Complex fucosylation in complex-type	1.69639
nT	Terminal HexNAc	2.89974
nTH	Terminal HexNAc in hybrid-type	0
nTC	Terminal HexNAc in complex-type	3.28493
nQ	Terminal HexNAc (bisecting-size)	4.26505
nX	Terminal Hex in complex-type	0
nS	Sialylation	98.0842
nY	Neu5Gc	0.12714
nS/N-2	Sialylation degree (S/N-2)	0.29295
nP	Sulfate/phosphate	2.40963
nPM	Sulfate/phosphate in mannose type	0
nPH	Sulfate/phosphate in hybrid type	6.02868
nPC	Sulfate/phosphate in complex-type	1.94409
nA	Acetylation	0.323
		AH18-5-14-2
Short	Class name	%
N1	1 HexNAc	0
N2	2 HexNAc	0
N3	3 HexNAc	14.2916
N4	4 HexNAc	74.2456
N5	5 HexNAc	10.1841
N6	6 HexNAc	1.06927
N7+	7 HexNAc or larger	0.20946
F	Fucosylation	50.9955
E	Complex fucosylation	0.72569
S	Sialylated	97.4077
Y	Neu5Gc	0.24108
S/N	Sialylation degree (S/N)	0
P	Sulfate or phosphate	2.59233
A	Acetylated	0.98264
nM	High-mannose type	0
nL	Low-mannose type	0
nH	Hybrid-type	14.2916
nC	Complex-type	85.7084
nO	Other	0
nU	Soluble (HexNAc 1)	0
nR	Large-N-glycans	9.49369
nB	Biantennary-size	79.1844
nCS	Sialylated complex Nglycan	98.3187
nN	Monoantennary	51.9003
nG	Glucosylated	0
nJ	Small high-mannose type	0
nF	Fucosylation	50.9955
nFM	Fucosylation in high-mannose type	0
nFL	Fucosylation in low-mannose type	0
nFH	Fucosylation in hybrid-type	27.1736
nFC	Fucosylation in complex-type	54.9677
nE	Complex fucosylation	0.72569
nEH	Complex fucosylation in hybrid-type	0
nEC	Complex fucosylation in complex-type	0.8467
nT	Terminal HexNAc	3.32593
nTH	Terminal HexNAc in hybrid-type	0
nTC	Terminal HexNAc in complex-type	3.88052
nQ	Terminal HexNAc (bisecting-size)	4.00824
nX	Terminal Hex in complex-type	1.95547
nS	Sialylation	97.4077
nY	Neu5Gc	0.24108
nS/N-2	Sialylation degree (S/N-2)	0.18844
nP	Sulfate/phosphate	2.59233
nPM	Sulfate/phosphate in mannose type	0
nPH	Sulfate/phosphate in hybrid type	8.05565
nPC	Sulfate/phosphate in complex-type	1.68134
nA	Acetylation	0.98264
		AH18-5-15-2
Short	Class name	%
N1	1 HexNAc	0
N2	2 HexNAc	0.32938
N3	3 HexNAc	17.9145
N4	4 HexNAc	69.0837
N5	5 HexNAc	10.7
N6	6 HexNAc	1.96459
N7+	7 HexNAc or larger	0.00783
F	Fucosylation	58.0618
E	Complex fucosylation	4.53679
S	Sialylated	92.3748
Y	Neu5Gc	0
S/N	Sialylation degree (S/N)	0
P	Sulfate or phosphate	8.88706
A	Acetylated	0.295
nM	High-mannose type	0.32938
nL	Low-mannose type	0
nH	Hybrid-type	17.9145
nC	Complex-type	81.7561
nO	Other	0
nU	Soluble (HexNAc 1)	0
nR	Large-N-glycans	9.40643
nB	Biantennary-size	79.6353
nCS	Sialylated complex Nglycan	93.8277
nN	Monoantennary	47.4678
nG	Glucosylated	0
nJ	Small high-mannose type	0
nF	Fucosylation	58.0618
nFM	Fucosylation in high-mannose type	0
nFL	Fucosylation in low-mannose type	0
nFH	Fucosylation in hybrid-type	32.3477
nFC	Fucosylation in complex-type	63.9302
nE	Complex fucosylation	4.53679
nEH	Complex fucosylation in hybrid-type	0.09172
nEC	Complex fucosylation in complex-type	5.52907
nT	Terminal HexNAc	5.41135
nTH	Terminal HexNAc in hybrid-type	0
nTC	Terminal HexNAc in complex-type	6.6189
nQ	Terminal HexNAc (bisecting-size)	2.43521
nX	Terminal Hex in complex-type	0.76472
nS	Sialylation	92.3748
nY	Neu5Gc	0
nS/N-2	Sialylation degree (S/N-2)	0.32548
nP	Sulfate/phosphate	8.88706
nPM	Sulfate/phosphate in mannose type	100
nPH	Sulfate/phosphate in hybrid type	12.5576
nPC	Sulfate/phosphate in complex-type	7.71569
nA	Acetylation	0.295
		AH18-5-16-2
Short	Class name	%
N1	1 HexNAc	0
N2	2 HexNAc	0.74833
N3	3 HexNAc	14.0951
N4	4 HexNAc	73.6156
N5	5 HexNAc	9.12634
N6	6 HexNAc	1.84828
N7+	7 HexNAc or larger	0.56641
F	Fucosylation	45.45
E	Complex fucosylation	5.30076
S	Sialylated	94.1474
Y	Neu5Gc	0.34295
S/N	Sialylation degree (S/N)	0.00343
P	Sulfate or phosphate	6.5662
A	Acetylated	0.50834
nM	High-mannose type	0.5864
nL	Low-mannose type	0.16192
nH	Hybrid-type	14.0951
nC	Complex-type	85.1566
nO	Other	0
nU	Soluble (HexNAc 1)	0
nR	Large-N-glycans	9.64606
nB	Biantennary-size	80.3329
nCS	Sialylated complex Nglycan	95.6845
nN	Monoantennary	51.3017
nG	Glucosylated	0
nJ	Small high-mannose type	58.4832
nF	Fucosylation	45.45
nFM	Fucosylation in high-mannose type	0
nFL	Fucosylation in low-mannose type	100
nFH	Fucosylation in hybrid-type	36.0906
nFC	Fucosylation in complex-type	47.2084
nE	Complex fucosylation	5.30076
nEH	Complex fucosylation in hybrid-type	0.55986
nEC	Complex fucosylation in complex-type	6.13206
nT	Terminal HexNAc	4.3445
nTH	Terminal HexNAc in hybrid-type	0
nTC	Terminal HexNAc in complex-type	5.10178
nQ	Terminal HexNAc (bisecting-size)	3.86212
nX	Terminal Hex in complex-type	0.72417
nS	Sialylation	94.1474
nY	Neu5Gc	0.34295
nS/N-2	Sialylation degree (S/N-2)	0.28917
nP	Sulfate/phosphate	6.5662
nPM	Sulfate/phosphate in mannose type	54.1714
nPH	Sulfate/phosphate in hybrid type	12.574
nPC	Sulfate/phosphate in complex-type	5.15345
nA	Acetylation	0.50834
		AH18-5-17-2
Short	Class name	%
N1	1 HexNAc	0
N2	2 HexNAc	1.35074
N3	3 HexNAc	26.3349
N4	4 HexNAc	52.5608
N5	5 HexNAc	14.9059
N6	6 HexNAc	4.53064
N7+	7 HexNAc or larger	0.31692
F	Fucosylation	53.224
E	Complex fucosylation	8.0496
S	Sialylated	89.7322
Y	Neu5Gc	0.63844
S/N	Sialylation degree (S/N)	0.0061
P	Sulfate or phosphate	10.9252
A	Acetylated	0.19697
nM	High-mannose type	1.35074
nL	Low-mannose type	0
nH	Hybrid-type	26.3349
nC	Complex-type	72.3143
nO	Other	0
nU	Soluble (HexNAc 1)	0
nR	Large-N-glycans	19.9683
nB	Biantennary-size	66.7162
nCS	Sialylated complex Nglycan	93.5618
nN	Monoantennary	42.5943
nG	Glucosylated	0
nJ	Small high-mannose type	45.1318
nF	Fucosylation	53.224
nFM	Fucosylation in high-mannose type	0
nFL	Fucosylation in low-mannose type	0
nFH	Fucosylation in hybrid-type	41.7872
nFC	Fucosylation in complex-type	58.3831
nE	Complex fucosylation	8.0496
nEH	Complex fucosylation in hybrid-type	2.84402
nEC	Complex fucosylation in complex-type	10.0957
nT	Terminal HexNAc	5.8616
nTH	Terminal HexNAc in hybrid-type	0
nTC	Terminal HexNAc in complex-type	8.10572
nQ	Terminal HexNAc (bisecting-size)	10.6666
nX	Terminal Hex in complex-type	1.63818
nS	Sialylation	89.7322
nY	Neu5Gc	0.63844
nS/N-2	Sialylation degree (S/N-2)	0.29764
nP	Sulfate/phosphate	10.9252
nPM	Sulfate/phosphate in mannose type	54.8682
nPH	Sulfate/phosphate in hybrid type	18.496
nPC	Sulfate/phosphate in complex-type	7.34735
nA	Acetylation	0.19697
		AH18-5-18-2
Short	Class name	%
N1	1 HexNAc	0
N2	2 HexNAc	0.35237
N3	3 HexNAc	31.9765
N4	4 HexNAc	37.1477
N5	5 HexNAc	22.5801
N6	6 HexNAc	6.66651
N7+	7 HexNAc or larger	1.27677
F	Fucosylation	65.719
E	Complex fucosylation	30.3143
S	Sialylated	80.545
Y	Neu5Gc	0.20206
S/N	Sialylation degree (S/N)	0
P	Sulfate or phosphate	19.7573
A	Acetylated	0.49767
nM	High-mannose type	0.35237
nL	Low-mannose type	0
nH	Hybrid-type	31.9765
nC	Complex-type	67.6711
nO	Other	0
nU	Soluble (HexNAc 1)	0
nR	Large-N-glycans	22.7247
nB	Biantennary-size	47.7405
nCS	Sialylated complex Nglycan	82.1132
nN	Monoantennary	57.6735
nG	Glucosylated	0
nJ	Small high-mannose type	0
nF	Fucosylation	65.719
nFM	Fucosylation in high-mannose type	0
nFL	Fucosylation in low-mannose type	0
nFH	Fucosylation in hybrid-type	68.0495
nFC	Fucosylation in complex-type	64.9599
nE	Complex fucosylation	30.3143
nEH	Complex fucosylation in hybrid-type	14.0861
nEC	Complex fucosylation in complex-type	38.1405
nT	Terminal HexNAc	15.1453
nTH	Terminal HexNAc in hybrid-type	0
nTC	Terminal HexNAc in complex-type	22.3808
nQ	Terminal HexNAc (bisecting-size)	12.9192
nX	Terminal Hex in complex-type	1.40046
nS	Sialylation	80.545
nY	Neu5Gc	0.20206
nS/N-2	Sialylation degree (S/N-2)	0.28394
nP	Sulfate/phosphate	19.7573
nPM	Sulfate/phosphate in mannose type	100
nPH	Sulfate/phosphate in hybrid type	21.886
nPC	Sulfate/phosphate in complex-type	18.3336
nA	Acetylation	0.49767
		AH18-5-19-2
Short	Class name	%
N1	1 HexNAc	0
N2	2 HexNAc	0.21119
N3	3 HexNAc	18.303
N4	4 HexNAc	67.7228
N5	5 HexNAc	11.9776
N6	6 HexNAc	1.62632
N7+	7 HexNAc or larger	0.15909
F	Fucosylation	48.6475
E	Complex fucosylation	6.37491
S	Sialylated	95.1836
Y	Neu5Gc	0.11224
S/N	Sialylation degree (S/N)	0
P	Sulfate or phosphate	5.18446
A	Acetylated	0.27661
nM	High-mannose type	0.21119
nL	Low-mannose type	0
nH	Hybrid-type	18.303
nC	Complex-type	81.4858
nO	Other	0
nU	Soluble (HexNAc 1)	0
nR	Large-N-glycans	10.9436
nB	Biantennary-size	77.0015
nCS	Sialylated complex Nglycan	95.8271
nN	Monoantennary	51.3225
nG	Glucosylated	0
nJ	Small high-mannose type	100
nF	Fucosylation	48.6475
nFM	Fucosylation in high-mannose type	0
nFL	Fucosylation in low-mannose type	0
nFH	Fucosylation in hybrid-type	35.5263
nFC	Fucosylation in complex-type	51.7208
nE	Complex fucosylation	6.37491
nEH	Complex fucosylation in hybrid-type	0.11947
nEC	Complex fucosylation in complex-type	7.7965
nT	Terminal HexNAc	5.0533
nTH	Terminal HexNAc in hybrid-type	0
nTC	Terminal HexNAc in complex-type	6.20144
nQ	Terminal HexNAc (bisecting-size)	5.18491
nX	Terminal Hex in complex-type	0.56046
nS	Sialylation	95.1836
nY	Neu5Gc	0.11224
nS/N-2	Sialylation degree (S/N-2)	0.26657
nP	Sulfate/phosphate	5.18446
nPM	Sulfate/phosphate in mannose type	0
nPH	Sulfate/phosphate in hybrid type	7.73694
nPC	Sulfate/phosphate in complex-type	4.62457
nA	Acetylation	0.27661
		AH18-5-2-2
Short	Class name	%
N1	1 HexNAc	0
N2	2 HexNAc	1.00163
N3	3 HexNAc	12.127
N4	4 HexNAc	69.8551
N5	5 HexNAc	14.3184
N6	6 HexNAc	2.22489
N7+	7 HexNAc or larger	0.47298
F	Fucosylation	43.5712
E	Complex fucosylation	6.54846
S	Sialylated	94.9589
Y	Neu5Gc	0.37069
S/N	Sialylation degree (S/N)	0.00789
P	Sulfate or phosphate	5.91331
A	Acetylated	0.1776
nM	High-mannose type	0.58302
nL	Low-mannose type	0.41862
nH	Hybrid-type	12.127
nC	Complex-type	86.8714
nO	Other	0
nU	Soluble (HexNAc 1)	0
nR	Large-N-glycans	13.3324
nB	Biantennary-size	74.6931
nCS	Sialylated complex Nglycan	97.1629
nN	Monoantennary	37.9955
nG	Glucosylated	0
nJ	Small high-mannose type	63.5819
nF	Fucosylation	43.5712
nFM	Fucosylation in high-mannose type	0
nFL	Fucosylation in low-mannose type	0
nFH	Fucosylation in hybrid-type	20.7986
nFC	Fucosylation in complex-type	47.2526
nE	Complex fucosylation	6.54846
nEH	Complex fucosylation in hybrid-type	0
nEC	Complex fucosylation in complex-type	7.53812
nT	Terminal HexNAc	5.49211
nTH	Terminal HexNAc in hybrid-type	0
nTC	Terminal HexNAc in complex-type	6.32211
nQ	Terminal HexNAc (bisecting-size)	7.55395
nX	Terminal Hex in complex-type	0.84545
nS	Sialylation	94.9589
nY	Neu5Gc	0.37069
nS/N-2	Sialylation degree (S/N-2)	0.20255
nP	Sulfate/phosphate	5.91331
nPM	Sulfate/phosphate in mannose type	21.1977
nPH	Sulfate/phosphate in hybrid type	19.4951
nPC	Sulfate/phosphate in complex-type	3.8411
nA	Acetylation	0.1776
		AH17-24-11-2
Short	Class name	%
N1	1 HexNAc	0
N2	2 HexNAc	0.34727
N3	3 HexNAc	14.3892
N4	4 HexNAc	71.2914
N5	5 HexNAc	11.8947
N6	6 HexNAc	1.75544
N7+	7 HexNAc or larger	0.32198
F	Fucosylation	56.8832
E	Complex fucosylation	6.64197
S	Sialylated	95.8601
Y	Neu5Gc	0
S/N	Sialylation degree (S/N)	0.00347
P	Sulfate or phosphate	4.86173
A	Acetylated	0.16789
nM	High-mannose type	0
nL	Low-mannose type	0.34727
nH	Hybrid-type	14.3892
nC	Complex-type	85.2635
nO	Other	0
nU	Soluble (HexNAc 1)	0
nR	Large-N-glycans	12.9214
nB	Biantennary-size	74.6744
nCS	Sialylated complex Nglycan	96.7539
nN	Monoantennary	47.8345
nG	Glucosylated	0
nJ	Small high-mannose type	0
nF	Fucosylation	56.8832
nFM	Fucosylation in high-mannose type	0
nFL	Fucosylation in low-mannose type	0
nFH	Fucosylation in hybrid-type	36.3347
nFC	Fucosylation in complex-type	60.5827
nE	Complex fucosylation	6.64197
nEH	Complex fucosylation in hybrid-type	0
nEC	Complex fucosylation in complex-type	7.78993
nT	Terminal HexNAc	3.5383
nTH	Terminal HexNAc in hybrid-type	0
nTC	Terminal HexNAc in complex-type	4.14984
nQ	Terminal HexNAc (bisecting-size)	6.61342
nX	Terminal Hex in complex-type	2.23584
nS	Sialylation	95.8601
nY	Neu5Gc	0
nS/N-2	Sialylation degree (S/N-2)	0.16823
nP	Sulfate/phosphate	4.86173
nPM	Sulfate/phosphate in mannose type	0
nPH	Sulfate/phosphate in hybrid type	9.53569
nPC	Sulfate/phosphate in complex-type	4.09275
nA	Acetylation	0.16789
		AH18-5-20-2
Short	Class name	%
N1	1 HexNAc	0
N2	2 HexNAc	0.46545
N3	3 HexNAc	22.9604
N4	4 HexNAc	64.5653
N5	5 HexNAc	9.80751
N6	6 HexNAc	2.19327
N7+	7 HexNAc or larger	0.00803
F	Fucosylation	52.9466
E	Complex fucosylation	5.75286
S	Sialylated	91.4751
Y	Neu5Gc	0
S/N	Sialylation degree (S/N)	0
P	Sulfate or phosphate	8.91964
A	Acetylated	0.17887
nM	High-mannose type	0.46545
nL	Low-mannose type	0
nH	Hybrid-type	22.9604
nC	Complex-type	76.5741
nO	Other	0
nU	Soluble (HexNAc 1)	0
nR	Large-N-glycans	10.689
nB	Biantennary-size	77.2768
nCS	Sialylated complex Nglycan	94.7147
nN	Monoantennary	55.5498
nG	Glucosylated	0
nJ	Small high-mannose type	0
nF	Fucosylation	52.9466
nFM	Fucosylation in high-mannose type	0
nFL	Fucosylation in low-mannose type	0
nFH	Fucosylation in hybrid-type	44.1453
nFC	Fucosylation in complex-type	55.9074
nE	Complex fucosylation	5.75286
nEH	Complex fucosylation in hybrid-type	0.98112
nEC	Complex fucosylation in complex-type	7.21862
nT	Terminal HexNAc	4.37746
nTH	Terminal HexNAc in hybrid-type	0
nTC	Terminal HexNAc in complex-type	5.71664
nQ	Terminal HexNAc (bisecting-size)	4.60213
nX	Terminal Hex in complex-type	0.41994
nS	Sialylation	91.4751
nY	Neu5Gc	0
nS/N-2	Sialylation degree (S/N-2)	0.26373
nP	Sulfate/phosphate	8.91964
nPM	Sulfate/phosphate in mannose type	100
nPH	Sulfate/phosphate in hybrid type	17.475
nPC	Sulfate/phosphate in complex-type	5.80073
nA	Acetylation	0.17887
		AH18-5-21-2
Short	Class name	%
N1	1 HexNAc	0
N2	2 HexNAc	0.20617
N3	3 HexNAc	13.2112
N4	4 HexNAc	63.6661
N5	5 HexNAc	18.9609
N6	6 HexNAc	3.95565
N7+	7 HexNAc or larger	0
F	Fucosylation	67.9799
E	Complex fucosylation	5.01439
S	Sialylated	97.4829
Y	Neu5Gc	0.08262
S/N	Sialylation degree (S/N)	0
P	Sulfate or phosphate	2.96128
A	Acetylated	0.63137
nM	High-mannose type	0.20617
nL	Low-mannose type	0
nH	Hybrid-type	13.2112
nC	Complex-type	86.5826
nO	Other	0
nU	Soluble (HexNAc 1)	0
nR	Large-N-glycans	14.8064
nB	Biantennary-size	66.0664
nCS	Sialylated complex Nglycan	98.6671
nN	Monoantennary	49.1117
nG	Glucosylated	0
nJ	Small high-mannose type	0
nF	Fucosylation	67.9799
nFM	Fucosylation in high-mannose type	0
nFL	Fucosylation in low-mannose type	0
nFH	Fucosylation in hybrid-type	32.8496
nFC	Fucosylation in complex-type	73.5021
nE	Complex fucosylation	5.01439
nEH	Complex fucosylation in hybrid-type	1.32983
nEC	Complex fucosylation in complex-type	5.58854
nT	Terminal HexNAc	10.7316
nTH	Terminal HexNAc in hybrid-type	0
nTC	Terminal HexNAc in complex-type	12.3946
nQ	Terminal HexNAc (bisecting-size)	8.44358
nX	Terminal Hex in complex-type	1.37187
nS	Sialylation	97.4829
nY	Neu5Gc	0.08262
nS/N-2	Sialylation degree (S/N-2)	0.15079
nP	Sulfate/phosphate	2.96128
nPM	Sulfate/phosphate in mannose type	100
nPH	Sulfate/phosphate in hybrid type	8.75663
nPC	Sulfate/phosphate in complex-type	1.84594
nA	Acetylation	0.63137
		AH18-5-22-2
Short	Class name	%
N1	1 HexNAc	0
N2	2 HexNAc	3.60721
N3	3 HexNAc	35.6172
N4	4 HexNAc	48.5963
N5	5 HexNAc	10.1204
N6	6 HexNAc	1.89185
N7+	7 HexNAc or larger	0.16701
F	Fucosylation	46.9699
E	Complex fucosylation	5.59899
S	Sialylated	64.5112
Y	Neu5Gc	0.79039
S/N	Sialylation degree (S/N)	0.00309
P	Sulfate or phosphate	36.4183
A	Acetylated	0.40435
nM	High-mannose type	2.50057
nL	Low-mannose type	1.10664
nH	Hybrid-type	35.6172
nC	Complex-type	60.7756
nO	Other	0
nU	Soluble (HexNAc 1)	0
nR	Large-N-glycans	9.90528
nB	Biantennary-size	69.2321
nCS	Sialylated complex Nglycan	84.0852
nN	Monoantennary	21.685
nG	Glucosylated	0
nJ	Small high-mannose type	25.5107
nF	Fucosylation	46.9699
nFM	Fucosylation in high-mannose type	18.0516
nFL	Fucosylation in low-mannose type	74.9373
nFH	Fucosylation in hybrid-type	19.2408
nFC	Fucosylation in complex-type	63.9009
nE	Complex fucosylation	5.59899
nEH	Complex fucosylation in hybrid-type	1.05386
nEC	Complex fucosylation in complex-type	8.24584
nT	Terminal HexNAc	7.49381
nTH	Terminal HexNAc in hybrid-type	0
nTC	Terminal HexNAc in complex-type	12.3303
nQ	Terminal HexNAc (bisecting-size)	3.73574
nX	Terminal Hex in complex-type	3.06166
nS	Sialylation	64.5112
nY	Neu5Gc	0.79039
nS/N-2	Sialylation degree (S/N-2)	0.18562
nP	Sulfate/phosphate	36.4183
nPM	Sulfate/phosphate in mannose type	83.7381
nPH	Sulfate/phosphate in hybrid type	64.5982
nPC	Sulfate/phosphate in complex-type	17.095
nA	Acetylation	0.40435
		AH18-5-23-2
Short	Class name	%
N1	1 HexNAc	0
N2	2 HexNAc	2.53055
N3	3 HexNAc	21.3009
N4	4 HexNAc	62.2307
N5	5 HexNAc	11.2083
N6	6 HexNAc	2.57222
N7+	7 HexNAc or larger	0.1573
F	Fucosylation	46.7599
E	Complex fucosylation	9.48909
S	Sialylated	83.7126
Y	Neu5Gc	0
S/N	Sialylation degree (S/N)	0
P	Sulfate or phosphate	16.2874
A	Acetylated	0.11348
nM	High-mannose type	1.42603
nL	Low-mannose type	1.10452
nH	Hybrid-type	21.3009
nC	Complex-type	76.1685
nO	Other	0
nU	Soluble (HexNAc 1)	0
nR	Large-N-glycans	10.8333
nB	Biantennary-size	74.707
nCS	Sialylated complex Nglycan	89.2127
nN	Monoantennary	38.294
nG	Glucosylated	0
nJ	Small high-mannose type	26.5957
nF	Fucosylation	46.7599
nFM	Fucosylation in high-mannose type	0
nFL	Fucosylation in low-mannose type	66.1498
nFH	Fucosylation in hybrid-type	24.8143
nFC	Fucosylation in complex-type	53.4914
nE	Complex fucosylation	9.48909
nEH	Complex fucosylation in hybrid-type	1.13953
nEC	Complex fucosylation in complex-type	12.1393
nT	Terminal HexNAc	6.82781
nTH	Terminal HexNAc in hybrid-type	0
nTC	Terminal HexNAc in complex-type	8.96408
nQ	Terminal HexNAc (bisecting-size)	3.82467
nX	Terminal Hex in complex-type	0.86311
nS	Sialylation	83.7126
nY	Neu5Gc	0
nS/N-2	Sialylation degree (S/N-2)	0.32526
nP	Sulfate/phosphate	16.2874
nPM	Sulfate/phosphate in mannose type	76.9774
nPH	Sulfate/phosphate in hybrid type	28.7448
nPC	Sulfate/phosphate in complex-type	10.7873
nA	Acetylation	0.11348
		AH18-5-24-2
Short	Class name	%
N1	1 HexNAc	0
N2	2 HexNAc	5.58416
N3	3 HexNAc	34.3342
N4	4 HexNAc	43.4647
N5	5 HexNAc	12.9377
N6	6 HexNAc	3.49767
N7+	7 HexNAc or larger	0.18159
F	Fucosylation	44.9211
E	Complex fucosylation	7.31869
S	Sialylated	56.778
Y	Neu5Gc	0.21277
S/N	Sialylation degree (S/N)	0
P	Sulfate or phosphate	44.783
A	Acetylated	0.08582
nM	High-mannose type	3.59602
nL	Low-mannose type	1.98814
nH	Hybrid-type	34.0132
nC	Complex-type	60.0816
nO	Other	0.32097
nU	Soluble (HexNAc 1)	0
nR	Large-N-glycans	14.7017
nB	Biantennary-size	60.8981
nCS	Sialylated complex Nglycan	76.0536
nN	Monoantennary	18.9891
nG	Glucosylated	0
nJ	Small high-mannose type	20.6751
nF	Fucosylation	44.9211
nFM	Fucosylation in high-mannose type	0
nFL	Fucosylation in low-mannose type	100
nFH	Fucosylation in hybrid-type	16.7904
nFC	Fucosylation in complex-type	61.9524
nE	Complex fucosylation	7.31869
nEH	Complex fucosylation in hybrid-type	1.32407
nEC	Complex fucosylation in complex-type	10.6981
nT	Terminal HexNAc	9.6816
nTH	Terminal HexNAc in hybrid-type	0
nTC	Terminal HexNAc in complex-type	16.1141
nQ	Terminal HexNAc (bisecting-size)	6.52742
nX	Terminal Hex in complex-type	2.93118
nS	Sialylation	56.778
nY	Neu5Gc	0.21277
nS/N-2	Sialylation degree (S/N-2)	0.20299
nP	Sulfate/phosphate	44.783
nPM	Sulfate/phosphate in mannose type	100
nPH	Sulfate/phosphate in hybrid type	69.6529
nPC	Sulfate/phosphate in complex-type	25.2767
nA	Acetylation	0.08582
		AH18-5-25-2
Short	Class name	%
N1	1 HexNAc	0
N2	2 HexNAc	1.24057
N3	3 HexNAc	22.8694
N4	4 HexNAc	62.1663
N5	5 HexNAc	13.0012
N6	6 HexNAc	0.72256
N7+	7 HexNAc or larger	0
F	Fucosylation	48.0634
E	Complex fucosylation	7.37772
S	Sialylated	87.858
Y	Neu5Gc	1.09566
S/N	Sialylation degree (S/N)	0
P	Sulfate or phosphate	12.142
A	Acetylated	0.48522
nM	High-mannose type	0.73574
nL	Low-mannose type	0.50482
nH	Hybrid-type	22.8694
nC	Complex-type	75.8901
nO	Other	0
nU	Soluble (HexNAc 1)	0
nR	Large-N-glycans	11.672
nB	Biantennary-size	74.6229
nCS	Sialylated complex Nglycan	93.8324
nN	Monoantennary	39.2119
nG	Glucosylated	0
nJ	Small high-mannose type	0
nF	Fucosylation	48.0634
nFM	Fucosylation in high-mannose type	0
nFL	Fucosylation in low-mannose type	0
nFH	Fucosylation in hybrid-type	23.5587
nFC	Fucosylation in complex-type	56.2335
nE	Complex fucosylation	7.37772
nEH	Complex fucosylation in hybrid-type	2.14204
nEC	Complex fucosylation in complex-type	9.07609
nT	Terminal HexNAc	5.7036
nTH	Terminal HexNAc in hybrid-type	0
nTC	Terminal HexNAc in complex-type	7.51561
nQ	Terminal HexNAc (bisecting-size)	6.06955
nX	Terminal Hex in complex-type	0.63938
nS	Sialylation	87.858
nY	Neu5Gc	1.09566
nS/N-2	Sialylation degree (S/N-2)	0.29883
nP	Sulfate/phosphate	12.142
nPM	Sulfate/phosphate in mannose type	59.3069
nPH	Sulfate/phosphate in hybrid type	29.4091
nPC	Sulfate/phosphate in complex-type	6.16755
nA	Acetylation	0.48522
		AH18-5-26-2
Short	Class name	%
N1	1 HexNAc	0
N2	2 HexNAc	0.9144
N3	3 HexNAc	16.9865
N4	4 HexNAc	65.7562
N5	5 HexNAc	13.1749
N6	6 HexNAc	2.71485
N7+	7 HexNAc or larger	0.45312
F	Fucosylation	57.9012
E	Complex fucosylation	6.3012
S	Sialylated	86.1523
Y	Neu5Gc	0.16627
S/N	Sialylation degree (S/N)	0
P	Sulfate or phosphate	14.1855
A	Acetylated	0.16788
nM	High-mannose type	0.50976
nL	Low-mannose type	0.40464
nH	Hybrid-type	16.9865
nC	Complex-type	82.0991
nO	Other	0
nU	Soluble (HexNAc 1)	0
nR	Large-N-glycans	12.6549
nB	Biantennary-size	71.6037
nCS	Sialylated complex Nglycan	90.5064
nN	Monoantennary	40.7367
nG	Glucosylated	0
nJ	Small high-mannose type	0
nF	Fucosylation	57.9012
nFM	Fucosylation in high-mannose type	0
nFL	Fucosylation in low-mannose type	100
nFH	Fucosylation in hybrid-type	28.1813
nFC	Fucosylation in complex-type	64.2023
nE	Complex fucosylation	6.3012
nEH	Complex fucosylation in hybrid-type	0.34188
nEC	Complex fucosylation in complex-type	7.60437
nT	Terminal HexNAc	7.27169
nTH	Terminal HexNAc in hybrid-type	0
nTC	Terminal HexNAc in complex-type	8.8572
nQ	Terminal HexNAc (bisecting-size)	5.03804
nX	Terminal Hex in complex-type	2.06561
nS	Sialylation	86.1523
nY	Neu5Gc	0.16627
nS/N-2	Sialylation degree (S/N-2)	0.24924
nP	Sulfate/phosphate	14.1855
nPM	Sulfate/phosphate in mannose type	100
nPH	Sulfate/phosphate in hybrid type	30.2539
nPC	Sulfate/phosphate in complex-type	9.90515
nA	Acetylation	0.16788
		AH18-5-3-2
Short	Class name	%
N1	1 HexNAc	0
N2	2 HexNAc	0.27006
N3	3 HexNAc	14.6291
N4	4 HexNAc	73.5839
N5	5 HexNAc	10.2348
N6	6 HexNAc	1.28219
N7+	7 HexNAc or larger	0
F	Fucosylation	56.6251
E	Complex fucosylation	2.87139
S	Sialylated	96.5327
Y	Neu5Gc	0.28989
S/N	Sialylation degree (S/N)	0
P	Sulfate or phosphate	4.37011
A	Acetylated	0.22388
nM	High-mannose type	0.27006
nL	Low-mannose type	0
nH	Hybrid-type	14.6291
nC	Complex-type	85.1009
nO	Other	0
nU	Soluble (HexNAc 1)	0
nR	Large-N-glycans	9.38703
nB	Biantennary-size	79.793
nCS	Sialylated complex Nglycan	98.0177
nN	Monoantennary	46.7521
nG	Glucosylated	0
nJ	Small high-mannose type	0
nF	Fucosylation	56.6251
nFM	Fucosylation in high-mannose type	0
nFL	Fucosylation in low-mannose type	0
nFH	Fucosylation in hybrid-type	26.716
nFC	Fucosylation in complex-type	61.9463
nE	Complex fucosylation	2.87139
nEH	Complex fucosylation in hybrid-type	0
nEC	Complex fucosylation in complex-type	3.3741
nT	Terminal HexNAc	4.13393
nTH	Terminal HexNAc in hybrid-type	0
nTC	Terminal HexNAc in complex-type	4.85768
nQ	Terminal HexNAc (bisecting-size)	2.98944
nX	Terminal Hex in complex-type	1.66254
nS	Sialylation	96.5327
nY	Neu5Gc	0.28989
nS/N-2	Sialylation degree (S/N-2)	0.23099
nP	Sulfate/phosphate	4.37011
nPM	Sulfate/phosphate in mannose type	100
nPH	Sulfate/phosphate in hybrid type	10.3233
nPC	Sulfate/phosphate in complex-type	3.04328
nA	Acetylation	0.22388
		AH18-5-4-2
Short	Class name	%
N1	1 HexNAc	0
N2	2 HexNAc	0
N3	3 HexNAc	12.0707
N4	4 HexNAc	76.7211
N5	5 HexNAc	9.35685
N6	6 HexNAc	1.57298
N7+	7 HexNAc or larger	0.27845
F	Fucosylation	52.5483
E	Complex fucosylation	4.15144
S	Sialylated	97.7143
Y	Neu5Gc	0.06856
S/N	Sialylation degree (S/N)	0
P	Sulfate or phosphate	3.2012
A	Acetylated	0.55164
nM	High-mannose type	0
nL	Low-mannose type	0
nH	Hybrid-type	12.0707
nC	Complex-type	87.6773
nO	Other	0.25205
nU	Soluble (HexNAc 1)	0
nR	Large-N-glycans	9.46485
nB	Biantennary-size	81.1986
nCS	Sialylated complex Nglycan	97.9169
nN	Monoantennary	59.0504
nG	Glucosylated	0
nJ	Small high-mannose type	0
nF	Fucosylation	52.5483
nFM	Fucosylation in high-mannose type	0
nFL	Fucosylation in low-mannose type	0
nFH	Fucosylation in hybrid-type	28.0882
nFC	Fucosylation in complex-type	55.7794
nE	Complex fucosylation	4.15144
nEH	Complex fucosylation in hybrid-type	0
nEC	Complex fucosylation in complex-type	4.44744
nT	Terminal HexNAc	3.82528
nTH	Terminal HexNAc in hybrid-type	0
nTC	Terminal HexNAc in complex-type	4.07543
nQ	Terminal HexNAc (bisecting-size)	4.54183
nX	Terminal Hex in complex-type	0.96678
nS	Sialylation	97.7143
nY	Neu5Gc	0.06856
nS/N-2	Sialylation degree (S/N-2)	0.18831
nP	Sulfate/phosphate	3.2012
nPM	Sulfate/phosphate in mannose type	0
nPH	Sulfate/phosphate in hybrid type	3.8053
nPC	Sulfate/phosphate in complex-type	2.83977
nA	Acetylation	0.55164
		AH18-5-5-2
Short	Class name	%
N1	1 HexNAc	0
N2	2 HexNAc	1.34582
N3	3 HexNAc	21.2544
N4	4 HexNAc	62.4701
N5	5 HexNAc	12.0803
N6	6 HexNAc	2.10518
N7+	7 HexNAc or larger	0.74425
F	Fucosylation	64.117
E	Complex fucosylation	4.82762
S	Sialylated	94.5357
Y	Neu5Gc	0
S/N	Sialylation degree (S/N)	0
P	Sulfate or phosphate	6.34409
A	Acetylated	0.55729
nM	High-mannose type	0.35997
nL	Low-mannose type	0.98584
nH	Hybrid-type	21.2544
nC	Complex-type	77.3998
nO	Other	0
nU	Soluble (HexNAc 1)	0
nR	Large-N-glycans	12.5413
nB	Biantennary-size	72.4798
nCS	Sialylated complex Nglycan	96.9685
nN	Monoantennary	56.258
nG	Glucosylated	0
nJ	Small high-mannose type	0
nF	Fucosylation	64.117
nFM	Fucosylation in high-mannose type	0
nFL	Fucosylation in low-mannose type	50.2688
nFH	Fucosylation in hybrid-type	40.3462
nFC	Fucosylation in complex-type	71.1191
nE	Complex fucosylation	4.82762
nEH	Complex fucosylation in hybrid-type	3.31889
nEC	Complex fucosylation in complex-type	5.32587
nT	Terminal HexNAc	6.27807
nTH	Terminal HexNAc in hybrid-type	0
nTC	Terminal HexNAc in complex-type	8.11122
nQ	Terminal HexNAc (bisecting-size)	5.56705
nX	Terminal Hex in complex-type	0.99226
nS	Sialylation	94.5357
nY	Neu5Gc	0
nS/N-2	Sialylation degree (S/N-2)	0.26006
nP	Sulfate/phosphate	6.34409
nPM	Sulfate/phosphate in mannose type	63.5707
nPH	Sulfate/phosphate in hybrid type	10.644
nPC	Sulfate/phosphate in complex-type	4.16826
nA	Acetylation	0.55729
		AH17-24-12-2
Short	Class name	%
N1	1 HexNAc	0
N2	2 HexNAc	0
N3	3 HexNAc	18.395
N4	4 HexNAc	66.3628
N5	5 HexNAc	12.794
N6	6 HexNAc	2.05899
N7+	7 HexNAc or larger	0.38935
F	Fucosylation	59.4441
E	Complex fucosylation	7.59592
S	Sialylated	95.6408
Y	Neu5Gc	0
S/N	Sialylation degree (S/N)	0
P	Sulfate or phosphate	4.35923
A	Acetylated	0.14545
nM	High-mannose type	0
nL	Low-mannose type	0
nH	Hybrid-type	18.395
nC	Complex-type	81.605
nO	Other	0
nU	Soluble (HexNAc 1)	0
nR	Large-N-glycans	12.7372
nB	Biantennary-size	73.662
nCS	Sialylated complex Nglycan	96.1951
nN	Monoantennary	64.9437
nG	Glucosylated	0
nJ	Small high-mannose type	0
nF	Fucosylation	59.4441
nFM	Fucosylation in high-mannose type	0
nFL	Fucosylation in low-mannose type	0
nFH	Fucosylation in hybrid-type	53.5147
nFC	Fucosylation in complex-type	60.7807
nE	Complex fucosylation	7.59592
nEH	Complex fucosylation in hybrid-type	0
nEC	Complex fucosylation in complex-type	9.30815
nT	Terminal HexNAc	5.05679
nTH	Terminal HexNAc in hybrid-type	0
nTC	Terminal HexNAc in complex-type	6.19666
nQ	Terminal HexNAc (bisecting-size)	5.48101
nX	Terminal Hex in complex-type	0.59248
nS	Sialylation	95.6408
nY	Neu5Gc	0
nS/N-2	Sialylation degree (S/N-2)	0.30203
nP	Sulfate/phosphate	4.35923
nPM	Sulfate/phosphate in mannose type	0
nPH	Sulfate/phosphate in hybrid type	6.81826
nPC	Sulfate/phosphate in complex-type	3.80492
nA	Acetylation	0.14545
		AH18-5-6-2
Short	Class name	%
N1	1 HexNAc	0
N2	2 HexNAc	0.88942
N3	3 HexNAc	20.0595
N4	4 HexNAc	66.6295
N5	5 HexNAc	10.5985
N6	6 HexNAc	1.75941
N7+	7 HexNAc or larger	0.06361
F	Fucosylation	57.215
E	Complex fucosylation	3.49576
S	Sialylated	93.4069
Y	Neu5Gc	0.58476
S/N	Sialylation degree (S/N)	0.00334
P	Sulfate or phosphate	7.5736
A	Acetylated	0.18452
nM	High-mannose type	0.33396
nL	Low-mannose type	0.55546
nH	Hybrid-type	20.0595
nC	Complex-type	79.0511
nO	Other	0
nU	Soluble (HexNAc 1)	0
nR	Large-N-glycans	11.2868
nB	Biantennary-size	73.1047
nCS	Sialylated complex Nglycan	94.8276
nN	Monoantennary	53.0737
nG	Glucosylated	0
nJ	Small high-mannose type	100
nF	Fucosylation	57.215
nFM	Fucosylation in high-mannose type	0
nFL	Fucosylation in low-mannose type	61.3459
nFH	Fucosylation in hybrid-type	31.0092
nFC	Fucosylation in complex-type	64.0775
nE	Complex fucosylation	3.49576
nEH	Complex fucosylation in hybrid-type	0
nEC	Complex fucosylation in complex-type	4.42216
nT	Terminal HexNAc	4.17455
nTH	Terminal HexNAc in hybrid-type	0
nTC	Terminal HexNAc in complex-type	5.28083
nQ	Terminal HexNAc (bisecting-size)	3.99849
nX	Terminal Hex in complex-type	1.17969
nS	Sialylation	93.4069
nY	Neu5Gc	0.58476
nS/N-2	Sialylation degree (S/N-2)	0.25674
nP	Sulfate/phosphate	7.5736
nPM	Sulfate/phosphate in mannose type	38.3119
nPH	Sulfate/phosphate in hybrid type	10.7852
nPC	Sulfate/phosphate in complex-type	6.41281
nA	Acetylation	0.18452
		AH18-5-7-2
Short	Class name	%
N1	1 HexNAc	0
N2	2 HexNAc	1.76511
N3	3 HexNAc	25.804
N4	4 HexNAc	46.5072
N5	5 HexNAc	20.3438
N6	6 HexNAc	4.89887
N7+	7 HexNAc or larger	0.68112
F	Fucosylation	45.9185
E	Complex fucosylation	11.5726
S	Sialylated	88.5071
Y	Neu5Gc	0.35096
S/N	Sialylation degree (S/N)	0
P	Sulfate or phosphate	12.0811
A	Acetylated	0.38401
nM	High-mannose type	1.28253
nL	Low-mannose type	0.48257
nH	Hybrid-type	25.804
nC	Complex-type	72.4309
nO	Other	0
nU	Soluble (HexNAc 1)	0
nR	Large-N-glycans	25.8427
nB	Biantennary-size	55.8621
nCS	Sialylated complex Nglycan	94.6229
nN	Monoantennary	39.2126
nG	Glucosylated	0
nJ	Small high-mannose type	0
nF	Fucosylation	45.9185
nFM	Fucosylation in high-mannose type	0
nFL	Fucosylation in low-mannose type	100
nFH	Fucosylation in hybrid-type	31.0288
nFC	Fucosylation in complex-type	51.6758
nE	Complex fucosylation	11.5726
nEH	Complex fucosylation in hybrid-type	1.7757
nEC	Complex fucosylation in complex-type	15.3448
nT	Terminal HexNAc	7.64853
nTH	Terminal HexNAc in hybrid-type	0
nTC	Terminal HexNAc in complex-type	10.5597
nQ	Terminal HexNAc (bisecting-size)	17.1827
nX	Terminal Hex in complex-type	2.79729
nS	Sialylation	88.5071
nY	Neu5Gc	0.35096
nS/N-2	Sialylation degree (S/N-2)	0.28529
nP	Sulfate/phosphate	12.0811
nPM	Sulfate/phosphate in mannose type	100
nPH	Sulfate/phosphate in hybrid type	22.6056
nPC	Sulfate/phosphate in complex-type	6.18917
nA	Acetylation	0.38401
		AH18-5-8-2
Short	Class name	%
N1	1 HexNAc	0
N2	2 HexNAc	0
N3	3 HexNAc	11.3129
N4	4 HexNAc	60.755
N5	5 HexNAc	23.4254
N6	6 HexNAc	4.50667
N7+	7 HexNAc or larger	0
F	Fucosylation	63.9928
E	Complex fucosylation	8.5102
S	Sialylated	98.1247
Y	Neu5Gc	0
S/N	Sialylation degree (S/N)	0
P	Sulfate or phosphate	1.87526
A	Acetylated	0.18675
nM	High-mannose type	0
nL	Low-mannose type	0
nH	Hybrid-type	11.3129
nC	Complex-type	88.6871
nO	Other	0
nU	Soluble (HexNAc 1)	0
nR	Large-N-glycans	20.9125
nB	Biantennary-size	62.4476
nCS	Sialylated complex Nglycan	98.585
nN	Monoantennary	48.281
nG	Glucosylated	0
nJ	Small high-mannose type	0
nF	Fucosylation	63.9928
nFM	Fucosylation in high-mannose type	0
nFL	Fucosylation in low-mannose type	0
nFH	Fucosylation in hybrid-type	31.9641
nFC	Fucosylation in complex-type	68.0783
nE	Complex fucosylation	8.5102
nEH	Complex fucosylation in hybrid-type	0
nEC	Complex fucosylation in complex-type	9.59576
nT	Terminal HexNAc	9.38539
nTH	Terminal HexNAc in hybrid-type	0
nTC	Terminal HexNAc in complex-type	10.5826
nQ	Terminal HexNAc (bisecting-size)	12.5816
nX	Terminal Hex in complex-type	0.79936
nS	Sialylation	98.1247
nY	Neu5Gc	0
nS/N-2	Sialylation degree (S/N-2)	0.20429
nP	Sulfate/phosphate	1.87526
nPM	Sulfate/phosphate in mannose type	0
nPH	Sulfate/phosphate in hybrid type	5.48323
nPC	Sulfate/phosphate in complex-type	1.41503
nA	Acetylation	0.18675
		AH18-5-9-2
Short	Class name	%
N1	1 HexNAc	0
N2	2 HexNAc	0
N3	3 HexNAc	15.449
N4	4 HexNAc	71.463
N5	5 HexNAc	11.477
N6	6 HexNAc	1.61094
N7+	7 HexNAc or larger	0
F	Fucosylation	60.244
E	Complex fucosylation	5.40989
S	Sialylated	97.5123
Y	Neu5Gc	0.19046
S/N	Sialylation degree (S/N)	0
P	Sulfate or phosphate	3.00117
A	Acetylated	0.91521
nM	High-mannose type	0
nL	Low-mannose type	0
nH	Hybrid-type	15.449
nC	Complex-type	84.551
nO	Other	0
nU	Soluble (HexNAc 1)	0
nR	Large-N-glycans	12.1964
nB	Biantennary-size	79.978
nCS	Sialylated complex Nglycan	98.5035
nN	Monoantennary	49.6025
nG	Glucosylated	0
nJ	Small high-mannose type	0
nF	Fucosylation	60.244
nFM	Fucosylation in high-mannose type	0
nFL	Fucosylation in low-mannose type	0
nFH	Fucosylation in hybrid-type	35.1416
nFC	Fucosylation in complex-type	64.8307
nE	Complex fucosylation	5.40989
nEH	Complex fucosylation in hybrid-type	2.90677
nEC	Complex fucosylation in complex-type	5.86726
nT	Terminal HexNAc	3.28928
nTH	Terminal HexNAc in hybrid-type	0
nTC	Terminal HexNAc in complex-type	3.89029
nQ	Terminal HexNAc (bisecting-size)	4.31609
nX	Terminal Hex in complex-type	0.31838
nS	Sialylation	97.5123
nY	Neu5Gc	0.19046
nS/N-2	Sialylation degree (S/N-2)	0.37584
nP	Sulfate/phosphate	3.00117
nPM	Sulfate/phosphate in mannose type	0
nPH	Sulfate/phosphate in hybrid type	7.91245
nPC	Sulfate/phosphate in complex-type	2.10379
nA	Acetylation	0.91521
		AH20-15-1-2
Short	Class name	%
N1	1 HexNAc	0
N2	2 HexNAc	0
N3	3 HexNAc	14.875
N4	4 HexNAc	61.304
N5	5 HexNAc	18.2754
N6	6 HexNAc	4.71683
N7+	7 HexNAc or larger	0.82878
F	Fucosylation	64.4575
E	Complex fucosylation	9.41511
S	Sialylated	94.1719
Y	Neu5Gc	0.30633
S/N	Sialylation degree (S/N)	0
P	Sulfate or phosphate	6.18134
A	Acetylated	0.34933
nM	High-mannose type	0
nL	Low-mannose type	0
nH	Hybrid-type	14.875
nC	Complex-type	85.125
nO	Other	0
nU	Soluble (HexNAc 1)	0
nR	Large-N-glycans	22.2709
nB	Biantennary-size	64.7417
nCS	Sialylated complex Nglycan	95.2645
nN	Monoantennary	38.5037
nG	Glucosylated	0
nJ	Small high-mannose type	0
nF	Fucosylation	64.4575
nFM	Fucosylation in high-mannose type	0
nFL	Fucosylation in low-mannose type	0
nFH	Fucosylation in hybrid-type	38.9648
nFC	Fucosylation in complex-type	68.9122
nE	Complex fucosylation	9.41511
nEH	Complex fucosylation in hybrid-type	0
nEC	Complex fucosylation in complex-type	11.0603
nT	Terminal HexNAc	4.86289
nTH	Terminal HexNAc in hybrid-type	0
nTC	Terminal HexNAc in complex-type	5.71265
nQ	Terminal HexNAc (bisecting-size)	7.27319
nX	Terminal Hex in complex-type	1.0727
nS	Sialylation	94.1719
nY	Neu5Gc	0.30633
nS/N-2	Sialylation degree (S/N-2)	0.19225
nP	Sulfate/phosphate	6.18134
nPM	Sulfate/phosphate in mannose type	0
nPH	Sulfate/phosphate in hybrid type	12.0809
nPC	Sulfate/phosphate in complex-type	5.15042
nA	Acetylation	0.34933
		AH20-15-2-2
Short	Class name	%
N1	1 HexNAc	0
N2	2 HexNAc	0.19614
N3	3 HexNAc	15.4299
N4	4 HexNAc	61.6562
N5	5 HexNAc	17.32
N6	6 HexNAc	4.39582
N7+	7 HexNAc or larger	1.00189
F	Fucosylation	61.4943
E	Complex fucosylation	5.85722
S	Sialylated	91.4996
Y	Neu5Gc	0
S/N	Sialylation degree (S/N)	0
P	Sulfate or phosphate	8.50044
A	Acetylated	0.19339
nM	High-mannose type	0.19614
nL	Low-mannose type	0
nH	Hybrid-type	15.4299
nC	Complex-type	84.3739
nO	Other	0
nU	Soluble (HexNAc 1)	0
nR	Large-N-glycans	20.0708
nB	Biantennary-size	66.6653
nCS	Sialylated complex Nglycan	92.6357
nN	Monoantennary	43.0344
nG	Glucosylated	0
nJ	Small high-mannose type	0
nF	Fucosylation	61.4943
nFM	Fucosylation in high-mannose type	0
nFL	Fucosylation in low-mannose type	0
nFH	Fucosylation in hybrid-type	40.4198
nFC	Fucosylation in complex-type	65.4912
nE	Complex fucosylation	5.85722
nEH	Complex fucosylation in hybrid-type	0
nEC	Complex fucosylation in complex-type	6.94198
nT	Terminal HexNAc	6.39178
nTH	Terminal HexNAc in hybrid-type	0
nTC	Terminal HexNAc in complex-type	7.57554
nQ	Terminal HexNAc (bisecting-size)	10.753
nX	Terminal Hex in complex-type	1.06852
nS	Sialylation	91.4996
nY	Neu5Gc	0
nS/N-2	Sialylation degree (S/N-2)	0.20734
nP	Sulfate/phosphate	8.50044
nPM	Sulfate/phosphate in mannose type	100
nPH	Sulfate/phosphate in hybrid type	13.55
nPC	Sulfate/phosphate in complex-type	7.36429
nA	Acetylation	0.19339
		AH20-15-3-2
Short	Class name	%
N1	1 HexNAc	0
N2	2 HexNAc	0
N3	3 HexNAc	10.4151
N4	4 HexNAc	72.1429
N5	5 HexNAc	13.2901
N6	6 HexNAc	3.50939
N7+	7 HexNAc or larger	0.64242
F	Fucosylation	58.4812
E	Complex fucosylation	6.26772
S	Sialylated	96.2771
Y	Neu5Gc	0
S/N	Sialylation degree (S/N)	0
P	Sulfate or phosphate	4.01916
A	Acetylated	0.09516
nM	High-mannose type	0
nL	Low-mannose type	0
nH	Hybrid-type	10.4151
nC	Complex-type	89.5849
nO	Other	0
nU	Soluble (HexNAc 1)	0
nR	Large-N-glycans	14.7243
nB	Biantennary-size	75.5162
nCS	Sialylated complex Nglycan	96.9429
nN	Monoantennary	47.8677
nG	Glucosylated	0
nJ	Small high-mannose type	0
nF	Fucosylation	58.4812
nFM	Fucosylation in high-mannose type	0
nFL	Fucosylation in low-mannose type	0
nFH	Fucosylation in hybrid-type	41.8797
nFC	Fucosylation in complex-type	60.4113
nE	Complex fucosylation	6.26772
nEH	Complex fucosylation in hybrid-type	0
nEC	Complex fucosylation in complex-type	6.9964
nT	Terminal HexNAc	4.25118
nTH	Terminal HexNAc in hybrid-type	0
nTC	Terminal HexNAc in complex-type	4.74542
nQ	Terminal HexNAc (bisecting-size)	3.49478
[truncated: 352 more rows]
